# Supplementary material for: Late Quaternary climate change explains soil fungal community composition rather than fungal richness in forest ecosystems
Source: Ecol Evol. 2019 May 9;9(11):6678–92. doi: 10.1002/ece3.5247 (PMC6580281; doi:10.1002/ece3.5247)
Supplement: Supplementary file 2 [file ECE3-9-6678-s002.xls]

## Sheet: Supplementary Table1
Table S2. Molecular identification of fungi in this study
ENA No.	OTU No.	Sequence	Kingdom	Phylum	Class	Order	Family	Genus	Organism	EM_lineage	Life.style	ref.NCBInt.match	ref.NCBInt.annotation	ref.NCBInt.Evalue	ref.NCBInt.identity	refUNITE.INSDC.annotation	ref.UNITE.INSDC.Evalue	ref.UNITE.INSDC.identitiy
LS985094	Otu1	TTGAATAACTTGGTGCTGATGCTGGCCTTCGGGCATGTGCTCGCGCCATATTATTTATCTATCTCTTGTGCACCTTTTGTAGTCTTGTGGAGTGGGTCTGGTCGGAGCCAAGGCTTCGGTCCAATTCAAAGGACTCCGCTTTTCACGAGGCTATGTTTTCATACACCTTTTAAAAAAGTATTAGAATGTTCAATTTATTGACTGCAAAGTCAGTAAACTCTATA	Fungi	Basidiomycota	Agaricomycetes	Agaricales	Mycenaceae	_	uncultured Mycenaceae	_	Saprotroph	gb|JN889940.1|	Uncultured fungus clone GUYLITTF12 18S ribosomal RNA gene, partial sequence internal transcribed spacer 1, 5.8S ribosomal RNA gene, and internal transcribed spacer 2, complete sequence and 28S ribosomal RNA gene, partial sequence	2e-82	92	SH200095.06FU_JN889887|k__Fungi;p__Basidiomycota;c__Agaricomycetes;o__Agaricales;f__Mycenaceae;g__unclassified_Mycenaceae;s__Mycenaceae_sp;	7e-85	92
LS986916	Otu100	TCGTATAACGGAGATGCCCCCAGGGCTGTCGCTGACCTTCACAGGTCGTGCACGCCCAAAGGTGCTCTCTCACATCCATCTCACCCCTTTGTGCATCACCGCGTGTGCTTCCCTGTTGGGCTTGTTCCGAGCGGGGGGGTTCACGTTTTTATATGAACACCAATTTTTAAAAAGCATGTATAGAATGCCTTACTTTTTGCAATTATGTGCAATCAATA	Fungi	Basidiomycota	Agaricomycetes	Russulales	Russulaceae	Russula	uncultured Russula	russula-lactarius	EM	gb|KC424570.1|	Uncultured ectomycorrhizal fungus clone SBG4 28S ribosomal RNA gene, partial sequence	2e-93	95.9	SH218450.06FU_AF345248|k__Fungi;p__Basidiomycota;c__Agaricomycetes;o__Russulales;f__Russulaceae;g__Russula;s__Russula_sp_RW_3;	3e-74	90
LS981179	Otu1000	CTGAGTTAGGGTCTTCTATGGCCCAACCTCCAACCCCTTGTATACTACCAAATATTTTGTTGCTTTGGTGGGCCAATAGTTCCCACCAGAGCTCAACCAAAAATCCTAGTAATGATGTTGTCTGAGTTATTAAAGTAATAATTA	Fungi	Ascomycota	Geoglossomycetes	Geoglossales	Geoglossaceae	Geoglossum	uncultured Geoglossum	_	Saprotroph	gi|325301594|gb|HQ222876.1|	Geoglossum umbratile voucher PDD73925 18S ribosomal RNA gene, partial sequence; internal transcribed spacer 1, 5.8S ribosomal RNA gene, and internal transcribed spacer 2, complete sequence; and 28S ribosomal RNA gene, partial sequence	6e-49	91.67	HQ222871|k__Fungi;p__Ascomycota;c__Geoglossomycetes;o__Geoglossales;f__Geoglossaceae;g__Geoglossum;s__Geoglossum	5e-50	91.67
LS987362	Otu10001	TCGTACAACAGAGGCGTCGGGGCTGTCGCTGACCTTTCAAAGGTCGTGCACGCCCCGGGCGCTCTCGCACAATCCATCTCACCCCTTTGTGCATCACCGCGTGGGTTCCCCCCCCCTTTTGCGGGGGAGGGCCTGCGTCTTTACATAAAACCTAATACAGTGTAGAGTGTTTATTTTTGCGGTCATACGCAATCAATA	Fungi	Basidiomycota	Agaricomycetes	Russulales	Russulaceae	_	uncultured Russulaceae	russula-lactarius	EM	gb|GQ359818.1|	Russulaceae sp. #4 MAS-2010 18S ribosomal RNA gene, partial sequence internal transcribed spacer 1, 5.8S ribosomal RNA gene, and internal transcribed spacer 2, complete sequence and 28S ribosomal RNA gene, partial sequence	2e-62	89.6	SH224467.06FU_GQ359817|k__Fungi;p__Basidiomycota;c__Agaricomycetes;o__Russulales;f__Russulaceae;g__unclassified_Russulaceae;s__Russulaceae_sp_#3_MAS_2010;	7e-65	89.6
LS978220	Otu10003	CCGAGTGAGGGTCCCCTGGGCCCGACCTCCCAACCCTATGTTTACTGTACCTTATGTTGCTTCGGCGGACCCGCCTCACGGCCGCCGGAGGGTCTTAGGTGGCCCTCTGGCCCGCGTCCGCCGACGGCCAACCAATTAAACTCTGAATGAATCGTGTCATTATGTCTAAGTCTTATGATTAAATTAAAGCA	Fungi	Ascomycota	Eurotiomycetes	Chaetothyriales	_	_	uncultured Chaetothyriales	_	Saprotroph	gb|JN904450.1|	Uncultured fungus clone MOTU_1414_GOKCVWY06HLNG2 18S ribosomal RNA gene, partial sequence internal transcribed spacer 1, complete sequence and 5.8S ribosomal RNA gene, partial sequence	7e-57	88.5	undefined_KF614868|k__Fungi;p__Ascomycota;c__Eurotiomycetes;o__Chaetothyriales;f__unclassified_Chaetothyriales;g__unclassified_Chaetothyriales;s__Chaetothyriales_sp_MP_2014;	6e-59	81.03
LS979153	Otu10004	CTGAGAACCTGCCCCTAGGGGTAGATCTCCCACCCAATGTTTACATACTTTGTTGCTTTGGCAGGCCTGCTTTTTTGTGCTACTGGCCTTGGCTAGTTAGTGCCTGCCAGAGAACCAACACTCTGAATTATTTATTGTCTGAGTACTACTTTTAATAGTTAA	Fungi	Ascomycota	Sordariomycetes	Coniochaetales	Coniochaetaceae	_	uncultured Coniochaetaceae	_	Saprotroph	gb|AY394669.1|	Uncultured ascomycete clone K10-3 internal transcribed spacer 1, partial sequence 5.8S ribosomal RNA gene and internal transcribed spacer 2, complete sequence and 28S ribosomal RNA gene, partial sequence	5e-58	93.2	SH209466.06FU_FJ553604|k__Fungi;p__Ascomycota;c__Sordariomycetes;o__Coniochaetales;f__Coniochaetaceae;g__unclassified_Coniochaetaceae;s__Coniochaetaceae_sp;	7e-54	90.74
LS975862	Otu10005	CTGAGTGTAAAAACTCCCAAACCCCTGTGAACATACCTATCGTTGCTTCGGCGGGACCGCCCCGGGCGCCTTCTCGGTGCCCCGGAACCAGGCGCCCGCCGGGGACCACAAACTCTTGATTCTTATAGCGGATTTCTCTGAGTGGATTTTACAAATAAATCA	Fungi	Ascomycota	Sordariomycetes	Hypocreales	Incertae_sedis	Acremonium	uncultured Acremonium	_	Saprotroph	gb|JQ599382.1|	Acremonium persicinum strain F115 18S ribosomal RNA gene, partial sequence internal transcribed spacer 1, 5.8S ribosomal RNA gene, and internal transcribed spacer 2, complete sequence and 28S ribosomal RNA gene, partial sequence	2e-52	91.7	SH224303.06FU_JQ012760|k__Fungi;p__Ascomycota;c__Sordariomycetes;o__Hypocreales;f__Hypocreales_family_Incertae_sedis;g__Acremonium;s__Acremonium_persicinum;	9e-53	90.06
LS988467	Otu10006	CAGAGTTGCAAAACTCCCAAACCCTTTGTGAACCTTACCTATAACGTTGCTTCGGCAGGCGGCCCCAGGGCGGGGCTGCAGCCTTCACAGGCGCCTGCCGGAGGCCTTTTTAAACTCTGTTTTTCAGTGGTACACTTCTGAGTAAAACACAAAATAAGTTAA	Fungi	Ascomycota	Sordariomycetes	_	_	_	uncultured Sordariomycetes	_	_	gi|32454948|gb|AY230783.1|	Woollsia root associated fungus XIII 18S ribosomal RNA gene, partial sequence internal transcribed spacer 1, 5.8S ribosomal RNA gene, and internal transcribed spacer 2, complete sequence and 26S ribosomal RNA gene, partial sequence	7e-30	80.2	JN890112|k__Fungi;p__Ascomycota;c__Sordariomycetes;o__unclassified_Fungi;f__unclassified_Fungi;g__unclassified_Fungi;s__uncultured_fungus;	1e-44	84.24
LS989419	Otu10007	CCGAGTTTACCAACTCCCAAACCCCTGTGAACATACCTGAACGTTGCCTCGGCGGGACCGCCCCGGCGCCCATCGCGCGGCCCGGAACCAGGCGCCCGCCGGAGGACCCAAACTCTCTGCTTTCCCCAACAGTGGAATTTGCTCTCTGAGTCTCAAAACAAACAAATGAATCA	Fungi	Ascomycota	Sordariomycetes	Hypocreales	Ophiocordycipitaceae	Tolypocladium	uncultured Tolypocladium	_	Animal parasite	gb|JX457070.1|	Uncultured fungus clone HIB37 18S ribosomal RNA gene, partial sequence internal transcribed spacer 1, 5.8S ribosomal RNA gene, and internal transcribed spacer 2, complete sequence and 28S ribosomal RNA gene, partial sequence	8e-61	92	undefined_KF747250|k__Fungi;p__Ascomycota;c__Sordariomycetes;o__Hypocreales;f__Ophiocordycipitaceae;g__Tolypocladium;s__Tolypocladium_RG_2013a;	2e-55	90.23
LS984040	Otu10008	CAGAGTTTGCCCTTGCGGGTAGATCTCCCACCCTGTGTTGTCGCTACCTTTGTTGCTTTGGCGGGCCGCCTGGCCCCGGCCTGGCTACCGGCCCCCGCTGGTAAGCGCCCGCCAGAGGACCCCAAACTCTGAATGTTAGTGTCGTCTGAGTACTATACAATAGTTA	Fungi	Ascomycota	Leotiomycetes	Helotiales	incertae sedis	Leptodontidium	uncultured Leptodontidium	_	Saprotroph	emb|FN610995.1|	Uncultured fungus genomic DNA containing 18S rRNA gene (partial), ITS1, 5.8S ribosomal RNA, ITS2 and 28S rRNA gene (partial), clone 02DBH070700079	4e-59	92.3	SH209469.06FU_HQ211604|k__Fungi;p__Ascomycota;c__Leotiomycetes;o__Helotiales;f__Helotiales_family_Incertae_sedis;g__Leptodontidium;s__Leptodontidium_sp;	1e-61	92.26
LS988468	Otu1001	CAGAGTTGCAAAACTCCCAAACCCTTTGTGAACTTACCTTACGTTGCTTCGGCAGGCAGCCCCAGGGCGGGGCTATGGCCTTTTGGTGCCTGCCGGAGGTTTTTTTAAACTCTATATTTCAGTGGTACACTTCTGAGTATAAAACAAAATAAGTTA	Fungi	Ascomycota	Sordariomycetes	_	_	_	uncultured Sordariomycetes	_	_	gi|223006446|gb|FJ613078.1|	Fungal sp. ARIZ B493 18S ribosomal RNA gene, partial sequence; internal transcribed spacer 1, 5.8S ribosomal RNA gene, and internal transcribed spacer 2, complete sequence; and 28S ribosomal RNA gene, partial sequence	7e-23	82.93	JN890112|k__Fungi;p__Ascomycota;c__Sordariomycetes;o__unidentified;f__unidentified;g__unidentified;s__Sordariomycetes	9e-53	91.08
LS979602	Otu10010	ACAAATCCAATACTTGTGGGGGACTACCAAGTCTTTCTGCAAATATTAATCCGTCGGCTTTAATCAGCTGGCTGTGATAATATAAATGCGTGTTATGTTGACAGTGTGTGTTTAATGTTAATTTATTGA	Fungi	Cryptomycota	_	_	_	_	uncultured Cryptomycota	_	_	gb|FJ528681.1|	Uncultured fungus clone RFLP7 18S ribosomal RNA gene, partial sequence internal transcribed spacer 1, 5.8S ribosomal RNA gene, and internal transcribed spacer 2, complete sequence and 28S ribosomal RNA gene, partial sequence	1e-48	94.7	SH195148.06FU_FJ528681|k__Fungi;p__Cryptomycota;c__unclassified_Fungi;o__unclassified_Fungi;f__unclassified_Fungi;g__unclassified_Fungi;s__uncultured_fungus;	3e-51	94.66
LS986149	Otu10011	CTGTTGAAACGTCTCGGCCAGTCGTGTCCCGCATTGGGGCCTTCTGCGCCAGCGTTTAGCACCCTTGATTTTGAGCACCTTTTGTTTCCTCGGCGGGTTCGCCCGCCAGCGAGGACCCCCATGAACTCTTTGCAATAGCAATTTTTGTCTGAAATACAAACAATAATCA	Fungi	Ascomycota	Dothideomycetes	Pleosporales	Incertae_sedis	Phoma	uncultured Phoma	_	Plant pathogen	gb|JQ621876.1|	Phoma sp. CB007WA 18S ribosomal RNA gene, partial sequence internal transcribed spacer 1, 5.8S ribosomal RNA gene, and internal transcribed spacer 2, complete sequence and 28S ribosomal RNA gene, partial sequence	6e-82	100	SH205838.06FU_JQ621876|k__Fungi;p__Ascomycota;c__Dothideomycetes;o__Pleosporales;f__Pleosporales_family_Incertae_sedis;g__Phoma;s__Phoma_sp_CB007WA;	2e-84	100
LS984927	Otu10012	TAATAAGTGTTTTACTGCACTTTTTAAAAACAGTATTCACCTTGTGTGCAACGTTTGTATCAAAAAGTCATTTTTGATGCCTACAACAACCTATTATTTTTAATCTCTTTTGTCTGAAAACCATTTACGAATAACTTAATTCGAAATA	Fungi	Zygomycota	/Mortierellomycotina	_	_	_	uncultured Mortierellomycotina	_	Saprotroph	gi|511783826|gb|JX976049.1|	Mortierella parvispora strain CBS 445.68 internal transcribed spacer 1, partial sequence 5.8S ribosomal RNA gene and internal transcribed spacer 2, complete sequence and 28S ribosomal RNA gene, partial sequence	1e-20	78.2	SH212354.06FU_JX976029|k__Fungi;p__Zygomycota;c__Zygomycota_class_Incertae_sedis;o__Mortierellales;f__Mortierellaceae;g__Mortierella;s__Mortierella_parvispora;	4e-16	96.15
LS981534	Otu10015	CAGAGTTCATACCCTTTGGGGTAGACCTCCCACCTAGTGTATTTATACCTTTGTTGCTTTGGCAGGCCGCTAGGCCTCAGTCTAGCTCCTAGCTCCGGCTAGGGAGTGCCTACCAGAGGACCCTAAAACCTGAATGTTAGTGTCGTCTAAGTACTATACAATAGTTA	Fungi	Ascomycota	Leotiomycetes	Helotiales	_	_	uncultured Helotiales	_	_	gb|KJ649990.1|	Fungal sp. 1.30.3C 18S ribosomal RNA gene, partial sequence internal transcribed spacer 1, 5.8S ribosomal RNA gene, and internal transcribed spacer 2, complete sequence and 28S ribosomal RNA gene, partial sequence	8e-76	98.2	SH209182.06FU_HM002555|k__Fungi;p__Ascomycota;c__Leotiomycetes;o__Helotiales;f__unclassified_Helotiales;g__unclassified_Helotiales;s__Helotiales_sp_GJMV_2010;	2e-78	98.2
LS979129	Otu10018	AAGAGAACTGCCTCTGGGCTAATCTCCCACCCTTTGTTTACAATACCTTTGTTGCTTTGGCAGGCCCGTCCTCGGACCGCCGGCTTCGGCTGGCCCGCGCCTGCCAGAGGACCCCAAACTCTTGTTATCATGTCGTCTGAGTACTATATAATAGTTA	Fungi	Ascomycota	Leotiomycetes	Incertae_sedis	Incertae_sedis	Collophora	uncultured Collophora	_	Plant pathogen	gi|239948742|gb|GQ153108.1|	Leotiomycetes sp. 11134 18S ribosomal RNA gene, partial sequence internal transcribed spacer 1, 5.8S ribosomal RNA gene, and internal transcribed spacer 2, complete sequence and 28S ribosomal RNA gene, partial sequence	3e-47	91.9	undefined_JN394695|k__Fungi;p__Ascomycota;c__Leotiomycetes;o__Leotiomycetes_order_Incertae_sedis;f__Leotiomycetes_family_Incertae_sedis;g__Collophora;s__Collophora_paarla;	1e-57	92
LS980078	Otu10019	CCGAGTTAGGGTCGCCTCTGAGCGCCCGACCTCCCAACCCTGTGTCTATGTTACCTCTTGTTGCTTCGGCGTGACCGTCCCGTCCGCGGGACGCCGGACCTTTACTGGTCTGGAGAGCGTCCGCCGATGGCCATAACCAAAACTCTTGACCTAAACCTGTCGTCTGAATTAAATTGTTAATAAATTA	Fungi	Ascomycota	Dothideomycetes	_	_	_	uncultured Dothideomycetes	_	_	gi|66796403|gb|DQ008125.1|	Cladosporium adianticola strain CBS 735.87 18S ribosomal RNA gene, partial sequence internal transcribed spacer 1, 5.8S ribosomal RNA gene, and internal transcribed spacer 2, complete sequence and 28S large subunit ribosomal RNA gene, partial sequence	1e-31	79.3	DQ008125 |k__Fungi;p__Ascomycota;c__Dothideomycetes;o__Capnodiales;f__Davidiellaceae;g__Cladosporium;s__Cladosporium_iridis;	3e-31	79
LS985213	Otu1002	CCGAGTTTACAACTCCCAAACCCCTGTGAACATACCTTAACGTTGCTTCGGCGGACCACCCTCGCCTCAACCGGCGGGGGCCCGCCAGAGGACCCAAACCCAAACTTTGTGTTTTTTGTCTTGCAAAGCGAACTTCTGAGTGGATTTTATAAATCAAATCA	Fungi	Ascomycota	Sordariomycetes	Hypocreales	Nectriaceae	Nectria	uncultured Nectria	_	Plant pathogen	dbj|AB581391.1|	Uncultured fungus genes for 18S rRNA, ITS1 and 5.8S rRNA, partial sequence, clone: E68F	4e-74	98.8	SH235974.06FU_HQ897813|k__Fungi;p__Ascomycota;c__Sordariomycetes;o__Hypocreales;f__Nectriaceae;g__Nectria;s__Nectria_diminuta;	2e-73	97.53
LS976699	Otu10021	CCAAAAAAGCGAGAGATCGCTTTTCCAGCCCGTTAGGCGGCCCGTACCCCGGGTCGCCGACCGGTCAACCCTTTGTGAACCAAAACAAACCTTTCGCTTCGGCAGCTGGGCCCTAAACCCACCCGTCAGCCTGCCGCTAGCACCAACTTCAAAACCTGTTTGTCAAAACATTGTCTGATAAAACCAAAATTTTCGAATGAAAATCA	Fungi	Ascomycota	Orbiliomycetes	Orbiliales	Orbiliaceae	Arthrobotrys	uncultured Arthrobotrys	_	Saprotroph	gb|AF106535.1|	Arthrobotrys sp. SBUG 1266 18S small subunit ribosomal RNA gene, partial sequence and internal transcribed spacer 1, 5.8S ribosomal RNA gene, and internal transcribed spacer 2, complete sequence	4e-45	90.7	SH235879.06FU_AF106535|k__Fungi;p__Ascomycota;c__Orbiliomycetes;o__Orbiliales;f__Orbiliaceae;g__Arthrobotrys;s__Arthrobotrys_sp_SBUG_1266;	1e-47	90.67
LS990711	Otu10022	CTGAGTGAGGGCCTCCGGGTCCGACCTCCAACCCTTTTGTGAACCACCTCTGTTGCTTCGGGGGCGACCCCGCCGTTCGCGCGGCGGCGGCGCCCCCGGAGGCCCAATCAAAACACTGCGTAACCTTAGTGTCGGAGTCTGATTTAATCAATCA	Fungi	Ascomycota	Dothideomycetes	Capnodiales	Mycosphaerellaceae	Zasmidium	uncultured Zasmidium	_	Saprotroph	gi|262527795|gb|GU108499.1|	Zasmidium macluricola strain BRIP 52143 internal transcribed spacer 1, partial sequence; 5.8S ribosomal RNA gene and internal transcribed spacer 2, complete sequence; and 28S ribosomal RNA gene, partial sequence	1e-58	97.14	GU108499|k__Fungi;p__Ascomycota;c__Dothideomycetes;o__Capnodiales;f__Mycosphaerellaceae;g__Zasmidium;s__Zasmidium	1e-61	97.14
LS983040	Otu10026	TAGAGTTGTAAAACTCCCAAACCCATGTGAACATACCTCTGTTGCCTCGGCGGCCTGCCCGGCGGCTACCCTGTAGCAGCCCCGCGGTCCGCCGAAGGACCCAAACCCTTGATTTTATACAGTATCTTCTGAGTAAATGATTAAATAAATCA	Fungi	Ascomycota	Sordariomycetes	Hypocreales	_	_	uncultured Hypocreales	_	_	gi|116804978|gb|EF029217.1|	Fusidium griseum culture-collection ICMP:15049 internal transcribed spacer 1, partial sequence; 5.8S ribosomal RNA gene, complete sequence; and internal transcribed spacer 2, partial sequence	3e-34	83.77	EF029217|k__Fungi;p__Ascomycota;c__Sordariomycetes;o__Hypocreales;f__Nectriaceae;g__Fusidium;s__Fusidium	3e-32	83.77
LS975863	Otu10027	CCGAGTTCTAACAAACTCCCAAACCCCTGTGAACATACCTACTGTTGCTTCGGCGGGACCGCCCCGGGCGCCTTCGTGGTGCCCCGGAACCAGGCGCCCGCCGGGGACACCAAACTCTTGATTGTTATAGTGGCATTCTCTGAGTAAAACATACAAATAAGTCA	Fungi	Ascomycota	Sordariomycetes	Hypocreales	Incertae_sedis	Acremonium	uncultured Acremonium	_	Saprotroph	gb|JQ599382.1|	Acremonium persicinum strain F115 18S ribosomal RNA gene, partial sequence internal transcribed spacer 1, 5.8S ribosomal RNA gene, and internal transcribed spacer 2, complete sequence and 28S ribosomal RNA gene, partial sequence	8e-76	98.8	SH224303.06FU_JQ599382|k__Fungi;p__Ascomycota;c__Sordariomycetes;o__Hypocreales;f__Hypocreales_family_Incertae_sedis;g__Acremonium;s__Acremonium_persicinum;	2e-78	98.78
LS984975	Otu10029	ATAATATTGAGGGATGGAAACATCCCAAAATCTGACATTGTGGTATAAATGAAAGAAATCTTGGGTTTAAAGATGATGTTTTTGAAAAAAGGCATCGACCCAAAACTTTTTATCAACTCTTTAATATTTGACTGAAATTATCAAGTAATCGAAAGATTAAAAAAGTTTAAA	Fungi	Zygomycota	/Mucoromycotina	_	_	_	uncultured Mucoromycotina	_	Saprotroph	gi|633255948|dbj|AB846969.1|	Mucoromycotina sp. 1 KO-2013 gene for ITS1, 5.8S rRNA and ITS2, partial sequence, isolate: Do0039	1e-27	80.62	AB846969|k__Fungi;p__Zygomycota;c__Zygomycota_class_Incertae_sedis;o__Mucorales;f__Umbelopsidaceae;g__Umbelopsis;s__Umbelopsis_sp;	6e-22	84
LS988469	Otu1003	CAGAGTTGCAAAACTCCCAAACCCTTTGTGAACTTACCTTTAACGTTGCTTCGGCAGGCAGCCCCAGGGCGGGGCTATGGCCTTTTGGTGCTTGCCGGAGGTCTTTTTAAACTCTATATTTCAGTGGTACACTTCTGAGTATAAAATAAAATAAGTTA	Fungi	Ascomycota	Sordariomycetes	_	_	_	uncultured Sordariomycetes	_	_	gi|223006446|gb|FJ613078.1|	Fungal sp. ARIZ B493 18S ribosomal RNA gene, partial sequence; internal transcribed spacer 1, 5.8S ribosomal RNA gene, and internal transcribed spacer 2, complete sequence; and 28S ribosomal RNA gene, partial sequence	2e-23	82.11	JN890112|k__Fungi;p__Ascomycota;c__Sordariomycetes;o__unidentified;f__unidentified;g__unidentified;s__Sordariomycetes	5e-55	91.72
LS975864	Otu10030	CAGAGTTTCTAACTCACAACCCATCGTGAACATACCTTTGTTGCTTCGGCGCGCTTCACGGCCGCCGAAGACCCTAAACTCTTGTTTTTACATGTGTTACTCTGAGTAATTCTTGAAATAAATCA	Fungi	Ascomycota	Sordariomycetes	Hypocreales	Incertae sedis	Acremonium	uncultured Acremonium	_	Saprotroph	gi|373938212|dbj|AB693777.1|	Acremonium sp. R8-9 genes for 18S rRNA, ITS1, 5.8S rRNA, ITS2 and 28S rRNA, partial sequence, strain: R8-9	4e-56	100	AB693777|k__Fungi;p__Ascomycota;c__Sordariomycetes;o__Hypocreales;f__Incertae	4e-60	100
LS983041	Otu10031	CCGAGTTTACAACTCCCAAACCCTATGTGAACATACCTATGTTGCTTCGGCGGGACCGCCCCGGCACGCCCCCTTGGGGGTCGGCCCGGAACCAGGCGCCCGCCGGGGACCTAAAATTCTTGTATTTTTGTGTTTCTTCTGAGTGGCGAAAGCAAAAAAAATAAATCA	Fungi	Ascomycota	Sordariomycetes	Hypocreales	_	_	uncultured Hypocreales	_	_	gb|EU045572.1|	Emericellopsis pallida strain XJURML-3 18S ribosomal RNA gene, partial sequence internal transcribed spacer 1, 5.8S ribosomal RNA gene, and internal transcribed spacer 2, complete sequence and 28S ribosomal RNA gene, partial sequence	3e-35	84.5	SH211524.06FU_EU045572|k__Fungi;p__Ascomycota;c__Sordariomycetes;o__Hypocreales;f__Hypocreales_family_Incertae_sedis;g__Emericellopsis;s__Emericellopsis_pallida;	9e-39	84.52
LS979603	Otu10032	CAAATCTTTTGCGAGTCTGCGTGCTTAACTGTGCGTAGCAACTCACAACATTAGCACAAGGTCGCAAGATCTTGATGTTTACGCTTGTTTGTTTGACAGAGTTAGTTGAGACAATAAAAAAGA	Fungi	Cryptomycota	_	_	_	_	uncultured Cryptomycota	_	_	gb|JF300384.1|	Uncultured fungus clone N139 18S ribosomal RNA gene, partial sequence internal transcribed spacer 1, 5.8S ribosomal RNA gene, and internal transcribed spacer 2, complete sequence and 28S ribosomal RNA gene, partial sequence	3e-50	96	SH198497.06FU_HQ021815|k__Fungi;;;;;;;	4e-49	94.17
LS982771	Otu10033	ACGTATCTACCCCGGGCGGCAAAGGCTCGCGCCCAGCTCCGGCCCGCAAAGGCCGTGCAGCGGGTGTGTCCCGAGCCCCCGAACCTTCACAAACCCACCGTGCACCATTGTCGGCGGAGGGGCCCCCTGGCGAGAGCCGCGGCCCCGATGCCGGTTCACAAACGCTAAAGTCTCGAGAATGTTGCGGTCCTAGCGCCGCCTAAAAACATGTAA	Fungi	Basidiomycota	Agaricomycetes	Trechisporales	Hydnodontaceae	_	uncultured Hydnodontaceae	_	Saprotroph	_	_	_	_	UDB016782|k__Fungi;p__Basidiomycota;c__Agaricomycetes;o__Trechisporales;f__Hydnodontaceae;g__Trechispora;s__Trechispora	2e-20	85.71
LS980395	Otu10034	CTGAGTGAGGGCCCTCTGGGTCCAACCTCCCACCCGTGTTTATTGTACCTTGTTGCTTCGGCGGGCCCGCCCTTGTGGCCGCCGGGGGGCATCTGCCCCCGGGCCCGCGCCCGCCGAAGACACCATTGAACTCTGTATGAAGATTGCAGTCTGAGCTTTAAGCTAAATTAGTTA	Fungi	Ascomycota	Eurotiomycetes	Eurotiales	Trichocomaceae	Eupenicillium	uncultured Eupenicillium	_	Saprotroph	gb|GQ999239.1|	Uncultured fungus clone LX042233-122-012-A10 internal transcribed spacer 1, partial sequence 5.8S ribosomal RNA gene, complete sequence and internal transcribed spacer 2, partial sequence	1e-84	100	SH231397.06FU_GQ999239|k__Fungi;p__Ascomycota;c__Eurotiomycetes;o__Eurotiales;f__Trichocomaceae;g__Eupenicillium;s__Eupenicillium_sp;	3e-87	100
LS976084	Otu10035	AAGTGTTCTCCGACGGCGAGTGGCGCCCCGCTCCGGCACCGTAAGGGCCGTGCAGCGGGCGCCGCTAGCCGCTCGACCTTTATAAACCCACCGTGCACTCTTGTCGGCAGAGGGGCCCTCGCGGGCTCTGAGCCGGATCCACAAACACGATAGAAACAGAATGTAAGCAGACTCGGTTCTGCCCAAACTTTGA	Fungi	Basidiomycota	Agaricomycetes	_	_	_	uncultured Agaricomycetes	_	_	gi|526843751|gb|KF359654.1|	Fungal sp. 16 GM 17-33 internal transcribed spacer 1, partial sequence 5.8S ribosomal RNA gene, complete sequence and internal transcribed spacer 2, partial sequence mitochondrial	5e-26	78.19	UDB014011|k__Fungi;p__Basidiomycota;c__Agaricomycetes;o__Trechisporales;f__Hydnodontaceae;g__Trechispora;s__Trechispora_alnicola;	6e-31	85
LS981535	Otu10036	CAGAGATCATGCCCTCACGGGTAGACCTCCCACCCTGTGTTATTTACAATTGTTGCTTTGGCAGGCCGCCTTCGGGTGCCTGGCTTCGGCTGGGTTGCGCCTGCCAGAGGACCCCCAACTCTGTGTTTAGTGTTGTCTGAGTATCATTTAATAAAATTA	Fungi	Ascomycota	Leotiomycetes	Helotiales	_	_	uncultured Helotiales	_	_	gb|EU888615.1|	Fungal endophyte sp. shylhs14 18S ribosomal RNA gene, partial sequence internal transcribed spacer 1, 5.8S ribosomal RNA gene, and internal transcribed spacer 2, complete sequence and 28S ribosomal RNA gene, partial sequence	4e-73	98.7	SH209322.06FU_EU888614|k__Fungi;p__Ascomycota;c__Leotiomycetes;o__Helotiales;f__unclassified_Helotiales;g__unclassified_Helotiales;s__Helotiales_sp;	1e-75	98.74
LS982910	Otu10039	TTGAATGAACTTGGTGTGGTTGTTGCTGGCCCTTTTGGGGGCATGTGCACACCCACCATCCTCATCTCTCCACCTGTGCACTTCTTGTAGACTTCAGTCTATGTTTTTTTCATACACTCCATAGCATGTAACAGAATGCATCATTTAGGCCCTCATGCCTATAAACCTTATA	Fungi	Basidiomycota	Agaricomycetes	Agaricales	Strophariaceae	Hymenogaster	uncultured Hymenogaster	hebeloma-alnicola	EM	gb|KF617509.1|	Uncultured fungus clone 3318N9 18S ribosomal RNA gene, partial sequence internal transcribed spacer 1, 5.8S ribosomal RNA gene, and internal transcribed spacer 2, complete sequence and 28S ribosomal RNA gene, partial sequence	2e-56	90.9	SH222370.06FU_AF325634|k__Fungi;p__Basidiomycota;c__Agaricomycetes;o__Agaricales;f__Strophariaceae;g__Hymenogaster;s__Hymenogaster_glacialis;	7e-59	90.86
LS988314	Otu1004	AAGGAGCTTTAAAAACTCCCAAACCCTTTGTTAATTATACCTATACGTTGCTTCGGTAGGCGGCCCCAGGGCGGGGCTGTAGCCTTCTGGGTGCCTACCGAAGGTATCAAACTCGTCATTTTTTAGTGTCTGAGTATCTATAAAAATAAATCA	Fungi	Ascomycota	Sordariomycetes	Sordariales	_	_	uncultured Sordariales	_	Saprotroph	gb|JN890293.1|	Uncultured fungus clone MFH03GadID 18S ribosomal RNA gene, partial sequence internal transcribed spacer 1, 5.8S ribosomal RNA gene, and internal transcribed spacer 2, complete sequence and 28S ribosomal RNA gene, partial sequence	4e-43	88.3	SH431298.06FU_JN890293|k__Fungi;p__Ascomycota;c__Sordariomycetes;o__Sordariales;f__unclassified_Sordariales;g__unclassified_Sordariales;s__Sordariales_sp;	1e-45	88.31
LS976731	Otu10040	CAGAGAACATCGCCCTCACGGGTGACTCTCCAACCCTATGTTATTAAAACCTTTGTTGCTTTGGCGAGCCGCTTCGGCCACCGGCTTCTTGCTGGTGTGCGCTCGCCAGAGGACCACAAAACTCTTGTATAATTAGGTCGTCTGAGTACTATATAATAGTTA	Fungi	Ascomycota	_	_	_	_	uncultured Ascomycota	_	_	gb|KM504473.1|	Uncultured fungus clone OTU128 internal transcribed spacer 1, partial sequence 5.8S ribosomal RNA gene, complete sequence and internal transcribed spacer 2, partial sequence	8e-66	95.7	SH238452.06FU_AY969968|k__Fungi;p__Ascomycota;c__unclassified_Ascomycota;o__unclassified_Ascomycota;f__unclassified_Ascomycota;g__unclassified_Ascomycota;s__uncultured_Ascomycota;	1e-70	96.32
LS984507	Otu10041	TAACGAGTGTTTATGGCACTCTAACAATCCATACCCACCTTGTGTGCAGCGTTAAGAGTCTACGTGTCTCTCTCTCAGAGGGCATGTGATTTCTTCTAATTAATCTACCTTGAACAAGTTTGTCTGAAGCAATGTATCATGAATAACATAATTCAAAATA	Fungi	Zygomycota	/Mortierellomycotina	Mortierellales	Mortierellaceae	Mortierella	uncultured Mortierella	_	Saprotroph	dbj|AB521986.1|	Uncultured fungus genes for 18S rRNA, ITS1, 5.8S rRNA, ITS2, and 26S rRNA, partial sequence, clone: E054	7e-76	99.4	SH233133.06FU_AB521986|k__Fungi;p__Zygomycota;c__Zygomycota_class_Incertae_sedis;o__Mortierellales;f__Mortierellaceae;g__Mortierella;s__Mortierella_sp;	2e-78	99.38
LS976085	Otu10042	ACGAGTTTTTGAAACGGGTTGTCGCTGGCTTTTCAAAACGGAAAGCATGTGCACGCCTGGCTCATTCCACTCTCAAACCTCTGTGCACTTACTGTAGGCTTGGTTTTTGTTGCATAGGCTGTATTGCTTGTGTGTATCAAAGCCTTGTCTATGTTTTTACAACAAACATGTTAGTAAAAGAATGTAAACCCTTTGCGTCTAACGCATTTAAATA	Fungi	Basidiomycota	Agaricomycetes	_	_	_	uncultured Agaricomycetes	_	_	gi|522357178|gb|KC514834.1|	Phlebia sp. 604 internal transcribed spacer 1, partial sequence 5.8S ribosomal RNA gene and internal transcribed spacer 2, complete sequence and 28S ribosomal RNA gene, partial sequence	1e-29	76	SH214486.06FU_GQ999448|k__Fungi;p__Basidiomycota;c__Agaricomycetes;o__Polyporales;f__Meruliaceae;g__Phlebia;s__Phlebia_subserialis;	7e-35	91.74
LS989755	Otu10043	ACGTGTTCGTTCGGCCGTCGGGTCGGCCCTGCACCGGCGGAGACGCCGTGCTGCGGGCTCCCGGCGCGCCTTCCAAACCAAACCCCTGTGAACCTTTTGGGAGGGCCGAGCTCCGGCGACGCCGTCCCCTTTACAAACTCTTTGCATCTCATAGAATGACCGCGGACATTCGTCTGCCTAAACACATAA	Fungi	Basidiomycota	Agaricomycetes	Trechisporales	Hydnodontaceae	Trechispora	uncultured Trechispora	_	Saprotroph	gb|JX369485.1|	Uncultured fungus clone 035A15070 18S ribosomal RNA gene, partial sequence internal transcribed spacer 1, complete sequence and 5.8S ribosomal RNA gene, partial sequence	9e-76	94.4	SH219385.06FU_UDB014157|k__Fungi;p__Basidiomycota;c__Agaricomycetes;o__Trechisporales;f__Hydnodontaceae;g__Trechispora;s__Trechispora_sp;	3e-63	90
LS990333	Otu10044	CCGAGTTTACAACTCCCAAACCCTTTGTGAACCTTACCTATCGTTGCTTCGGCGGGATCGCCCTGGCGCCTCCGGGCGCCGGATCTCAGGCACCCGCCGGGGGCCCGAAACTCTTAGTTTATTGTAGTGTTTTCTCTCCGAGTGGCACAAGCAAAAATAAATCA	Fungi	Ascomycota	Sordariomycetes	Hypocreales	Nectriaceae	Volutella	uncultured Volutella	_	Plant pathogen	gb|JX032631.1|	Uncultured fungus clone ITS1F_24c.F66N0BQ02JIO71 internal transcribed spacer 1, partial sequence	4e-64	94.6	SH237681.06FU_UDB004184|k__Fungi;p__Ascomycota;c__Sordariomycetes;o__Hypocreales;f__Nectriaceae;g__Volutella;s__Volutella_sp;	1e-66	94.58
LS982431	Otu10045	CTGAGTTAGGGTCTTCCAGGCCCGACCTCCAACCTTTTGTTAACTATACCATGTTGCTTTGGTAGGCCCGCCTTTAGGGGCCGCCGGGGACTGCCCCTGGCCAGTGCCTGCCAGTAGCCTTCTCAAATTCTTATAATTGTGTCGTCTGAGTATAGATATAAATCGTTA	Fungi	Ascomycota	Eurotiomycetes	Chaetothyriales	Herpotrichiellaceae	_	uncultured Herpotrichiellaceae	_	Saprotroph	gb|HQ022172.1|	Uncultured Verrucariales clone 4Bart7S internal transcribed spacer 1, partial sequence 5.8S ribosomal RNA gene, complete sequence and internal transcribed spacer 2, partial sequence	1e-63	93.6	SH231129.06FU_HQ022172|k__Fungi;p__Ascomycota;c__Eurotiomycetes;o__Chaetothyriales;f__Herpotrichiellaceae;g__unclassified_Herpotrichiellaceae;s__Herpotrichiellaceae_sp;	4e-66	93.6
LS977366	Otu10046	ATGTGTTTGAGCCTTCGGGTTCTTCATCCCGACGCTGTGCGCCTTCGGGCTGCACGCTGAAGGAGCATATATCCACCCCTGTGCACACACACGGTGGTGAGCTGGGTAACGGCTCGCCGCTGATCTTTACACACGTCTAAAAGTCATTGTATGTTATATTGAGATAAAAAACA	Fungi	Basidiomycota	_	_	_	_	uncultured Basidiomycota	_	_	gb|JX030615.1|	Uncultured fungus clone ITS1F_2c.F66N0BQ01ASH3P internal transcribed spacer 1, partial sequence	8e-66	93.7	SH212583.06FU_AY969900|k__Fungi;p__Basidiomycota;c__unclassified_Basidiomycota;o__unclassified_Basidiomycota;f__unclassified_Basidiomycota;g__unclassified_Basidiomycota;s__uncultured_Basidiomycota;	3e-68	93.71
LS983042	Otu10047	CTGAGTTGTAAAACTCCAAACCCATGTGAACATACCTCTGTTGCCTCGGTGGGCTTGCGGGCAAGTTACCCTGTAGCTACCCTGTAGTCTGCCGAAGGTCTACCAAACTCTTTTATTATAGTATCTCTGAGTAAAAAACAAATAAGTTA	Fungi	Ascomycota	Sordariomycetes	Hypocreales	_	_	uncultured Hypocreales	_	_	gb|JX915415.1|	Uncultured fungus clone ITS1_197 18S ribosomal RNA gene, partial sequence internal transcribed spacer 1, complete sequence and 5.8S ribosomal RNA gene, partial sequence	2e-36	86.7	SH233567.06FU_EF029217|k__Fungi;p__Ascomycota;c__Sordariomycetes;o__Hypocreales;f__Nectriaceae;g__unclassified_Nectriaceae;s__uncultured_Fusidium;	8e-38	88.15
LS978572	Otu10048	AAAATTCATTGGCCGTCGGTCATATTCCAAACAGCTTATGCTGGTGACCGGCTTGACCACCCACATTATGTGAACCGAACTGTCTCTGGCGGGTGGGTAGCAGCAAAAACTGCTACTTGTCAGCAAATGCGCTTGCATTTGCCGTGGACACCCCGCCAACCAGGTCCTACACCTTTATTATCTTTTGATGTCTGACATAACATGTATTAATATACAAAA	Fungi	Chytridiomycota	_	_	_	_	uncultured Chytridiomycota	_	_	emb|AM999621.1|	Uncultured fungus ITS1, 5.8S rRNA gene and ITS2, clone E1310C	5e-59	93.2	SH441175.06FU_AM999621|k__Fungi;p__Chytridiomycota;c__unclassified_Chytridiomycota;o__unclassified_Chytridiomycota;f__unclassified_Chytridiomycota;g__unclassified_Chytridiomycota;s__Chytridiomycota_sp;	2e-61	93.17
LS980402	Otu1005	CCGAGTGCTGTCCCCCCCGGTCCGCCGGGCGGGGGCACTGCCTCCCACCCTTCGTCTACTATCCTGTTGCTTCGGCGGGCCCGCCCTTGGGCCGCCGGGGGGATTTTTTTCCCCCGGCCCGCGCCCGCCGGAGACACCTCAGAACACTGCATGAATTGTTGCCGTCTGAGTCTTTATCAAATATATA	Fungi	Ascomycota	Eurotiomycetes	Eurotiales	_	_	uncultured Eurotiales	_	_	gi|385258038|gb|JQ425375.1|	Hamigera insecticola strain AUMC 5731 18S ribosomal RNA gene, partial sequence internal transcribed spacer 1, 5.8S ribosomal RNA gene, and internal transcribed spacer 2, complete sequence and 28S ribosomal RNA gene, partial sequence	3e-23	80	SH225642.06FU_AF257796|k__Fungi;p__Ascomycota;c__Eurotiomycetes;o__Eurotiales;f__Trichocomaceae;g__Aspergillus;s__Aspergillus_leporis;	6e-26	81.9
LS987363	Otu10050	TCGTGCAACAAGGGGGCGTCCGAGGTTGTCGCTGACCCACCTAAGGTCGTGCACGCCTCGAGCGTTCTCATTTACACATCCATCTCACCCTTTGTGCATCACCGCGTGGGCCCCCCTTTTGATTCAAAAAGGTGGCCTGCGTTTTCCACACAAAACCTTTTGTTGTAGCGAATGTCTTTATTTGCGGTCACACGCAATCAATA	Fungi	Basidiomycota	Agaricomycetes	Russulales	Russulaceae	_	uncultured Russulaceae	russula-lactarius	EM	gi|526843695|gb|KF359598.1|	Lactarius cf. gerardii GM 07-34 internal transcribed spacer 1, partial sequence 5.8S ribosomal RNA gene, complete sequence and internal transcribed spacer 2, partial sequence mitochondrial	3e-49	84.3	undefined_JX456834|k__Fungi;p__Basidiomycota;c__Agaricomycetes;o__Russulales;f__Russulaceae;g__Russula;s__Russula_cuprea;	1e-67	89.25
LS986917	Otu10051	CAGTACAATGGAGATGCCCAGGGCTGTCGCTGACCTTTGTGGGTCGTGCACGCCCAAAGTGCTCTCTCACATCCATCTCACCCCTTTGTGCATCACCGCGTGGGCCCCCCTTATTGGGATCGGTTCACGTTTTTACAGACACCAATGCATGTGTAGAATGTCTTGCTCTTTTGCGATTACACGCAATCAATA	Fungi	Basidiomycota	Agaricomycetes	Russulales	Russulaceae	Russula	uncultured Russula	russula-lactarius	EM	dbj|AB769909.1|	Uncultured Russula genes for 18S rRNA, ITS1, 5.8S rRNA, ITS2, 28S rRNA, partial and complete sequence, clone: 1751	7e-73	90.5	SH211891.06FU_AB453021|k__Fungi;p__Basidiomycota;c__Agaricomycetes;o__Russulales;f__Russulaceae;g__Russula;s__Russula_virescens;	4e-58	84.75
LS980249	Otu10052	CCGAGTACGGGTGCCTATTCCCCTGCCGGGGGGTAGGGGCCCAGACCTCCCACCCTTGTCGATTGTACCGTGTTGCTTCGGCGGGCCCGCCAGCTCTGGCCGCCGGGGGGTTCGCAAGCGCTGCCCCCGGGCCCGTGCCCGCCGGAGACCTTCCTTAAAATGCTACTGCGGTCAGGAATGCTGTCTGAGTGGTGAGAAATTGATCAAAA	Fungi	Ascomycota	Eurotiomycetes	Eurotiales	Elaphomycetaceae	Elaphomyces	uncultured Elaphomyces	elaphomyces	EM	gb|KC791023.1|	Uncultured fungus clone JR6 18S ribosomal RNA gene, partial sequence internal transcribed spacer 1, 5.8S ribosomal RNA gene, and internal transcribed spacer 2, complete sequence and 28S ribosomal RNA gene, partial sequence	6e-78	92.4	SH204393.06FU_FJ769549|k__Fungi;p__Ascomycota;c__Eurotiomycetes;o__Eurotiales;f__Elaphomycetaceae;g__Elaphomyces;s__Elaphomyces_sp;	3e-73	90.57
LS988315	Otu10053	GCGAGTTTTAATACTCCCAAACCCACTGTGAACCTTTCATGTTGCTTCGGCGGGCGGCCCCCCGGGAGGGGCCAGGCCGCCCCTCGTAGGGGTGCCCGCCAGAAGACCAACAAACTCTGTTTTTTATGGCATTCTGAGAAACCAAAAAACTATCA	Fungi	Ascomycota	Sordariomycetes	Sordariales	_	_	uncultured Sordariales	_	Saprotroph	gb|JX987750.1|	Uncultured fungus clone F1 18S ribosomal RNA gene, partial sequence internal transcribed spacer 1, 5.8S ribosomal RNA gene, and internal transcribed spacer 2, complete sequence and 28S ribosomal RNA gene, partial sequence	2e-66	96.8	SH435246.06FU_JX987750|k__Fungi;p__Ascomycota;c__Sordariomycetes;o__Sordariales;f__unclassified_Sordariales;g__unclassified_Sordariales;s__Sordariales_sp;	6e-69	96.79
LS978133	Otu10055	CAGAGTTGCAAAACTCCCTAAACCATTGTGAACGTTACCTAAACCGTTGCTTCGGCGGGCGGCCCCGGGGTTTACCCCCCGGGCGCCCCTGGGCCCCACCGCGGGCGCCCGCCGGAGGTCACCAAACTCTTGATAATTTATGGCCTCTCTGAGTCTTCTGTACTGAATAAGTCA	Fungi	Ascomycota	Sordariomycetes	Sordariales	Chaetomiaceae	Chaetomium	uncultured Chaetomium	_	Saprotroph	gb|KJ186955.1|	Chaetomium sp. 2 BB-2014 18S ribosomal RNA gene, partial sequence internal transcribed spacer 1, 5,8S ribosomal RNA gene, and internal transcribed spacer 2, complete sequence and 28S ribosomal RNA gene, partial sequence	1e-84	100	SH234918.06FU_HG423571|k__Fungi;p__Ascomycota;c__Sordariomycetes;o__Sordariales;f__Chaetomiaceae;g__Chaetomium;s__Chaetomium_globosum;	3e-87	100
LS985652	Otu10056	TTCGACGAGTTCAACAGACTCCCAAACCCCCTGTGAACATATACCATTGCCGTTGCCTCGGCGGGATAACGCCCTGGAGTCTGACTCCGGACGCCCGCCGGCGCCCCAAAACTCTTGTACTGTTTTCTTTTTTGGCATGTCTGAGTCTATTTATACAAAATGAATCA	Fungi	Ascomycota	Eurotiomycetes	Eurotiales	Trichocomaceae	Paecilomyces	uncultured Paecilomyces	_	Saprotroph	gi|70724328|gb|DQ069288.1|	Paecilomyces reniformis strain Ind.Tett 18S ribosomal RNA gene, partial sequence; internal transcribed spacer 1, 5.8S ribosomal RNA gene, and internal transcribed spacer 2, complete sequence; and 28S ribosomal RNA gene, partial sequence	2e-68	96.89	_	_	_
LS980079	Otu10057	CCGAGTACCGGGTGCTCTCGCGCCCTGCTCCCACCCCATGTTGACTTGCAACCGTTGCTTTGGCGGGCCGGTGGGTCACCCACCGCCGGGCGGCGCCTGGAGAGCGCCCGCCAGAGGACCAAACAAAACTCTTATCAACCTGTCGCGTCTGAGCGAGCGAGAATTGACTA	Fungi	Ascomycota	Dothideomycetes	_	_	_	uncultured Dothideomycetes	_	_	gb|AY823046.1|	Uncultured fungus isolate DGGE band RL2b7 18S ribosomal RNA gene, partial sequence internal transcribed spacer 1, complete sequence and 5.8S ribosomal RNA gene, partial sequence gb|AY823056.1| Uncultured fungus isolate DGGE band RL3b9 18S ribosomal RNA gene, partial sequence internal transcribed spacer 1, complete sequence and 5.8S ribosomal RNA gene, partial sequence	1e-49	89.2	JF519577 |k__Fungi;p__Ascomycota;c__Dothideomycetes;;;;;	3e-35	84
LS979912	Otu10059	CAGAGTATCATGCCCTTCGGGGTAGATCTCCCACCCTGTGTATTTGTACCTTTTGTTGCTTTGGCGGGCCGCCTTAGGCCACCGGCCCCGGCTGGTGAGCGCCCGCCAGAGGACCCCAAACTCTGAATATTAGTGTCGTCTGAGTACTATATAATAGTTA	Fungi	Ascomycota	Leotiomycetes	Helotiales	Dermateaceae	_	uncultured Dermateaceae	_	_	gb|GQ996131.1|	Fungal sp. mh4059.5.1 18S ribosomal RNA gene, partial sequence internal transcribed spacer 1, 5.8S ribosomal RNA gene, and internal transcribed spacer 2, complete sequence and 28S ribosomal RNA gene, partial sequence	6e-72	98.1	SH209503.06FU_GQ996131|k__Fungi;p__Ascomycota;c__Leotiomycetes;o__Helotiales;f__Dermateaceae;g__unclassified_Dermateaceae;s__Dermateaceae_sp;	2e-74	98.13
LS978943	Otu1006	TCGAGTTACACAAACTCCCCAAACCCGTGTGAACTTATACCCTCACCGTTGCTTCGGCGTGGTTCGGCCCCGGCAACAGGCTCGAGAGAGTCTGCCCGGAACCAGGCGCCCGCCGGGGGACCCAAAACCCTCGTATTTTTTTTTGTTGGCATGTCTGAGTGGAATCATGTGAAAATGAATCA	Fungi	Ascomycota	Sordariomycetes	Hypocreales	Clavicipitaceae	_	uncultured Clavicipitaceae	_	_	gi|359682993|gb|HQ165706.1|	Metacordyceps sp. NHJ13933.01 18S ribosomal RNA gene, partial sequence; internal transcribed spacer 1, 5.8S ribosomal RNA gene, and internal transcribed spacer 2, complete sequence; and 28S ribosomal RNA gene, partial sequence	1e-45	86.29	HM583833|k__Fungi;p__Ascomycota;c__Sordariomycetes;o__Hypocreales;f__Clavicipitaceae;g__Metarhizium;s__Metarhizium	2e-44	85.64
LS980403	Otu10060	CCGAGGGGGGGGCCCCTTTTCCCCCACGGGGGGGTGGGGCCCCGGATCTTCCCACCCATGTTGACCGTACCACGTTGCTTCGGCGGGGACGCCTGCCGGAGGGGTTCCGAATTAACCGCTGTTCTGTCTCAAGGATGTGTCTGAGTCGGGCTGGATGACACCGGCCAAATCGAAGCGAACA	Fungi	Ascomycota	Eurotiomycetes	Eurotiales	_	_	uncultured Eurotiales	_	_	gi|698379519|gb|KM576404.1|	Eurotiales sp. LM4699 internal transcribed spacer 1, partial sequence 5.8S ribosomal RNA gene and internal transcribed spacer 2, complete sequence and 28S ribosomal RNA gene, partial sequence	5e-32	81.55	KM576404 |k__Fungi;p__Ascomycota;c__Eurotiomycetes;o__Eurotiales;;;;	2e-34	82
LS986918	Otu10061	TCGTGCAACCGAGGTGCGAGGGCTGTCGCTGACCTTCAAAGGTCGTGCACGCCCGAGCGCTCTCACCCAATCCACCTCACCCCTTGTGCATCACCGCGTGGGTCCCTCCCCTTGAAAGGGGAGGGTTCACGTTTTCACATAAAACTCGATACAGTCTAGAATGTTTATTTTTGCGGTCACACGCGATCAATA	Fungi	Basidiomycota	Agaricomycetes	Russulales	Russulaceae	Russula	uncultured Russula	russula-lactarius	EM	gi|182676358|gb|EU598179.1|	Russula abietina voucher PC BB2004-232 18S ribosomal RNA gene, partial sequence; internal transcribed spacer 1, 5.8S ribosomal RNA gene, and internal transcribed spacer 2, complete sequence; and large subunit ribosomal RNA gene, partial sequence	7e-69	91.67	KJ188592|k__Fungi;p__Basidiomycota;c__Agaricomycetes;o__Russulales;f__Russulaceae;g__unidentified;s__uncultured	2e-70	92.19
LS976086	Otu10062	ACGTGTTCTCCGACGGCGAGTGGCGCCCCGCTCCGGCACCGTAAGGGCCGTGCAGCGGGCGCCGCCAGCCGCTCGACCTTATAAACCCACCGTGCACTCTTGTCGGCAGAGGGGCCCTCGCGGGCTCCGAGCCGGATCCACAAACACGATTGAAACAGAATGTATGCAGACTCGGTTCTGCCCAAACTTTGA	Fungi	Basidiomycota	Agaricomycetes	_	_	_	uncultured Agaricomycetes	_	_	gi|526843751|gb|KF359654.1|	Fungal sp. 16 GM 17-33 internal transcribed spacer 1, partial sequence 5.8S ribosomal RNA gene, complete sequence and internal transcribed spacer 2, partial sequence mitochondrial	5e-26	78.19	UDB014011|k__Fungi;p__Basidiomycota;c__Agaricomycetes;o__Trechisporales;f__Hydnodontaceae;g__Trechispora;s__Trechispora_alnicola;	6e-31	85
LS978221	Otu10065	ATGAGTTAGGGTCCCAGGCCCGACCTCCAACCCTGTGTCTATGTTACCTTGTTGCTTTGGCGGGCCCGTCCTTTACTGGACCGCCAGGGGCCCCAACTCCCGGCCTGTGTCCGCCAATAGCCCCCCTAAACTCTTAATAATTGTGTCGTCTGAGTTAAAAATTAATCGTTAA	Fungi	Ascomycota	Eurotiomycetes	Chaetothyriales	_	_	uncultured Chaetothyriales	_	Saprotroph	gb|KF274387.1|	Uncultured fungus clone 3_34 18S ribosomal RNA gene, partial sequence internal transcribed spacer 1 and 5.8S ribosomal RNA gene, complete sequence and internal transcribed spacer 2, partial sequence	7e-27	80.7	HQ021980|k__Fungi;p__Ascomycota;c__Eurotiomycetes;o__Chaetothyriales;f__Herpotrichiellaceae;;;	2e-37	81
LS986431	Otu10066	CAGAGTTGCAAAACTCCCAACCCTTTGTGAACGAACCTACCAGTTGCCTCGGCGGCGAGCCTTTCAGGCGGACCGCCGGAGGAATACAAACTCTTTGCATTCTAGTATCTCTGATTATTTATTCAATAAGTTA	Fungi	Ascomycota	Sordariomycetes	Sordariales	Lasiosphaeriaceae	Podospora	uncultured Podospora	_	Saprotroph	gb|HM162275.1|	Uncultured Ascomycota clone 934 18S ribosomal RNA gene, partial sequence internal transcribed spacer 1, 5.8S ribosomal RNA gene, and internal transcribed spacer 2, complete sequence and 28S ribosomal RNA gene, partial sequence	1e-58	98.5	SH223420.06FU_HM239718|k__Fungi;p__Ascomycota;c__Sordariomycetes;o__Sordariales;f__Lasiosphaeriaceae;g__Podospora;s__Podospora_sp;	3e-61	98.5
LS980080	Otu10067	CCGAGTACCGGTGCCCTTTGGGTGCCTACTCCCACCATGTGTGAACCTTTTTTGTTGCTTTGGCGGGCCGGTAGTTCTGCCCTCTGGCCTCGGCTGGAGAGCGCCCGCCAGAGGATCTTTCAAACCCGTCTCAACGTGGAATCTGAGTCCAGTCTTAAAAAGTCA	Fungi	Ascomycota	Dothideomycetes	_	_	_	uncultured Dothideomycetes	_	_	gi|118084452|gb|DQ914706.1|	Fungal sp. EXP0537F 18S ribosomal RNA gene, partial sequence internal transcribed spacer 1, 5.8S ribosomal RNA gene, and internal transcribed spacer 2, complete sequence and 28S ribosomal RNA gene, partial sequence	1e-38	84.57	DQ914706|k__Fungi;p__Ascomycota;c__Dothideomycetes;;;;;	2e-41	85
LS986919	Otu10068	TCGTACAACCGAGGTGTCCGGGCTGTCGCTGGCCCCTCAAAGGTCGTGCACGCCCGAGCGCTCTCGCACAATCCATCTCACCCCTTTGTGCATCACCGCGTGGGTCCCCCCCTTTTTCGGGGAGGGTTCGCGTTTTCACATAAAACTTGATACAGTCTAGAATGTTTTATTTTTGCGGTAACACGCGATCAATA	Fungi	Basidiomycota	Agaricomycetes	Russulales	Russulaceae	Russula	uncultured Russula	russula-lactarius	EM	gb|JQ888198.1|	Russula odorata voucher DG05-48 18S ribosomal RNA gene, partial sequence internal transcribed spacer 1, 5.8S ribosomal RNA gene, and internal transcribed spacer 2, complete sequence and 28S ribosomal RNA gene, partial sequence	2e-73	91.8	SH224391.06FU_FN565323|k__Fungi;p__Basidiomycota;c__Agaricomycetes;o__Russulales;f__Russulaceae;g__Russula;s__Russula_sp;	6e-76	91.83
LS986920	Otu10070	TTGTACAACCGAGGTGCCAAGGCTGTCGCTGACCCTCAAAGGTCGTGCACGCCCGAGTGCCCTCACACAATCCATCTCACCTTTGTGCATCGCCGCGTGGGTTTCTCCCCTTTGCGGGGGAGGGCTTGCGTTTTCACATAAAACTTGATACAGTGTAGAATGTTTTCTTTTGCGGTCACACGCAATCAATA	Fungi	Basidiomycota	Agaricomycetes	Russulales	Russulaceae	Russula	uncultured Russula	russula-lactarius	EM	gb|JF273534.1|	Russulaceae sp. EMF32 18S ribosomal RNA gene, partial sequence internal transcribed spacer 1, 5.8S ribosomal RNA gene, and internal transcribed spacer 2, complete sequence and 28S ribosomal RNA gene, partial sequence	2e-73	94.2	SH207761.06FU_JF273534|k__Fungi;p__Basidiomycota;c__Agaricomycetes;o__Russulales;f__Russulaceae;g__Russula;s__Russula_sp;	5e-76	94.21
LS980404	Otu10072	CCGAGTGTGGACCTCCACAGTCCAACCTCCCACCCGTGTCTACGAAATACCCTGTTGCTTTGGCGGGCCCACCGGGAAGCCGGTCGCCGGAGGACGCACTGTCCTCGGGCCCGCGCCCGCCGGAGCGCTTGAAGAAACCCTATGGAAACGGACTGTCTGAGTATGATTGATAATCATCA	Fungi	Ascomycota	Eurotiomycetes	Eurotiales	_	_	uncultured Eurotiales	_	_	gi|296840491|gb|GU973797.1|	Penicillium sp. ASR-254 18S ribosomal RNA gene, partial sequence; internal transcribed spacer 1, 5.8S ribosomal RNA gene, and internal transcribed spacer 2, complete sequence; and 28S ribosomal RNA gene, partial sequence	1e-33	82.1	JX030797|k__Fungi;p__unidentified;c__unidentified;o__unidentified;f__unidentified;g__unidentified;s__uncultured	5e-46	85.64
LS980081	Otu10073	TAGAAATTAGAAAAGAGATCTGTTTACGCAGATTCTTTTTTCGCCGAACAGCAATTGTCCGGACCACCCTTGTCTACGAGCACTCCTGTTTCCTCGGCGGGTTCGCCCGCCGACGGACCCACTGTTTAACGCTTATGATTCACTTGGTGTTGTCTGAGCTATATGCAAAAACAATCA	Fungi	Ascomycota	Dothideomycetes	_	_	_	uncultured Dothideomycetes	_	_	gi|742818581|gb|KM580052.1|	Dothideomycetidae sp. N15 18S ribosomal RNA gene, partial sequence internal transcribed spacer 1 and 5.8S ribosomal RNA gene, complete sequence and internal transcribed spacer 2, partial sequence	4e-21	81.7	HM239795|k__Fungi;p__Ascomycota;c__Dothideomycetes;;;;;	3e-27	83
LS977263	Otu10075	GAGAAATCTTCGACGGCCGTGCGCCTTTGGGCCGCACGCCGTTTCAATTTCCACACACGTGCACCTTCGACGGGAGTGGGGAAACCCGCCACCCGTCGCTTTCATTAACCGATTCAGTCTTGAATGTAAACCCTTTTATAAAAATA	Fungi	Basidiomycota	Agaricomycetes	Auriculariales	_	_	uncultured Auriculariales	_	Saprotroph	emb|AM260797.1|	Uncultured fungus 18S rRNA gene (partial), ITS1, 5.8S rRNA gene, ITS2 and 28S rRNA gene (partial), clone C8	3e-54	93.9	SH240515.06FU_AM260797|k__Fungi;p__Basidiomycota;c__Agaricomycetes;o__Auriculariales;f__unclassified_Auriculariales;g__unclassified_Auriculariales;s__Auriculariales_sp;	1e-56	93.88
LS980575	Otu10077	CAAATCCATCCACGTCTCATATTCTGAGACCACGTTGAAATGTTCCCCGGAGCCGCTGTCTCCTCGGTGCGCGCCAGCTTGTCTGGCCGTCCCTGGAGTCATGTTCTGGGCTGTTAAACTAGTCATCTCTGTTGCTCAAATGTATCTTGATTTCAATCAAACGAAAACTTGTA	Fungi	_	_	_	_	_	uncultured Fungi	_	_	gb|AY615939.1|	Uncultured fungus clone LP26 18S ribosomal RNA gene, partial sequence internal transcribed spacer 1, complete sequence and 5.8S ribosomal RNA gene, partial sequence	2e-17	92.8	undefined_AY615939|k__Fungi;p__unclassified_Fungi;c__unclassified_Fungi;o__unclassified_Fungi;f__unclassified_Fungi;g__unclassified_Fungi;s__uncultured_fungus;	6e-27	92.75
LS986921	Otu10079	TCGTACAATGGAGGTGCTTGGGTGGCTGTCGCTGACTTTTTGAAAAGGGTCGTGCACGCCGCTGGCACTCTCTCATATCCATCTCACCCCTTTGTGCATTGCCGCGTGGGTCCCCCTTTAGGGGGACTTGCGTTTTTACATAGACACCCTTTGAATGCATGTGTAGAACGTCTTATTTATTATCAATA	Fungi	Basidiomycota	Agaricomycetes	Russulales	Russulaceae	Russula	uncultured Russula	russula-lactarius	EM	gb|KM576523.1|	Russula sp. LM377 internal transcribed spacer 1, partial sequence 5.8S ribosomal RNA gene, complete sequence and internal transcribed spacer 2, partial sequence	3e-55	90	SH210777.06FU_AB769908|k__Fungi;p__Basidiomycota;c__Agaricomycetes;o__Russulales;f__Russulaceae;g__Russula;s__Russula_sp;	8e-54	87.43
LS979162	Otu1008	AAGAGTGAATACTCCTAAACCATTTGTTTATCTACCTGTTTCGTTGCTTCGGCAGGCGGTCCTTCGGGTCCTTCGCCTCTTGTAGGTGCCTGCCGGAGTACCCAAAACTCTTGTTAATTACTGTTTCTCTGAGTAAACTTTTAATAAGTCA	Fungi	Ascomycota	Sordariomycetes	Coniochaetales	_	_	uncultured Coniochaetales	_	_	gb|HQ157157.1|	Ascomycota sp. E8406f 18S ribosomal RNA gene, partial sequence internal transcribed spacer 1, 5.8S ribosomal RNA gene, and internal transcribed spacer 2, complete sequence and 28S ribosomal RNA gene, partial sequence	1e-48	91	SH223556.06FU_HQ157157|k__Fungi;p__Ascomycota;c__Sordariomycetes;o__Coniochaetales;f__unclassified_Coniochaetales;g__unclassified_Coniochaetales;s__Coniochaetales_sp;	4e-51	90.97
LS987564	Otu10081	ACGAAGCCATTAATTTGGCAAAATTCTATTCTGTGAATATATCTTTTTGCTTTGGGACGGATCACTACGCAAGTGGTGGTTGGTCCCAAACATTTTAAACTCTTCAATTGATTTATTGTCTGAACTGAATTAAAATAATTATTCA	Fungi	Ascomycota	Saccharomycetes	Saccharomycetales	_	_	uncultured Saccharomycetales	_	Saprotroph	gb|HQ022104.1|	Uncultured Ascomycota clone 6Bart1374S internal transcribed spacer 1, partial sequence 5.8S ribosomal RNA gene, complete sequence and internal transcribed spacer 2, partial sequence	1e-63	97.9	SH446047.06FU_HQ022104|k__Fungi;p__Ascomycota;c__Saccharomycetes;o__Saccharomycetales;f__unclassified_Saccharomycetales;g__unclassified_Saccharomycetales;s__Saccharomycetales_sp;	3e-66	97.95
LS987995	Otu10086	TCGAATTACAAGTCGGTTGACTGTGCTGGTGGCCCTAGGGTCGCATGTGCACGTCAATTGCAAATCCACACACCTGTGCACCTTAGACTTTGGGATTCGCCGACCTTCACGGTTGACAGTCGGTCTCCCATCCGTGGGTTGACCTGGGTCCTGAGGTACTTTACACACACTCTTGAATGGAATGGAATGTTGACCTGTGCTTATGCACTTATTGACATA	Fungi	Basidiomycota	Agaricomycetes	Sebacinales	Sebacinaceae	Sebacina	uncultured Sebacina	_	Saprotroph	gb|HQ154304.1|	Uncultured Sebacina isolate TUB 019396 18S ribosomal RNA gene, partial sequence internal transcribed spacer 1, 5.8S ribosomal RNA gene, and internal transcribed spacer 2, complete sequence and 28S ribosomal RNA gene, partial sequence	8e-82	92	SH236815.06FU_AY969431|k__Fungi;p__Basidiomycota;c__unclassified_Basidiomycota;o__unclassified_Basidiomycota;f__unclassified_Basidiomycota;g__unclassified_Basidiomycota;s__uncultured_Basidiomycota;	2e-76	90.41
LS988470	Otu10087	AAAAGCGAGTCTCGCGACTCTCAAACCCTTTGTGAACTTATTCAGTTGAGCTGCTTCGGCAGGTATGTGAACGGGCGTTTCGAAAGAAGCACCGGGAACACGCCTGCCGGCCGGCTCGCCAACCAAACTCTTTGTTAATATAAGGACCTCTGAGTTAAAAACAAAATTTATTA	Fungi	Ascomycota	Sordariomycetes	_	_	_	uncultured Sordariomycetes	_	_	gi|481048984|gb|KC507201.1|	Fungal sp. AX112 18S ribosomal RNA gene, partial sequence internal transcribed spacer 1, 5.8S ribosomal RNA gene, and internal transcribed spacer 2, complete sequence and 28S ribosomal RNA gene, partial sequence	3e-47	84.57	SH236880.06FUKC507201|k__Fungi;p__Ascomycota;c__Sordariomycetes;o__unidentified;f__unidentified;g__unidentified;s__Sordariomycetes_sp;	3e-37	84.57
LS976732	Otu10088	CAGAGTTCATGCCCTCACGGGTAGATCTCCCACCCTTTGATATCTTTACCTTTGTTGCTTTGGCAGGTCGCGGCCTCCGCTGCTGGCCATTGGCTAGTATGTACCTGCCAGAGGACCCAACTCTTGATATTAGTGATGTCTGAGTACTATATAATAGTTA	Fungi	Ascomycota	_	_	_	_	uncultured Ascomycota	_	_	emb|FM999599.1|	Uncultured fungus DNA sequence containing 18S rRNA gene, ITS1, 5.8S rRNA gene, ITS2 and 28S rRNA gene, isolate BC063531-24	6e-42	87.4	SH195784.06FU_AY969537|k__Fungi;p__Ascomycota;c__unclassified_Ascomycota;o__unclassified_Ascomycota;f__unclassified_Ascomycota;g__unclassified_Ascomycota;s__uncultured_Ascomycota;	2e-44	87.42
LS986922	Otu10089	TCGTATAATGGAGGTGCCGGGGCTGTCGCTATCTTTGTGCACGCCCTGGTGCTCTCTCACAATCCATCTCACCCCTTTTGTGCATCACCGCGTGGGTGCTCTCCTTTTGAAAAGGGAGCATTTTGCGCTTTTACACAGACCCACTGCATGTCTAGAATGTCTTTATTTGCGGTCACACGCAATCAATA	Fungi	Basidiomycota	Agaricomycetes	Russulales	Russulaceae	Russula	uncultured Russula	russula-lactarius	EM	gi|698379313|gb|KM576517.1|	Russula sp. LM512 internal transcribed spacer 1, partial sequence 5.8S ribosomal RNA gene and internal transcribed spacer 2, complete sequence and 28S ribosomal RNA gene, partial sequence	5e-96	100	KM576517|k__Fungi;p__unclassified_Fungi;c__unclassified_Fungi;o__unclassified_Fungi;f__unclassified_Fungi;g__unclassified_Fungi;s__uncultured_fungus;	5e-96	100
LS984041	Otu1009	CCGAGTTCATGCCCTTACGGGTAGACCTCCCACCCTATGTTATATTACCTTTGTTGCTTTGGCGGGCCGCCCGGCTTCGGCCAGGCTACCGGCTCCAGCTGGTAAGCGCTCGCCAGAGGACCCTCAACTCTGAATATCAGTGTCGTCCGAGTACTATAAAATAGTTA	Fungi	Ascomycota	Leotiomycetes	Helotiales	incertae sedis	Leptodontidium	uncultured Leptodontidium	_	Saprotroph	gb|JQ991729.1|	Uncultured Helotiales clone ECM104 18S ribosomal RNA gene, partial sequence internal transcribed spacer 1 and 5.8S ribosomal RNA gene, complete sequence and internal transcribed spacer 2, partial sequence	4e-79	99.4	SH215675.06FU_DQ069033|k__Fungi;p__Ascomycota;c__Leotiomycetes;o__Helotiales;f__Helotiales_family_Incertae_sedis;g__Leptodontidium;s__Leptodontidium_sp_aurim643;	1e-81	99.4
LS981536	Otu10091	CAGAGATCATGCCCTCACGGGTAGACCTCCCACCCTGTGTTACTTACGTTTGTTGCTTTGGCAGGTCGCCTTCGGGCACTCGGCTCTCGCTGAGGTGCACCTGCCAGAGGATTCCCAACTCTGTATTTAGTGTTGTCTGAGTACTATATATAATACGTTA	Fungi	Ascomycota	Leotiomycetes	Helotiales	_	_	uncultured Helotiales	_	_	gb|HM230869.1|	Uncultured Leotiomycetes clone K538 18S ribosomal RNA gene, partial sequence internal transcribed spacer 1, 5.8S ribosomal RNA gene, and internal transcribed spacer 2, complete sequence and 28S ribosomal RNA gene, partial sequence	1e-68	96.9	SH209266.06FU_HM230869|k__Fungi;p__Ascomycota;c__Leotiomycetes;o__Helotiales;f__unclassified_Helotiales;g__unclassified_Helotiales;s__Helotiales_sp;	4e-71	96.89
LS984417	Otu10092	GTGAATATTAGGGCGTCTACTTCGGTAGGGCCTGACCTCCACTTTCTAACTCTGTGCACTTATTTGGCGGAAAAGGGAACTAGTAATAGTTCTTACTTTCTGCGGCTTACTTTAAACACTAGTCAAAGTATGTAACGAAATATCGAAACAAATAA	Fungi	Basidiomycota	Microbotryomycetes	_	_	_	uncultured Microbotryomycetes	_	_	gb|KF221351.1|	Uncultured fungus clone OTU_1289_67_3190 18S ribosomal RNA gene, partial sequence internal transcribed spacer 1, complete sequence and 5.8S ribosomal RNA gene, partial sequence	7e-46	88.5	SH212308.06FU_AY970107|k__Fungi;p__Basidiomycota;c__Microbotryomycetes;o__unclassified_Microbotryomycetes;f__unclassified_Microbotryomycetes;g__unclassified_Microbotryomycetes;s__Microbotryomycetes_sp;	5e-50	89.08
LS981537	Otu10093	CAGAGTTCATGCCCTTCGGGGTAGATCTCCCACCCTATGTATTTATACCTTTGTTGCTTTGGCGGGCCGACAGGCTTCGGCTTGGCTACCGGCTTCGGCTGGTAAGCGCCCGCCAGAGAACCTCAAACTCTGAATAATAATGTCGTCTGAGTACTATATAATAGTTA	Fungi	Ascomycota	Leotiomycetes	Helotiales	_	_	uncultured Helotiales	_	_	gb|JN395727.1|	Uncultured fungus clone U_QM_090722_18_Ac08.b1 18S ribosomal RNA gene, partial sequence internal transcribed spacer 1, complete sequence and 5.8S ribosomal RNA gene, partial sequence	6e-67	95.2	SH209324.06FU_HE998741|k__Fungi;p__Ascomycota;c__Leotiomycetes;o__Helotiales;f__unclassified_Helotiales;g__unclassified_Helotiales;s__Helotiales_sp_OTU_080;	2e-69	95.21
LS981360	Otu10094	CTGGAACAAACGCCCTCACGGGTGCTACCCAGAAACCCTTTGTGAATTATTCTCTATAACTGTTGCCTCGGCATAGACTGGTCTTGTAACGAGACCCCTACTACTTTTTCTTTGCAAAAAGGACTAGGAGCAGGTCGGCCGGTGGCCTTTATAAACTCTTGTTTTTACAATGTATCTTCTGAGTAAACAACTATAAATGAATCA	Fungi	Ascomycota	Sordariomycetes	Diaporthales	Gnomoniaceae	_	uncultured Gnomoniaceae	_	_	gi|451789442|gb|KC145891.1|	Gnomoniopsis idaeicola culture-collection ICMP:11546 18S ribosomal RNA gene, partial sequence internal transcribed spacer 1, 5.8S ribosomal RNA gene, and internal transcribed spacer 2, complete sequence and 28S ribosomal RNA gene, partial sequence	1e-52	85.24	SH226104.06FUGU320820|Gnomoniopsis_idaeicola|GU320820|SH226104.06FU|refs|k__Fungi;p__Ascomycota;c__Sordariomycetes;o__Diaporthales;f__Gnomoniaceae;g__Gnomoniopsis;s__Gnomoniopsis_idaeicola;	9e-53	85.1
LS989192	Otu10095	TTGAATCGTTGACACGAGCTGTTGCTGGCCCTCAGGTTGGAGGGCATGTGCACGTTCTGTTTACACATCCACTCACACCTGTGCACCTGTGTAGTTCTATGGTCCATGGGGGAGACCTAGTCTCCCCTTCTGTAGTTCTATGTCTCACACACACGCTGTAACAAAGTCTTATGGAATGTATGCAATGCAATA	Fungi	Basidiomycota	Agaricomycetes	Thelephorales	Thelephoraceae	_	uncultured Thelephoraceae	tomentella-thelephora	EM	emb|AM113443.1|	Uncultured ectomycorrhiza (Thelephoraceae) 18S rRNA gene (partial), ITS1, 5.8S rRNA gene, ITS2 and 28S rRNA gene (partial), clone 1	2e-47	86.9	undefined_KF514715|k__Fungi;p__Basidiomycota;c__Agaricomycetes;o__Thelephorales;f__Thelephoraceae;g__unclassified_Thelephoraceae;s__uncultured_Thelephoraceae;	3e-49	86.41
LS978657	Otu10096	AAGAGTTAGGGTCTTCTAGGCCCGATCTCCAACCCTTTGTAAAACTACCATGTTGCTTTGGCGGGCCCGTCTTTAACCGGACCGCCGAGGGTTTTGTTTTAACCCTTGGCCAGCGCTCGTCAATAGCCCACAATTAAATTCTTTTTAATCATGTTAAATCTGAAAAATAGTTAAATAAACTA	Fungi	Ascomycota	Eurotiomycetes	Chaetothyriales	Herpotrichiellaceae	Cladophialophora	uncultured Cladophialophora	_	Saprotroph	gb|JX171165.1|	Cladophialophora sp. G439-03 18S ribosomal RNA gene, partial sequence internal transcribed spacer 1 and 5.8S ribosomal RNA gene, complete sequence and internal transcribed spacer 2, partial sequence	3e-70	94	undefined_JX171165|k__Fungi;p__Ascomycota;c__Eurotiomycetes;o__Chaetothyriales;f__Herpotrichiellaceae;g__Cladophialophora;s__Cladophialophora_sp_G439_03;	1e-72	93.99
LS984863	Otu10097	TAATAGAGTTAATTTATGGCACTCTAAAAAAATCCATATCCACCTTGTGTGAAATGTTAAATCCTTGCCATTTTTTTGTCAAGGTTTTTTTATATCAACTCTTATTTTATATATTTTTTTTTTAAACTGTCTGAAAAATCGTTATGAATTTACTTAATTCAAAACA	Fungi	Zygomycota	/Mortierellomycotina	Mortierellales	_	_	uncultured Mortierellales	_	Saprotroph	gi|327180249|gb|JF340267.1|	Mucoromycotina sp. M61 18S ribosomal RNA gene, partial sequence internal transcribed spacer 1 and 5.8S ribosomal RNA gene, complete sequence and internal transcribed spacer 2, partial sequence	3e-21	76.5	undefined_KF675573|k__Fungi;p__Zygomycota;c__Zygomycota_class_Incertae_sedis;o__Mortierellales;;;;	6e-34	83
LS985095	Otu10099	ATGAAGTATAGGGAGTTGTTGCTGGCTCTATTCGAGCATGTGCACACTCCTTCACTTTACTTTACCACCTGTGCACCTTTTGTAGACTAGTGATCGTCAAGGCTGGATTGGAGTTTGCACTTTTGTGCTTTCTCTGCTATCATTAGTCTATGTTTTACATACACTATGAATGTCAAGCATGTCATTAACAGGTCTTTGACCTTTAATACAATA	Fungi	Basidiomycota	Agaricomycetes	Agaricales	Mycenaceae	_	uncultured Mycenaceae	_	Saprotroph	gb|EF619623.1|	Uncultured Agaricales clone 6S2.26.F05 18S ribosomal RNA gene, partial sequence internal transcribed spacer 1, 5.8S ribosomal RNA gene, and internal transcribed spacer 2, complete sequence and 28S ribosomal RNA gene, partial sequence	4e-80	92.4	SH204857.06FU_EF619623|k__Fungi;p__Basidiomycota;c__Agaricomycetes;o__Agaricales;f__Mycenaceae;g__unclassified_Mycenaceae;s__Mycenaceae_sp;	1e-82	92.38
LS990419	Otu101	AAGAGTTCTATAACTCCCAAACCCATGTGAACATACCTTACGTTGCCTCGGCAGGTCGTGCCTACCCCGTAGTGCCCTACCTTGTAGTAGGACCTACTCGGTAGGCGCGGGTAAGCCTGCCGGCGGCCCACGAAACTCTGTTTAGTATTGAATTCTGAACCTATAACTAAATAAGTTA	Fungi	Ascomycota	Sordariomycetes	Xylariales	Xylariaceae	Xylaria	uncultured Xylaria	_	Saprotroph	emb|AM993137.1|	Xylaria longipes ITS1, 5.8S rRNA and ITS2, specimen voucherCWU-MykAS1378	4e-74	96.1	SH193312.06FU_AM993109|k__Fungi;p__Ascomycota;c__Sordariomycetes;o__Xylariales;f__Xylariaceae;g__Xylaria;s__Xylaria_longipes;	1e-76	96.07
LS986923	Otu10101	TCGTAACAAATGGAGCCGCCAGGGCTGTCGCTGACCTGAACCCTCAGGTCGTGCACGCCCGAGCGTTCTCTCCTACATCCGTCTCACCCCAATGTGCACCACCGCGTGGGTCCCTCCTTCGGCTCGTTCGGAGGGGGGCTTGCGTTTTCACACAAACTTGTATGCAGTGTAGAATGTACCTTTGTTTTGCCTTTGCGCAATTAATA	Fungi	Basidiomycota	Agaricomycetes	Russulales	Russulaceae	Russula	uncultured Russula	russula-lactarius	EM	gb|KM576512.1|	Russula sp. LM3312 internal transcribed spacer 1, partial sequence 5.8S ribosomal RNA gene and internal transcribed spacer 2, complete sequence and 28S ribosomal RNA gene, partial sequence	6e-73	91.7	SH208831.06FU_AF418618|k__Fungi;p__Basidiomycota;c__Agaricomycetes;o__Russulales;f__Russulaceae;g__Russula;s__Russula_atropurpurea;	2e-75	91.75
LS983622	Otu10102	TCGTAACAAAGACGTCGGGAGGCGCTCCAAGGCTGTCGCCGACTCGAAAGGGTCGTGCACGTCGGAAGGGTGTCCTCTCGCGTGAAATCCACCTCACCCCTTTTGTGCACCACCGCGTGGGCTTTCCTCCTCGAGGCGGCTCGCGTTTTTCACACAAACCCCCTTTGTAAACGTTCATAGAATGTCCTCATTTTGTTTGCGTTGACGCGTGATCAATA	Fungi	Basidiomycota	Agaricomycetes	Russulales	Russulaceae	Lactarius	uncultured Lactarius	russula-lactarius	EM	gb|EU819487.1|	Lactarius sp. tjv1 voucher JMP0047 18S ribosomal RNA gene, partial sequence internal transcribed spacer 1, 5.8S ribosomal RNA gene, and internal transcribed spacer 2, complete sequence and 28S ribosomal RNA gene, partial sequence	4e-85	93.6	SH236416.06FU_EU819483|k__Fungi;p__Basidiomycota;c__Agaricomycetes;o__Russulales;f__Russulaceae;g__Lactarius;s__Lactarius_fumosus;	1e-87	93.61
LS980576	Otu10107	GTGAAATAACCTGGGACTTGACGTCCCAAACCATCTCACATCCACACACCTTTGTGCACTGTTGAATGGGCCTAATAAATATATATATTTTTGGGCCTATTCTATTTTATTATAAACATCTTATGTATGTAAGGAAAGTGTTATCGAAAGAAATAAATAATAATAA	Fungi	_	_	_	_	_	uncultured Fungi	_	_	gb|FJ779678.1|	Uncultured fungus clone Singleton_(145-1158_3427) 18S ribosomal RNA gene, partial sequence internal transcribed spacer 1, complete sequence and 5.8S ribosomal RNA gene, partial sequence	5e-68	95.2	undefined_FJ779279|k__Fungi;p__unclassified_Fungi;c__unclassified_Fungi;o__unclassified_Fungi;f__unclassified_Fungi;g__unclassified_Fungi;s__uncultured_fungus;	1e-60	91.43
LS984205	Otu1011	GTGAAGATTTGGGCAGGCCATACGGATTACCAAACTTGTGTGTCCCTGGCCGCCTACCCACTATACATCCACAAACCCGTGTGCACTGTAGAAGGACCTGGGGAGGAAGAGGACAGCGCGGTCCCACGCGCTGGGCTTGTTTCTCTCGGGTTTTTCTTCGCTATAAACTCGAATGGTTAGTATGAACGTGGAACTTGGTTGGACCGTAACTGGCCAACAAACTATACA	Fungi	Basidiomycota	Incertae_sedis	Malasseziales	_	_	uncultured Malasseziales	_	Saprotroph	gb|HQ436061.1|	Uncultured fungus clone FITS_HRP2_W51 small subunit ribosomal RNA gene, partial sequence internal transcribed spacer 1, 5.8S ribosomal RNA gene, and internal transcribed spacer 2, complete sequence and large subunit ribosomal RNA gene, partial sequence	6e-113	99.6	SH206226.06FU_HQ436061|k__Fungi;p__Basidiomycota;c__Basidiomycota_class_Incertae_sedis;o__Malasseziales;f__unclassified_Malasseziales;g__unclassified_Malasseziales;s__Malasseziales_sp;	2e-115	99.56
LS980577	Otu10110	TCGAGTGTTGGCCCCCCTCGTAAAAAAAGGGGGGTTACCTCCCGTCCTTTGCTGGGGGCCCCCTCTTTTAATTTTGGGAGGGGGCTTTTTCAGAACCCCTTCTGCTTCGGCGGGGTCAACCCCCCTGCCGGAACACCCTCAAAAATTCTTTTAATTGTTCAGTCCGAGGAATTTTAAAAAATGATACA	Fungi	_	_	_	_	_	uncultured Fungi	_	_	gb|JX456835.1|	Uncultured fungus clone KI25 18S ribosomal RNA gene, partial sequence internal transcribed spacer 1, 5.8S ribosomal RNA gene, and internal transcribed spacer 2, complete sequence and 28S ribosomal RNA gene, partial sequence	5e-88	98.9	undefined_JX456787|k__Fungi;p__unclassified_Fungi;c__unclassified_Fungi;o__unclassified_Fungi;f__unclassified_Fungi;g__unclassified_Fungi;s__uncultured_fungus;	1e-71	92.75
LS987997	Otu10113	ATGATTGCAAATGGGTTGCCTTCAGTGCTGGCTCTTGACTTGAGAGCAAGTGCACGTTGGTGGCTTCCATCCAATCCCACACCCTTGTGAACCTTTGGCCTCTTGCTAGCTTTGGCTTGCAGAGGATTTTTTACATACACACTCAAATGTAATGAAAGCTATTGTTGTGCACGAGCACTAATGTA	Fungi	Basidiomycota	Agaricomycetes	Sebacinales	Sebacinaceae	_	uncultured Sebacinaceae	sebacina	EM	gb|JQ665514.1|	Sebacina epigaea voucher TUB 019681 internal transcribed spacer 1, partial sequence 5.8S ribosomal RNA gene and internal transcribed spacer 2, complete sequence and 28S ribosomal RNA gene, partial sequence	3e-55	89.2	SH226321.06FU_JQ665513|k__Fungi;p__Basidiomycota;c__Agaricomycetes;o__Sebacinales;f__Sebacinaceae;g__Sebacina;s__Sebacina_epigaea;	1e-57	89.19
LS983321	Otu10114	CCGAGTTATTCCAACTCCCAAACCCACTGTGAACCTTACCTCCAACGTTGCTTCGGCGGGACCGCCCCGGGCCCCCGCGCCCGGAACCAGGCGCCCGCCGGAGGCCCAAAACTCTCCTGTCTCTTATAGTGGCATTCTTCTGAGTGGCCTTAAACGGCAAGCAAATGAATCA	Fungi	Ascomycota	Sordariomycetes	Hypocreales	Hypocreaceae	Hypomyces	uncultured Hypomyces	_	Mycoparasite	emb|FN859457.1|	Hypomyces sp. TFC 201334 genomic DNA containing ITS1, 5.8S rRNA gene, ITS2 and 28S rRNA gene, strain TFC 201334	5e-53	89.7	SH230847.06FU_UDB011020|k__Fungi;p__Ascomycota;c__Sordariomycetes;o__Hypocreales;f__Hypocreaceae;g__Hypomyces;s__Hypomyces_aconidialis;	2e-55	90
LS980022	Otu10115	CTGGAACGCGCCCCAGGCGCACCCAGAAACCCTTTGTGAACTTATACCTTACTGTTGCCTCGGCGCATGCCGGCCCCCAGGGGCCCCTCGGAGACGAGGAGCAGGCACGCCGGCGGCCAACCTAACTCTTGTTTTTACACTGAAACTCTGAGAAAAAAAAAAAAAAACAAAAAAAACAAAATGAATCA	Fungi	Ascomycota	Sordariomycetes	Diaporthales	Diaporthaceae	Diaporthe	uncultured Diaporthe	_	Plant pathogen	gb|JX857234.1|	Uncultured fungus clone VOG_2_5_1 18S ribosomal RNA gene, partial sequence internal transcribed spacer 1, 5.8S ribosomal RNA gene, and internal transcribed spacer 2, complete sequence and 28S ribosomal RNA gene, partial sequence	6e-78	99.4	SH194756.06FU_EF488448|k__Fungi;p__Ascomycota;c__Sordariomycetes;o__Diaporthales;f__Diaporthaceae;g__Diaporthe;s__Diaporthe_sp_XL_C3;	2e-80	98.81
LS979604	Otu10117	ACAAATCATTTGTGCGGGAAGGCAACTTCCTTGCATATAAACCCGAACCCGCGCAGCAATGCCGGGCTAGGTGTGCATTGCAGCTCACGCTGCGGTGTACGGCCGAGATTTGAGGGTACGCAAGTGCTGTCAGTCAAAGCCACATAGACGCTTGTATGTTTTGACAGAGTTAGTTGACATCTTTAAAATGA	Fungi	Cryptomycota	_	_	_	_	uncultured Cryptomycota	_	_	gb|EU826922.1|	Uncultured soil fungus clone LMRF_48 18S ribosomal RNA gene, partial sequence internal transcribed spacer 1, 5.8S ribosomal RNA gene, and internal transcribed spacer 2, complete sequence and 28S ribosomal RNA gene, partial sequence	1e-24	81	SH233577.06FU_EU826922|k__Fungi;p__Cryptomycota_Fungi;c__unclassified_Fungi;o__unclassified_Fungi;f__unclassified_Fungi;g__unclassified_Fungi;s__uncultured_soil_fungus;	4e-27	80.98
LS980578	Otu1012	ATAAATCTAGAAGGTCTTCAAGACCTCTCTAACATCTTGTGAATTGTTTGTGTCTCTGGTGTGTTGATTGTATAGGCTCTTGGGCAGATACCACGCACACCGGGTTAAACTTTGTATAAATTATAGCCTAAAAAATCTAAAAAAGTAATTAAAA	Fungi	_	_	_	_	_	uncultured Fungi	_	_	_	_	_	_	FJ780542|k__Fungi;p__unidentified;c__unidentified;o__unidentified;f__unidentified;g__unidentified;s__uncultured	5e-20	96.61
LS978658	Otu10120	AAGAGTTAGGGTCTTTTAGGCCCGATCTCCAACCCTTTGTATAACTACCATGTTGCTTTGGCGGGCCCGTCTTTCATTGGACCGCCGAGGGATTCCTTAATCCCTTGGCCAGCGCCCGTCAACAGCCCACAATTAAATTCTTTTAAACCTTGTCAAATCTGAAAAATAGTTAAATAAACTA	Fungi	Ascomycota	Eurotiomycetes	Chaetothyriales	Herpotrichiellaceae	Cladophialophora	uncultured Cladophialophora	_	Saprotroph	gb|JX030789.1|	Uncultured fungus clone ITS1F_3c.F66N0BQ01C3O52 internal transcribed spacer 1, partial sequence	1e-59	91.1	undefined_JX171165|k__Fungi;p__Ascomycota;c__Eurotiomycetes;o__Chaetothyriales;f__Herpotrichiellaceae;g__Cladophialophora;s__Cladophialophora_sp_G439_03;	5e-61	90.11
LS985174	Otu10121	CCGAGTTTACAACTCCCAAACCCAATGTGAACCTTACCTATCGTTGCTTCGGCGGGACCGCCCCGGCGCCGACTTCAGGCCCGGACCCAGGCGCCCGCCGGAGGCCCGAAACTCTATTGTCTATAAGTTTTCTCCTCTGATTGCATAAAAACAATAAATCA	Fungi	Ascomycota	Sordariomycetes	Hypocreales	Incertae_sedis	Myrothecium	uncultured Myrothecium	_	Saprotroph	gb|EF423537.1|	Myrothecium sp. P066 internal transcribed spacer 1, partial sequence 5.8S ribosomal RNA gene, complete sequence and internal transcribed spacer 2, partial sequence	8e-66	96.3	SH222579.06FU_AF502900|k__Fungi;p__Ascomycota;c__Sordariomycetes;o__Hypocreales;f__Hypocreales_family_Incertae_sedis;g__Myrothecium;s__Myrothecium_sp;	2e-68	96.25
LS979605	Otu10122	ACAAATCCGATAATGGGTTGTGAGGTTATACTCATAGTCCAATATTTAACCGCTAGTTCTCCGGGACTAGTTGGATATATATATGTGTGAATGTAGACAGTGTGTGTATTAAATTTATTGA	Fungi	Cryptomycota	_	_	_	_	uncultured Cryptomycota	_	_	gb|EF619901.1|	Uncultured fungus clone 3S3.13.S05 18S ribosomal RNA gene, partial sequence internal transcribed spacer 1, 5.8S ribosomal RNA gene, and internal transcribed spacer 2, complete sequence and 28S ribosomal RNA gene, partial sequence	2e-20	85.6	EF619893|k__Fungi;p__Cryptomycota;c__unclassified_Fungi;o__unclassified_Fungi;f__unclassified_Fungi;g__unclassified_Fungi;s__uncultured_fungus;	7e-32	85.59
LS990714	Otu10123	AAAAAAATAGCTTTGGCTATTATCCACCTTGTGTGCAAACAATGGAAAGAGAAAATGGAACTAAGAGCGCACTTTTCTTCTAGAGGGTGTTGCCCCAACTTCTCTATATATTTTTTATAAATACATCAAAATTTTAAATAAAAATAATTTTTTTAATAAAAATATTATA	Fungi	Zygomycota	_	_	_	_	uncultured Zygomycota	_	_	_	_	_	_	JN890102|k__Fungi;p__Zygomycota;c__Incertae	2e-30	81.82
LS984976	Otu10124	AAAAAAAGTTTAGAGTTTTTTTCGGATTTGAAAAAGCTCAAACCATCTGAACTTGTGGTAATAATGAAATTTGAATTGGGCTTAAAAATGGTGTTTTCGCAAAGAGAACATCGGCTCAAACAACTTTAAACACTTTTATTAATTTGACTGATATCAAGTAAAATAATCCTTTTGGGATTAAAAAAAGTTTTAAA	Fungi	Zygomycota	/Mucoromycotina	_	_	_	uncultured Mucoromycotina	_	Saprotroph	gi|633255939|dbj|AB846960.1|	Mucoromycotina sp. 3 KO-2013 gene for ITS1, 5.8S rRNA and ITS2, partial sequence, isolate: Sa0307	2e-25	79.87	AB846982|k__Fungi;p__Zygomycota;c__Zygomycota_class_Incertae_sedis;o__Mucorales;f__Umbelopsidaceae;g__Umbelopsis;s__Umbelopsis_sp;	6e-22	84
LS990360	Otu10125	ATGAGTTTGAACGAAGCTGTTCTGGTCTTTCGGGGCAAGTGAACGCTTCACTCAATCCATCTTACACCTGTGCACTTTTGGGGGGAAAACAGAGGATTCAAAGTTGGATAACGACGATGGTACTCATGTTTTTCTCTTCTATAACAAATTACAAGTCTTTAGAAAGTCTTACTTTTGCTTGATGCAAAGAAAATATAATA	Fungi	Basidiomycota	Agaricomycetes	Polyporales	Xenasmataceae	_	uncultured Xenasmataceae	_	Saprotroph	_	_	_	_	AY394673|k__Fungi;p__Basidiomycota;c__Agaricomycetes;o__Polyporales;f__Xenasmataceae;g__Xenasmatella;s__Xenasmatella	9e-59	87.8
LS977224	Otu10127	TCGAAACACACTGGTGAGGGCTGTGGCTGGCCGTTTCATAGGCATGTGCACGCCCGAGCCCGTTTCATCCACACACACCTGTGAACCTGAAGTGGATCACCCACTTCGTGGAGATCCATGCACTTCATCAGCCATGGTATGTCTTTGAATGTAATATAGAAAAGGCCTCCTTTGAGGCATAATCTACA	Fungi	Basidiomycota	Agaricomycetes	Atheliales	Atheliaceae	_	uncultured Atheliaceae	_	Saprotroph	_	_	_	_	AB831863|k__Fungi;p__Basidiomycota;c__Agaricomycetes;o__Atheliales;f__Atheliaceae;g__unidentified;s__Atheliaceae	3e-83	96.3
LS985239	Otu1013	CCGAGTTGTCCCAACTCCCAAACCCTTTGTGAACCTTACCTATCGTTGCTTCGGCGGGACCGCCCCGGCGCCTCTGCGCGCCGGAACAAGGCGCCCGCCGGGGGCCCCAAACTCTTGCCTTCCTAGTGGATTCTCTCTGAGTTACACAAGCAAAAATGAATCA	Fungi	Ascomycota	Sordariomycetes	Hypocreales	Nectriaceae	_	uncultured Nectriaceae	_	_	dbj|AB374286.1|	Acremonium sp. KRCF709 genes for 18S rRNA, ITS1, 5.8S rRNA, ITS2, 28S rRNA, partial and complete sequence	1e-43	88.5	SH223273.06FU_GU187857|k__Fungi;p__Ascomycota;c__Sordariomycetes;o__unclassified_Sordariomycetes;f__unclassified_Sordariomycetes;g__unclassified_Sordariomycetes;s__Sordariomycetes_sp;	2e-43	86.47
LS985487	Otu10130	CCGAGTTACCAGCTCCCGAAACCCCCTGTGAACATACCCGAACGTTGCCTCGGCGGGATGGCCCCGGCGCCCACGGCGGCCCGGAACCAGGCGCCCGCCGGAGGACCCAAACTCTTGTTATAGCGGCATGTCTTCTGAGTCTCGCGGGGAAAACGAATGAATCA	Fungi	Ascomycota	Sordariomycetes	Hypocreales	Ophiocordycipitaceae	_	uncultured Ophiocordycipitaceae	_	_	emb|AJ786568.1|	Cordyceps longisegmentis partial 18S rRNA gene, ITS1, 5.8S rRNA gene, ITS2 and partial 28S rRNA gene, strain 2731.S	5e-48	90.1	SH197986.06FU_JN943324|k__Fungi;p__Ascomycota;c__Sordariomycetes;o__Hypocreales;f__Ophiocordycipitaceae;g__Elaphocordyceps;s__Elaphocordyceps_paradoxa;	2e-51	88.24
LS983043	Otu10132	GAGGGTTCTTTAAGGCCTCCTATTGTCTTAACCACACCGCGTACTTGCCGGATATCATGTCTTTGCCTCGGCAGCGGCCCCAGGGGGGGCCAGCAGCCCGCCCATGGCGGGTGCTGCCGGCGGCGCACAAACCATACAACATCGCAAAAATGCACTTACAAACCTATTA	Fungi	Ascomycota	Sordariomycetes	Hypocreales	_	_	uncultured Hypocreales	_	_	gb|HQ021890.1|	Uncultured soil fungus clone 1Bart747S internal transcribed spacer 1, partial sequence 5.8S ribosomal RNA gene, complete sequence and internal transcribed spacer 2, partial sequence	5e-63	95	SH210783.06FU_HQ021890|k__Fungi;p__Ascomycota;c__Sordariomycetes;o__Hypocreales;f__unclassified_Hypocreales;g__unclassified_Hypocreales;s__Hypocreales_sp;	2e-65	95
LS986924	Otu10133	TTGTACCAACCGAGACGCAAGGGCTGTCGCCGACCGCAAGGTCGTGCACGCCCGAGCGCTCTCACCCTTATCCGCTTCACACTTGTGCATCACCGCGTGGTGCCTCCTTTTCAAAGGGGCTCACGTTTTCCACACAAACACCCGAGTTTAGAATGTCTTTGCGGAATGACACGCAATCAATA	Fungi	Basidiomycota	Agaricomycetes	Russulales	Russulaceae	Russula	uncultured Russula	russula-lactarius	EM	gb|DQ422025.1|	Russula earlei voucher WRW00-412, PC 18S ribosomal RNA gene, partial sequence internal transcribed spacer 1, 5.8S ribosomal RNA gene, and internal transcribed spacer 2, complete sequence and 28S ribosomal RNA gene, partial sequence	1e-64	91.7	SH203647.06FU_AB629022|k__Fungi;p__Basidiomycota;c__Agaricomycetes;o__Russulales;f__Russulaceae;g__unclassified_Russulaceae;s__uncultured_Russula;	2e-60	90
LS985503	Otu10134	CAGAGTTTTCACAACTCCCAACCCTTGCGAACCGTACCCATTCTGTTCTCGTTGCTTCCGGCGGGCCCTACGAACCTTTACATCTCAACCACCAGAAACCGTCTGAGAAAACAAACAAAATAATCA	Fungi	Ascomycota	Sordariomycetes	Ophiostomatales	Ophiostomataceae	Ophiostoma	uncultured Ophiostoma	_	Plant pathogen	dbj|AB294737.1|	Ophiostoma nigrocarpum genes for 18S rRNA, ITS1, 5.8S rRNA, ITS2, 28S rRNA, partial and complete sequence	7e-40	91.4	SH205015.06FU_AB294737|k__Fungi;p__Ascomycota;c__Sordariomycetes;o__Ophiostomatales;f__Ophiostomataceae;g__Ophiostoma;s__Ophiostoma_nigrocarpum;	2e-42	91.41
LS979086	Otu10135	TCGAGTTTACAACTCCCAAACCCATGTGAACATACCATATGTTGCTTCGGCGGGATCGCCCCGGGCGCCATCGCGTGCCCCGGACCCAGGCGCCCGCCGGGGGACCTAAACTCCTGTATTTTCTACGTCTCTCTGAGTGGATTACACAAATAATCA	Fungi	Ascomycota	Sordariomycetes	Hypocreales	Bionectriaceae	Clonostachys	uncultured Clonostachys	_	Plant pathogen	gb|JX156066.1|	Fungal endophyte strain CM89 18S ribosomal RNA gene, internal transcribed spacer 1, 5.8S ribosomal RNA gene, internal transcribed spacer 2, and 28S ribosomal RNA gene, region	2e-51	91.1	SH225213.06FU_KC427004|k__Fungi;p__Ascomycota;c__Sordariomycetes;o__Hypocreales;f__Bionectriaceae;g__Clonostachys;s__Clonostachys_rossmaniae;	3e-52	90.51
LS988238	Otu10137	CCGAGTTTACAACTCCCAAACCCCATGTGAACCTTACCTTTCCGTTGCTTCGGCGGGATTGCCCCGGGCGCGGCCGCGAGGCCCGACCCGGACCCAGGCGCCCGCCGGAGGTCTCAAACTCTTCTGTTTTTTAGCGGTATCTTCTGAGTGGCTTTAAGCAAAAAAATGAATCA	Fungi	Ascomycota	Sordariomycetes	Hypocreales	Hypocreaceae	Sepedonium	uncultured Sepedonium	_	Mycoparasite	gb|AY555974.1|	Verticillium fungicola strain ARSEF 4519 internal transcribed spacer 1, 5.8S ribosomal RNA gene, and internal transcribed spacer 2, complete sequence	1e-58	91.4	SH230854.06FU_AY555974|k__Fungi;p__Ascomycota;c__Sordariomycetes;o__Hypocreales;f__Hypocreaceae;g__Sepedonium;s__Sepedonium_sp;	4e-61	91.38
LS984184	Otu10139	CAGAGTTGAAAAACTCCAACCCCTGTGAACCTTACCTTCTTGTTGCTTCGGCGGAATGGCCTCCCTCGGGGGGCGACGCCGCCGGAGGTATCAAACTCTGAATTTTAGTGTATCTCTGAGCATAAAAAAACAATAATTA	Fungi	Ascomycota	Sordariomycetes	Magnaporthales	Magnaporthaceae	_	uncultured Magnaporthaceae	_	_	gi|732688130|gb|KM484842.1|	Gaeumannomyces sp. CBS 117.83 18S ribosomal RNA gene, partial sequence; internal transcribed spacer 1, 5.8S ribosomal RNA gene, and internal transcribed spacer 2, complete sequence; and 28S ribosomal RNA gene, partial sequence	5e-37	88.03	KM484842|k__Fungi;p__Ascomycota;c__Sordariomycetes;o__Magnaporthales;f__Magnaporthaceae;g__Gaeumannomyces;s__Gaeumannomyces	2e-39	88.03
LS986925	Otu1014	TCGTACCATGGAGGCGCTTGGGTTGTCGCTGACCTTTCCGAAAGGTCGTGCACGCCCGAGCGCTTTCAATCCATTTCACCCTTTGTGCATCACCGCGCGGGGTCTCTTCCGAGAGGCTCGCGTTTTTCATACAAACACGTTTATAGTCAGTTTAGAATGTCACTTATTTGCGATCACACGCAATCAATA	Fungi	Basidiomycota	Agaricomycetes	Russulales	Russulaceae	Russula	uncultured Russula	russula-lactarius	EM	emb|HE814071.1|	Russula sp. 3 CG-2012 genomic DNA containing ITS1, 5.8S rRNA gene, ITS2, isolate 131	7e-92	100	SH228658.06FU_HE814071|k__Fungi;p__Basidiomycota;c__Agaricomycetes;o__Russulales;f__Russulaceae;g__Russula;s__Russula_sp_3_CG_2012;	2e-94	100
LS985326	Otu10141	CCGAGTTGATTCGAGCTCCGGCTCGACTCTCCCACCCAATGTGTACCTACCTCTGTTGCTTTGGCGGGCCGCGGTCCTCCGCACCGGCGCCCTTCGGGGGGCTGGCCAGCGCCCGCCAGAGGACCATAAAACTCCAGTCAGTGAACTTCGCAGTCTGAAAAACAAGTTAATAAACTA	Fungi	Ascomycota	Dothideomycetes	Botryosphaeriales	Botryosphaeriaceae	Neofusicoccum	uncultured Neofusicoccum	_	Plant pathogen	gb|GQ523469.1|	Uncultured fungus clone Unisequence#5-3602_2094 internal transcribed spacer 2, partial sequence	1e-78	96.7	undefined_KF778811|k__Fungi;p__Ascomycota;c__Dothideomycetes;o__Botryosphaeriales;f__Botryosphaeriaceae;g__Neofusicoccum;s__Neofusicoccum_mediterraneum;	3e-68	92.86
LS983044	Otu10143	TCGAGTTTACAACTCCCAAACCCATGTGAACCTTACCTATTGTTGCTTCGGCGGGACTGCCCCGGTGCCTTGTGCCCGGATCCAGGCGCCCGCCGGAGGCCCCCAAACTCTTGTTTCTACCCTGTGGTATTATCTGAGTGGCGTAAGCAAATAAATTA	Fungi	Ascomycota	Sordariomycetes	Hypocreales	_	_	uncultured Hypocreales	_	_	gi|312205566|gb|HM535393.1|	Hypocreales sp. J-26 18S ribosomal RNA gene, partial sequence; internal transcribed spacer 1, 5.8S ribosomal RNA gene, and internal transcribed spacer 2, complete sequence; and 28S ribosomal RNA gene, partial sequence	6e-43	87.34	FJ783217|k__Fungi;p__unidentified;c__unidentified;o__unidentified;f__unidentified;g__unidentified;s__uncultured	2e-54	91.3
LS976317	Otu10144	TTGAATGAAACTTCTGGCTGGATGTTGTTGTGCTGGCCCTTTGGGGCAATGTGCACACCTCTAGTTGTCTGTTTCTTCTGTTCCACCTGTGCATTGCATGTAGACATACACTGTGTCTATGATATGGTTACACACACACACACACACATTATTGGTTTACATGTGATATTATATATATATATAACATATGACAATGTATATA	Fungi	Basidiomycota	Agaricomycetes	Agaricales	Amanitaceae	Amanita	uncultured Amanita	amanita	EM	gi|42539369|gb|AY436470.1|	Amanita pseudovaginata voucher HKAS 38323 internal transcribed spacer 1, partial sequence; 5.8S ribosomal RNA gene, complete sequence; and internal transcribed spacer 2, partial sequence	2e-51	87.37	UDB000929|k__Fungi;p__Basidiomycota;c__Agaricomycetes;o__Agaricales;f__Amanitaceae;g__Amanita;s__Amanita	2e-55	93.84
LS982432	Otu10146	ACGGTTTTCGGGTGCGCTCGCGCGCCCAAACCCCCAACCCTTTGATTTATCTGATCTTGTTTCTTTGCCGGCTCCGGCCGGCAGAAGTTTTCTCAAACCCGTTGCAACCGTGTCATCTGAACTGTTATGATTACAAATAAATCA	Fungi	Ascomycota	Eurotiomycetes	Chaetothyriales	Herpotrichiellaceae	_	uncultured Herpotrichiellaceae	_	Saprotroph	_	_	_	_	AB190868|k__Fungi;p__Ascomycota;c__Eurotiomycetes;o__Chaetothyriales;f__Herpotrichiellaceae;g__Phialophora;s__Phialophora	2e-33	88
LS985504	Otu10147	CAGAGTTTTCTAAACTCCCAACCCTTGCGAACCATACCCATACTGTTCTCGTTGCTTCCGGCGGGGGACGGGTGGGGGGCTGCCCTCGCGCAGTCCCTCCCCTCCCGCGCCGGGGGCGGCGGGCCCTATGAACCTTTACATCTCAACCACAAGAAAACCGTCTGAGAAAAAAAAACAAATAATCA	Fungi	Ascomycota	Sordariomycetes	Ophiostomatales	Ophiostomataceae	Ophiostoma	uncultured Ophiostoma	_	Plant pathogen	gb|KF156315.1|	Ophiostoma nigrocarpum small subunit ribosomal RNA gene, partial sequence internal transcribed spacer 1, 5.8S ribosomal RNA gene, and internal transcribed spacer 2, complete sequence and large subunit ribosomal RNA gene, partial sequence	4e-89	99.5	SH205025.06FU_KF156315|k__Fungi;p__Ascomycota;c__Sordariomycetes;o__Ophiostomatales;f__Ophiostomataceae;g__Ophiostoma;s__Ophiostoma_nigrocarpum;	1e-91	99.46
LS983623	Otu10148	TCGTACAAAATGTGGGAGGGCATGCAAGGGCTGTCGCTGACTTTTGAATGCAAAAGTTGTGCACGCCAGAGTGTGTCCCCTCACATAAAATCCATCTCACCCTTTTGTGCACCACCGCGTGGGCACCCTTCGGGATCCAACCGATCCAGGAGGGGGGCCTGCGTTTTCACACAAAACCCCCTTTTAAAAAGTGTAGAATGACCCCATTTTTGCAATAACATGCAATCAATA	Fungi	Basidiomycota	Agaricomycetes	Russulales	Russulaceae	Lactarius	uncultured Lactarius	russula-lactarius	EM	gb|KM576503.1|	Lactarius sp. LM3430 internal transcribed spacer 1, partial sequence 5.8S ribosomal RNA gene, complete sequence and internal transcribed spacer 2, partial sequence	3e-101	96.1	undefined_KM576493|k__Fungi;p__Basidiomycota;c__Agaricomycetes;o__Russulales;f__Russulaceae;g__Lactarius;s__Lactarius_sp_LM4072;	9e-104	96.14
LS976087	Otu10149	TCATACAACCGAGGCGTGAGGGCTATATAGCCCGAGCGTTCTCACTGTTATCCACTTCACCCTTGTGCATCACCGCGTGGTGCTCCCTTTGGCTCGTTTCAAAGGGGCCCATGTTTTTTTTTTTTTTTTCACACAAACACCCCTTTAAAAGAGTTTAGAATGTTCTTTGCGATAATACGCAATCAATA	Fungi	Basidiomycota	Agaricomycetes	_	_	_	uncultured Agaricomycetes	_	_	gi|90200617|gb|DQ422025.1|	Russula earlei voucher WRW00-412, PC 18S ribosomal RNA gene, partial sequence internal transcribed spacer 1, 5.8S ribosomal RNA gene, and internal transcribed spacer 2, complete sequence and 28S ribosomal RNA gene, partial sequence	1e-28	79.4	AB629022 |k__Fungi;p__Basidiomycota;c__Agaricomycetes;o__Russulales;f__Russulaceae;g__Russula;s__Russula_sp_7_RG_2012;	1e-33	81
LS990512	Otu1015	TAGAGTTTTCTAAACTCCCAACCCTTTGTGAACTTACCTTTGTTGCCTCGGCGGGGCCTACCCGGTACCGACCCCTTTTGGGCGAAGTTACCCTGTAGCCCGCCGGTGGACCACTAAACTCTTGTTATTTTATGTAATCTGAGAGTCTTATTTTAAATAAGTCA	Fungi	Ascomycota	Sordariomycetes	Xylariales	_	_	uncultured Xylariales	_	_	gb|KF435573.1|	Fungal endophyte culture-collection STRI:ICBG-Panama:TK340 18S ribosomal RNA gene, partial sequence internal transcribed spacer 1, 5.8S ribosomal RNA gene, and internal transcribed spacer 2, complete sequence and 28S ribosomal RNA gene, partial sequence	8e-56	91.6	SH222082.06FU_EF619849|k__Fungi;p__Ascomycota;c__Sordariomycetes;o__Xylariales;f__unclassified_Xylariales;g__unclassified_Xylariales;s__Xylariales_sp;	4e-56	90.91
LS989403	Otu10150	CAGGATTCGCAAGAACTCCCGTAACCACTGTGAACCTTACCTTCTGTTGCCTCGGCGGGCGCTGGTCTCTCCAGCGCTCACGCCCGCCGACGGCCCACAACTCATTGTCTGACTCTAAGCATCTCCGAGCCATACACAAACGAATCA	Fungi	Ascomycota	Sordariomycetes	Chaetosphaeriales	Chaetosphaeriaceae	Thozetella	uncultured Thozetella	_	Saprotroph	gb|EU825197.1|	Thozetella sp. RJ-2008 18S ribosomal RNA gene, partial sequence internal transcribed spacer 1, 5.8S ribosomal RNA gene, and internal transcribed spacer 2, complete sequence and 28S ribosomal RNA gene, partial sequence	4e-68	99.3	SH214948.06FU_EU825197|k__Fungi;p__Ascomycota;c__Sordariomycetes;o__Chaetosphaeriales;f__Chaetosphaeriaceae;g__Thozetella;s__Thozetella_sp_RJ_2008;	1e-70	99.32
LS980352	Otu10152	TTGAATAAACTTGTCTGGGTTGTTGCTGGTCCTTAGGGATATGTGCACACCTTGGCATTTAAAATCTTATAACCACTTGTGCATTTTTGTAGACCTAGAGATATCTCTTGAGAAGGACTCGGTTCAAAGATTGCAATAATGAAATAATGCTTTCTTTACATTTCTGGTCTATGAATTTATACACTTACTCCTAACAAAATGAGTGTTGGCTTTATATTATAAATGTA	Fungi	Basidiomycota	Agaricomycetes	Agaricales	Entolomataceae	_	uncultured Entolomataceae	_	Saprotroph	gi|531247685|gb|KC710106.1|	Entoloma sp. LNM-2013c strain Harries 20101003 internal transcribed spacer 1, partial sequence; 5.8S ribosomal RNA gene, complete sequence; and internal transcribed spacer 2, partial sequence	4e-60	88.44	UDB023504|k__Fungi;p__Basidiomycota;c__Agaricomycetes;o__Agaricales;f__Entolomataceae;g__Entoloma;s__Entoloma	2e-61	89
LS987364	Otu10153	TCGTATAACGGAGATGCCTAGGGCTGTCGCTGACTCTCATGGGTCGTGCACGCCCAAAGCCGCTCTCTCATGTCCATCTCACCCCTTTGTGCATCACCGCGTGTGCTCCCCTATCGGGTTTGTTCCGAGGGGGTGGTTCACGTTTTTTTACAGACACCAATGCATGTGTAGAATGTCTTGCTATTTTGCGATTACACGCAACCAATA	Fungi	Basidiomycota	Agaricomycetes	Russulales	Russulaceae	_	uncultured Russulaceae	russula-lactarius	EM	gb|JF834343.1|	Russula sp. r-03041 18S ribosomal RNA gene, partial sequence internal transcribed spacer 1, 5.8S ribosomal RNA gene, and internal transcribed spacer 2, complete sequence and 28S ribosomal RNA gene, partial sequence	3e-61	88.6	SH218449.06FU_AB571510|k__Fungi;p__Basidiomycota;c__Agaricomycetes;o__Russulales;f__Russulaceae;g__unclassified_Russulaceae;s__Russulaceae_sp;	2e-55	85.71
LS979971	Otu10154	CCAGAGATGGCGGGCCCCCGCGCCCCCGTCCCCAACCCTTTGTCGACCAAAACCACTTTTGCCTCGGGGGTGGAGCGGCCTCCGCCGCCCCCGGTGGACCAACCAACTCTGTCTCTGTACGTCGGAGTCTTTGATGAATAAATGA	Fungi	Ascomycota	Dothideomycetes	Capnodiales	Teratosphaeriaceae	Devriesia	uncultured Devriesia	_	Plant pathogen	gi|284159048|gb|GU214635.1|	Devriesia strelitziicola strain X1045 18S ribosomal RNA gene, partial sequence; internal transcribed spacer 1, 5.8S ribosomal RNA gene, and internal transcribed spacer 2, complete sequence; and 28S ribosomal RNA gene, partial sequence	1e-39	87.25	JF691083|k__Fungi;p__Ascomycota;c__Dothideomycetes;o__Capnodiales;f__Teratosphaeriaceae;g__Devriesia;s__Devriesia	6e-64	97.24
LS986267	Otu10155	AAAACAACGCGAAAAGGCGGCCGGGCGCGGCATGTGTGGAGCTGTGAAATGCACGGCACCATTACACCGCGCCCTGTCGCTGCGTTCGGGGGGCCGCCCCTCGGGGCCGCCCCTGTCTGCACCCTCTGCCATTGTCGCACCTCGCGTTTCCTCGGCGGGCCCGCCCGCCAACGGGGACCCCAAACCAAACCCACTTGCAGTGCCTGCAGTAAACGTCTCACAAAAGAAATAAATCA	Fungi	Ascomycota	Dothideomycetes	Pleosporales	_	_	uncultured Pleosporales	_	_	gi|47420277|gb|AY546023.1|	Fungal endophyte WMS30 internal transcribed spacer 1, partial sequence; 5.8S ribosomal RNA gene, complete sequence; and internal transcribed spacer 2, partial sequence	2e-114	99.58	AY546023|k__Fungi;p__Ascomycota;c__Dothideomycetes;o__Pleosporales;f__unidentified;g__unidentified;s__fungal	8e-120	99.58
LS984508	Otu10156	TAATAAGTGTTTTATGGCACTCTTTAAAAATCCATATCCACCTTGTGTGCAATGTCAGTCGATCTTCTTCATGGAGGTCGGCCAAACATCAACCTTATCTTTTAACTCTTTGTCTGAAAAATATTATGAATAAACAATTCAAAATA	Fungi	Zygomycota	/Mortierellomycotina	Mortierellales	Mortierellaceae	Mortierella	uncultured Mortierella	_	Saprotroph	emb|FN294701.1|	Uncultured zygomycete internal transcribed spacer 1, clone A18YP08RM1	1e-63	97.3	undefined_FR838025|k__Fungi;p__Zygomycota;c__Zygomycota_class_Incertae_sedis;o__Mortierellales;f__Mortierellaceae;g__unclassified_Mortierellaceae;s__uncultured_Mortierella;	1e-61	97.16
LS979606	Otu10158	ACAAATCCAATGCTTGTGGGATGGCTTGTAAAAGGGTCATCTTGCAAATATTAATCCGCTGGCCTCGCAAGGGGCTAGTTGATAACATAAATGTGTGTAGTGTTGACAGTGTGTGATATTTAATTAATTATTGA	Fungi	Cryptomycota	_	_	_	_	uncultured Cryptomycota	_	_	gb|JX915388.1|	Uncultured fungus clone ITS1_67 18S ribosomal RNA gene, partial sequence internal transcribed spacer 1, complete sequence and 5.8S ribosomal RNA gene, partial sequence	2e-46	92.8	undefined_JQ666722|k__Fungi;p__Cryptomycota;c__unclassified_Fungi;o__unclassified_Fungi;f__unclassified_Fungi;g__unclassified_Fungi;s__uncultured_fungus;	2e-47	92.03
LS990513	Otu1016	AAGAGTTGTAAAACTCCCAAACCCATGTGAACATACCTCTGTTGCCTCGGTGGCCTACCCGGTAGCTACCCTGTAGTTACCCTGTAGTCCGCCGACGGACCACAACAAACTCTTTGTTTTAATATATCTCTGAGAAAAACTTTTAATAAGTCA	Fungi	Ascomycota	Sordariomycetes	Xylariales	_	_	uncultured Xylariales	_	_	gb|AF502895.1|	Leaf litter ascomycete strain its414 internal transcribed spacer 1, partial sequence 5.8S ribosomal RNA gene, complete sequence and internal transcribed spacer 2, partial sequence	1e-74	97.6	SH219147.06FU_AF502895|k__Fungi;p__Ascomycota;c__Sordariomycetes;o__Xylariales;f__unclassified_Xylariales;g__unclassified_Xylariales;s__Xylariales_sp;	3e-77	97.65
LS988291	Otu10163	GAAGAGTTGAAAAACTCCCAAACCCACTGTAAACCTACCTATATCGTTGCTTCGGCGGGCGGCCCCAGGGCGGGGCCTTTTGCAGGTGTCCGCCGACGGCCCCTATAAACTCTTGTTTTTTTTTGGGTACTCTGAGTAAGACCAAATGAGTCA	Fungi	Ascomycota	Sordariomycetes	Sordariales	_	_	uncultured Sordariales	sordariales3	EM	gi|323320646|gb|JF273543.1|	Sebacinales sp. EMF42 18S ribosomal RNA gene, partial sequence; internal transcribed spacer 1 and 5.8S ribosomal RNA gene, complete sequence; and internal transcribed spacer 2, partial sequence	4e-39	84.05	JN889970|k__Fungi;p__Ascomycota;c__Sordariomycetes;o__Sordariales;f__unidentified;g__unidentified;s__Sordariales	9e-53	91.56
LS986268	Otu10164	CGAATCTAGGCCGGTCTGACCGGTTCTATTTTACCCTGTTTTTGCGTACCTATTGTTTCCTCGGTGGGCTTGCCTGCCAGTAGGACATTTTTCCAAACACTTTTATTAGCAGTCTGTATCAAATAATTATAAAAATGGTAA	Fungi	Ascomycota	Dothideomycetes	Pleosporales	_	_	uncultured Pleosporales	_	_	_	_	_	_	AB986398|k__Fungi;p__Ascomycota;c__Dothideomycetes;o__Pleosporales;	1e-27	83
LS980579	Otu10167	AAGAGCTTAAAAACTCCTTAAAACCATTGTGAACTCATCCGTCAGCGTTGCTTCGGTGGGCGGCCCCTCCCCGGGGCCTAAGCCATCCCTCACCCGGAAGGCGCCCGCCGGAGGCACAAAACTCTCCTGTATTTTATGGCACTTCTGATTAAACAAGCAAATAAGTTA	Fungi	_	_	_	_	_	uncultured Fungi	_	_	gi|317415340|emb|FM200590.1|	Fungal endophyte sp. AP340 partial 18S rRNA gene, ITS1, 5.8S rRNA gene and partial ITS2, isolate AP340	9e-73	98.21	FM200590|k__Fungi;p__unclassified_Fungi;c__unclassified_Fungi;o__unclassified_Fungi;f__unclassified_Fungi;g__unclassified_Fungi;s__uncultured_fungus;	9e-75	98
LS980580	Otu10168	TCAGAGTGTCTGACCCTCCTTGTAAAATAGTGGGGTTAACCTCCCGTCCTTTGCTAACCCTCCCTTTTTTTTTTGGAGGGGGCATTTAATTTCTGCTTCGGTGGGGTTACCCACCGGAACACCCTCAAAAATTCTTTAAAAATTATTCAGTCCGAGAATTTTTTAAATTAACAAA	Fungi	_	_	_	_	_	uncultured Fungi	_	_	_	_	_	_	KP323399|k__Fungi;p__unidentified;c__unidentified;o__unidentified;f__unidentified;g__unidentified;s__uncultured	1e-51	89.02
LS984251	Otu1017	CCGAGTTTACAACTCCCAAACCCATGTGAACATACCTGTCTTGTTGCTTCGGCGGCGCCCACGGCCCTCACGGGCTTGGGGCCCGCCAGAGGACCCAAACAAAACTCTTTGCATTTTGAATACAGTATTCTGAGTGACATGATTAAATAAAATCA	Fungi	Ascomycota	Sordariomycetes	Hypocreales	Nectriaceae	Mariannaea	uncultured Mariannaea	_	Saprotroph	gb|DQ421127.1|	Uncultured soil fungus clone 174-37 18S ribosomal RNA gene, partial sequence internal transcribed spacer 1, 5.8S ribosomal RNA gene, and internal transcribed spacer 2, complete sequence and large subunit ribosomal RNA gene, partial sequence	7e-71	98.7	SH235575.06FU_AB111493|k__Fungi;p__Ascomycota;c__Sordariomycetes;o__Hypocreales;f__Nectriaceae;g__Mariannaea;s__Mariannaea_elegans_var_punicea;	2e-73	98.71
LS989797	Otu10171	TTGAAACTTCATGGGGGAGCGGGACTCGGCCTGCACCGGTGGCGACGCCGTGCTGCGGCTGGGATCCGCGCCCTCTTCCAAACCCAAACACCTGTGAACCTTTGGGAGGGCGGTTGTAGTGACCGCGCTCCCGTTTTAAACAACTCTGATGTCTATTTGAATGTGCGAATCGGGGCAGCCCCGATGTCGAATTTGAAA	Fungi	Basidiomycota	Agaricomycetes	Trechisporales	_	_	uncultured Trechisporales	_	Saprotroph	emb|FM999575.1|	Uncultured ectomycorrhizal fungus DNA sequence containing 18S rRNA gene, ITS1, 5.8S rRNA gene, ITS2 and 28S rRNA gene, isolate BR06T3-31	1e-75	95.2	SH216221.06FU_FM999575|k__Fungi;p__Basidiomycota;c__Agaricomycetes;o__Trechisporales;f__unclassified_Trechisporales;g__unclassified_Trechisporales;s__Trechisporales_sp;	3e-78	95.16
LS989167	Otu10172	AAAGATTTAGCATATTCTTCTGAATATACTTCATTAACCCATTCCGAGTACCTTACCCGTTGCTTCCGCGAGGCTGTCCTCACGGCCCTTTGAAGATTTATCTTTGGAGAGTCCTTGCGGGAGGTATACAATAAACTCTTGCATTACCATGTCATCTGTCTGAATCTGTTTAAAACAAATATTA	Fungi	Ascomycota	Leotiomycetes	Thelebolales	Thelebolaceae	Thelebolus	uncultured Thelebolus	_	Saprotroph	gb|HQ873364.1|	Uncultured fungus clone ITS_S7_clon19 18S ribosomal RNA gene, internal transcribed spacer 1, 5.8S ribosomal RNA gene, internal transcribed spacer 2, and 28S ribosomal RNA gene, region	3e-90	100	undefined_KJ619952|k__Fungi;p__Ascomycota;c__Leotiomycetes;o__Thelebolales;f__Thelebolaceae;g__Thelebolus;s__Thelebolus_terrestris;	9e-93	100
LS985653	Otu10173	CCGAGTTTACAACTCCCAAACCCCTGTGAACTTATACCTTTACTGTTGCTTCGGCGGGTTATTGCCCCGGGGAAACAGGCGGCCGTCAGGTCCCTGCCCACCCGGAAACAGGCGCCCGCCGGGGGACTCAAACTCTTGTATCTTTTTTATAGCATGTCTGAGTGGAATCATAAACAAATGAATCA	Fungi	Ascomycota	Eurotiomycetes	Eurotiales	Trichocomaceae	Paecilomyces	uncultured Paecilomyces	_	Saprotroph	gb|HQ660442.1|	Paecilomyces carneus strain LS2-2009a 18S ribosomal RNA gene, partial sequence internal transcribed spacer 1, 5.8S ribosomal RNA gene, and internal transcribed spacer 2, complete sequence and 28S ribosomal RNA gene, partial sequence	7e-62	96.7	SH211132.06FU_EU553292|k__Fungi;p__Ascomycota;c__Eurotiomycetes;o__Eurotiales;f__Trichocomaceae;g__Paecilomyces;s__Paecilomyces_carneus;	2e-64	96.67
LS980082	Otu10176	CCGAGTACAGGGCCCCCTCTGGAGGCCCGAACTCCCACCCACTGTTTACAGACCTCCGTTGCTTCGGCGGGCCCGACACGCCCCCCCCCCCGCTCTGGGGGGGTGGGCCGCCTCCTCCGGCCTCCTGGGCTGGACAGCGCCCGCCAGAAGACAATCAAAACTCGTTTTTCACCGGCAGTCTGAGTAAAATAACAAATAAGTTA	Fungi	Ascomycota	Dothideomycetes	_	_	_	uncultured Dothideomycetes	_	_	gb|KC965143.1|	Uncultured fungus clone 2_NA5_P33_N8 18S ribosomal RNA gene, partial sequence internal transcribed spacer 1, 5.8S ribosomal RNA gene, and internal transcribed spacer 2, complete sequence and 28S ribosomal RNA gene, partial sequence	1e-19	88.6	SH189953.06FU_JF449877|k__Fungi;p__Ascomycota;c__Dothideomycetes;o__Botryosphaeriales;f__unclassified_Botryosphaeriales;g__unclassified_Botryosphaeriales;s__Botryosphaeriales_sp;	4e-34	76
LS976088	Otu10177	TTGAATAAACTTGGTTTAGGTTGCTGCTGGCTTTTTGGGAGCATGTGCACGCCTCTTCCACTTTTAACCTCCTGTGCACTTTGTATAGACCTGGATAACTCTCGAGTGTCAACTCGGATCTGGAGAACTGCTGTTGAAAACAATCACCAGCTTTTCTTGTCTTTCAGGCCTATATTTCTCTTATACACTCCATAAGAATGTATCAGAATGTTGTTCAGAGGCCCTGGTGCCTTTAAAAATACATA	Fungi	Basidiomycota	Agaricomycetes	_	_	_	uncultured Agaricomycetes	_	_	gi|399152642|dbj|AB691991.1|	Entoloma sp. 3 AK-2012 genes for ITS1, 5.8S ribosomal RNA, ITS2 and 28S ribosomal RNA, partial and complete sequence, isolate: K376	1e-41	78.88	_	_	_
LS987365	Otu10179	TCGTAAAACCGAGGTGCGAGGGCTGTCGCTGACCTTTTCGGTTGTGCACGCCCGAGCGCTCTCACACAATCCATCTCACCCCTTGTGCACCACCGCGTGGGTTTCCTTTCTGGCTTGTCCGGAAGGGGGGCTCGCGTTTTTCACACAAACTTGAAGTAGTGTAGAATGTCCTTTTTTGCGATAACACGCAATCAATA	Fungi	Basidiomycota	Agaricomycetes	Russulales	Russulaceae	_	uncultured Russulaceae	russula-lactarius	EM	emb|HE814239.1|	Russulaceae sp. 113 CG-2012 genomic DNA containing ITS1, 5.8S rRNA gene, ITS2, isolate 113	7e-87	97	SH224508.06FU_HE814239|k__Fungi;p__Basidiomycota;c__Agaricomycetes;o__Russulales;f__Russulaceae;g__unclassified_Russulaceae;s__Russulaceae_sp_113_CG_2012;	2e-89	96.95
LS981032	Otu1018	TAGAGTTTAACAACTCCCAAACCCATGTGAACATACCTCTGTTGCCTCGGTGGCCTATACGGTTCCTACCCTGTAGTTACCCTGTAGTCCGCCGACGGTCCATACAAACTCTGTTTTTTTAATATCTCTGAGTCAACTATAAATAAGTTA	Fungi	Ascomycota	Sordariomycetes	Hypocreales	Nectriaceae	Fusidium	uncultured Fusidium	_	Saprotroph	gb|JN395337.1|	Uncultured fungus clone U_QM_090130_53_B_plate1c01.b1 18S ribosomal RNA gene, partial sequence internal transcribed spacer 1, complete sequence and 5.8S ribosomal RNA gene, partial sequence	1e-79	98.3	SH238586.06FU_HM136668|k__Fungi;p__Ascomycota;c__Sordariomycetes;o__Hypocreales;f__Nectriaceae;g__unclassified_Nectriaceae;s__uncultured_Fusidium;	4e-82	98.29
LS989756	Otu10180	ACGTATCTGCGACGGGGTTCGGCGTGCCCTGCTCCGGTCCATACGGGCCGTGCAGCGGGCTGCCGTCCCCGTTCACACCTCACAAACCCACTGTGAACCTTCACGGCGGAAGGGAGGAGACTCCCCGAGGCCGCATACCAAACTCCAGTCGTAAAGAATGTCGTGCGGACTTGCGCCGCCTAAAACACAAAA	Fungi	Basidiomycota	Agaricomycetes	Trechisporales	Hydnodontaceae	Trechispora	uncultured Trechispora	_	Saprotroph	gb|FJ820706.1|	Uncultured fungus clone S218 18S ribosomal RNA gene, partial sequence internal transcribed spacer 1 and 5.8S ribosomal RNA gene, complete sequence and internal transcribed spacer 2, partial sequence	4e-74	93.8	SH218126.06FU_GU328562|k__Fungi;p__Basidiomycota;c__Agaricomycetes;o__Trechisporales;f__Hydnodontaceae;g__Trechispora;s__Trechispora_sp;	4e-72	92.31
LS988471	Otu10183	CAGAGTTTAACCACTCAAAACCATTGTGAACCTTACCTCAACCGTTGCTTCGGCGGGCGCCCGCGGGAGGTAAACCGAACCCTAGAATTGTATGGCCTCTCTGAGTCTTCTGTACTGAATAAGTCA	Fungi	Ascomycota	Sordariomycetes	_	_	_	uncultured Sordariomycetes	_	_	_	_	_	_	JX545185|k__Fungi;p__Ascomycota;c__Sordariomycetes;o__Sordariales;f__Chaetomiaceae;	4e-30	77
LS987366	Otu10185	TCGTACAATGGAGGTGCCAGGGCTGTCGCTGACCTTTGAATATAAAGGTTGTGCACACCCCGAGCATTCTCTCATATCCATCTCACCCCTTTGTGCATTGCTGTGTGGGTCTCCCTTTAATAAGGGGACTTGCATTTTTACATAGACACCCTTTGAATGCATGTGTAGAATGTCTTATTATTATCAATA	Fungi	Basidiomycota	Agaricomycetes	Russulales	Russulaceae	_	uncultured Russulaceae	russula-lactarius	EM	gi|698379319|gb|KM576523.1|	Russula sp. LM377 internal transcribed spacer 1, partial sequence; 5.8S ribosomal RNA gene, complete sequence; and internal transcribed spacer 2, partial sequence	3e-55	87.43	KM576523|k__Fungi;p__Basidiomycota;c__Agaricomycetes;o__Russulales;f__Russulaceae;g__Russula;s__Russula	5e-56	87.96
LS984509	Otu10188	TAATAAGTGTTTTATGGCACTTTTTAAATCCATATCCACCTTGTGTGCAATGTCAGGGTTGGTCTCTCTTGAAAAAAAGAGATCAGCCCAAACATCAACCTTATCTTTTAACTCTTTGTCTGAAAAATATTATGAATAAACAATTCAAAATA	Fungi	Zygomycota	/Mortierellomycotina	Mortierellales	Mortierellaceae	Mortierella	uncultured Mortierella	_	Saprotroph	gb|KF617401.1|	Uncultured fungus clone 3206O22 18S ribosomal RNA gene, partial sequence internal transcribed spacer 1, 5.8S ribosomal RNA gene, and internal transcribed spacer 2, complete sequence and 28S ribosomal RNA gene, partial sequence	4e-73	100	SH214838.06FU_JX975864|k__Fungi;p__Zygomycota;c__Zygomycota_class_Incertae_sedis;o__Mortierellales;f__Mortierellaceae;g__Mortierella;s__Mortierella_bainieri;	1e-75	100
LS986926	Otu1019	TCGTACAACCGGGGTGCAAGGGCTGTCGCTGACCCCTTCGAAGGTCGTGCACGTCCGAGCGCTCTCACCACAATCCATCTCACCCCTTTGTGCATCACCGCGTGGGTCCGCCTTTGCGGGAGGGCCCACGTTTTCACATAAAACTTGATACAGTCTAGAATGTTTATTTTTGCGGTAACACGCAATCAATA	Fungi	Basidiomycota	Agaricomycetes	Russulales	Russulaceae	Russula	uncultured Russula	russula-lactarius	EM	gb|KM576549.1|	Russula sp. LM2643 internal transcribed spacer 1, partial sequence 5.8S ribosomal RNA gene, complete sequence and internal transcribed spacer 2, partial sequence	6e-83	96.4	undefined_KM576549|k__Fungi;p__Basidiomycota;c__Agaricomycetes;o__Russulales;f__Russulaceae;g__Russula;s__Russula_sp_LM2643;	2e-85	96.37
LS977635	Otu10190	TTGTAACTGGCGGAGCGCGATTAGGCCCTGCTCGAGGCGACTCTGAGCGGGCCTTGTCGGTGCCCTTCGCTTTGTCCCTTCACACACCCTGTGCACCTTTCTTTGCGGAGGGTTAGCGGTGGATAACGCTGCGAGCCCCCGTGATTACAAACTCTTAAATCGTAACCTGTATGTCGTTTCTAATCGAAACAATTGTAA	Fungi	Basidiomycota	Agaricomycetes	Trechisporales	Hydnodontaceae	Brevicellicium	uncultured Brevicellicium	_	Saprotroph	emb|HE963785.1|	Brevicellicium olivascens 18S rRNA gene (partial), ITS1, 5.8S rRNA gene, ITS2 and 28S rRNA gene (partial), specimen voucher MA:Fungi:41366 (6910MD.), isolate E07/09-05 (3OLIBRE)	6e-98	100	SH214992.06FU_HE963785|k__Fungi;p__Basidiomycota;c__Agaricomycetes;o__Trechisporales;f__Hydnodontaceae;g__Brevicellicium;s__Brevicellicium_olivascens;	2e-100	100
LS985966	Otu10192	CAGAGTTGCAAAACTCCCAAACCCACTGTGAACGTACCTGTCCTTGTTCCTTCGGTAGGCGGCCCCCGGGGGGGCTTCGCCGTCGATCGGCGCCTACCGAGGGACAACCAAACTCTGCTGCTTCAGTGTTACTTCTGAGCAACTAAACAAATAAGTCA	Fungi	Ascomycota	Sordariomycetes	Diaporthales	Togniniaceae	Phaeoacremonium	uncultured Phaeoacremonium	_	Plant pathogen	gb|JN890270.1|	Uncultured fungus clone MFF01GadID 18S ribosomal RNA gene, partial sequence internal transcribed spacer 1, 5.8S ribosomal RNA gene, and internal transcribed spacer 2, complete sequence and 28S ribosomal RNA gene, partial sequence	1e-54	92	SH225261.06FU_JN890270|k__Fungi;p__Ascomycota;c__Sordariomycetes;o__Diaporthales;f__Togniniaceae;g__Phaeoacremonium;s__Phaeoacremonium_sp;	3e-57	91.98
LS987367	Otu10193	TCGTATAACAGAGGTGCCGGGGCTGTCGCTAACTTTTTGTGCACGCCTCGGTGCTCTCTCACAATCCATCACACCCTTTGTGCATCACCGTGTGGATGCTATCCTTTTGGTTCATTCTGAAAGGGAGTGTCTGCACTTTTACACAGACCCATTGCATGTTTAGAATGTCTTTATTTGCGGTCACACGCAATCAATA	Fungi	Basidiomycota	Agaricomycetes	Russulales	Russulaceae	_	uncultured Russulaceae	russula-lactarius	EM	gi|323320660|gb|JF273557.1|	Russulaceae sp. EMF59 18S ribosomal RNA gene, partial sequence internal transcribed spacer 1 and 5.8S ribosomal RNA gene, complete sequence and internal transcribed spacer 2, partial sequence	9e-91	98	JF273557|k__Fungi;p__unclassified_Fungi;c__unclassified_Fungi;o__unclassified_Fungi;f__unclassified_Fungi;g__unclassified_Fungi;s__uncultured_fungus;	9e-91	97.98
LS980431	Otu10194	CCGAGTTAGGGTCTTCTAGGCCCAATCTCCAACCCTGTGTATATATAACTTCGTTGCTTTGGCAGGCCTGTCTTTGACCAGACTGCCGGAGGTCCCAGGACCGCCGGAGAGTGCCTGTCAGTAGCCCCCATTTTAAATTCTTGAATAATCGTGACGTCTGAGTTGAGATAACAAATAGTTA	Fungi	Ascomycota	Eurotiomycetes	_	_	_	uncultured Eurotiomycetes	_	_	gi|125634659|gb|EF373582.1|	Ascomycete sp. CH-Co7 18S ribosomal RNA gene, partial sequence internal transcribed spacer 1, 5.8S ribosomal RNA gene, and internal transcribed spacer 2, complete sequence and 28S ribosomal RNA gene, partial sequence	1e-21	79.3	KC966333|k__Fungi;p__Ascomycota;c__Eurotiomycetes;o__Chaetothyriales;f__Herpotrichiellaceae;;;	1e-28	81
LS981538	Otu10195	CAGAGTTCATGCCCTTCGGGGTAGACCTCCCACCCAGTGTATTTATACCTTTGTTGCTCTGGCAGGCACTCCCTAGCCGGAGGACCCTAAAACCTGAATGTTAGTGTCGTCTGAGTACTATACAATAGTTA	Fungi	Ascomycota	Leotiomycetes	Helotiales	_	_	uncultured Helotiales	_	_	_	_	_	_	AB481256|k__Fungi;p__Ascomycota;c__Leotiomycetes;o__Helotiales;f__Hyaloscyphaceae;g__Incrucipulum;s__Incrucipulum	6e-29	84.44
LS987368	Otu10196	TCGTAACAAACACCTGGGAGGTGCTCAAAGGCTGTCGCCGACTCGAAAGGGTTGTGCACGCCAGAGGGCATCCTCTCGTGTGAAATCCATCTCACCCTTTTGTGCACCACCGCGTGGGCCCCCTCCTCGAGGGGGCTCGCGTTTTCACACAAACCCCCCTTTGTAAACCTACATAGAATGAATCCACTTTTTGCGTTGACACGCGATAAATA	Fungi	Basidiomycota	Agaricomycetes	Russulales	Russulaceae	_	uncultured Russulaceae	russula-lactarius	EM	gb|GU258278.1|	Lactarius cyanescens voucher D.Stubbe 06-058 (GENT) 18S ribosomal RNA gene, partial sequence internal transcribed spacer 1, 5.8S ribosomal RNA gene, and internal transcribed spacer 2, complete sequence and 28S ribosomal RNA gene, partial sequence	5e-59	87.2	SH200761.06FU_EF560681|k__Fungi;p__Basidiomycota;c__Agaricomycetes;o__Russulales;f__Russulaceae;g__Lactarius;s__Lactarius_crassiusculus;	2e-56	85.58
LS976467	Otu10197	ACGAACGATCATCCTTGATCTTCTACCCCTCAAACCACTGTGGACAAGAGATGTGCTTTGGCGCCGAGAGGCGCCGCCTTTATGCTTCAACTGAGTCTTTATTGTCTGTCTAAAACAAATGTCA	Fungi	Ascomycota	Archaeorhizomycetes	Archaeorhizomycetales	Archaeorhizomycetaceae	Archaeorhizomyces	uncultured Archaeorhizomyces	_	Saprotroph	gb|GQ159998.1|	Uncultured fungus clone JDUBC_877_SCHIRP30 18S ribosomal RNA gene, partial sequence internal transcribed spacer 1, 5.8S ribosomal RNA gene, and internal transcribed spacer 2, complete sequence and 28S ribosomal RNA gene, partial sequence	2e-40	92.1	SH223462.06FU_GQ159995|k__Fungi;p__Ascomycota;c__Archaeorhizomycetes;o__Archaeorhizomycetales;f__Archaeorhizomycetaceae;g__Archaeorhizomyces;s__Archaeorhizomyces_sp;	6e-43	92.06
LS979865	Otu10198	CTGAATAAACTTGGTGGGTTGTAGCTGGCTCTCTGGAGCATGTGCACACTCATCATCTTTATCCATCCACCTGTGCACAATCTGTAGTCTTGAGAGAAATGAAAGCGGATTGATCCATAAATTAGTCCGTGGCATCATTCTCTTGGGTCTATGTGTCTTCATATACTACATAGCATGTCGCAGAATGTAATTAATGGGCCTCTGTGCCTATAAAAACTTTATA	Fungi	Basidiomycota	Agaricomycetes	Agaricales	Agaricaceae	Cystolepiota	uncultured Cystolepiota	_	Saprotroph	gb|AF391039.1|AF391039	Melanophyllum haematospermum internal transcribed spacer 1, partial sequence 5.8S ribosomal RNA gene, complete sequence internal transcribed spacer 2, partial sequence	7e-73	90	SH194250.06FU_AY969525|k__Fungi;p__Basidiomycota;c__Agaricomycetes;o__Agaricales;f__Agaricaceae;g__Cystolepiota;s__Cystolepiota_sp;	4e-77	90.22
LS977264	Otu10199	GAGAAATCTTTGACGGCTGTGCGCCTTTGGGCTGCACGCCGTTTCAATTTCCACACATGTGCACCTTCGATGGGAGTGGGGAAACCTGCCTCCCGTCGCTTTCATTAACCGATTCAGTCTTGAATGTAAACCCCTTTTATAAAAATA	Fungi	Basidiomycota	Agaricomycetes	Auriculariales	_	_	uncultured Auriculariales	_	Saprotroph	gb|KF222410.1|	Uncultured fungus clone OTU_745_67_1366 18S ribosomal RNA gene, partial sequence internal transcribed spacer 1, complete sequence and 5.8S ribosomal RNA gene, partial sequence	9e-20	84.2	undefined_AM260797|k__Fungi;p__Basidiomycota;c__Agaricomycetes;o__Auriculariales;f__Auriculariales_family_Incertae_sedis;g__Auricularia;s__Auricularia_sp;	3e-53	84.17
LS990514	Otu1020	TAGAGTTATCACAACTCCAAACCCATGTGAACTTACCAGTGTTGCCTCGGCGGGTTCCAGCGCTCTCCGGAGTTGTTGGGCTCACAGCCCGCCGGTGGTTTTTACAAACTCTTGTATTAATTTGCAATCTGAGCGTACTTTTAAATAAGTCA	Fungi	Ascomycota	Sordariomycetes	Xylariales	_	_	uncultured Xylariales	_	_	gb|JX317356.1|	Uncultured fungus clone HC40 18S ribosomal RNA gene, partial sequence internal transcribed spacer 1, 5.8S ribosomal RNA gene, and internal transcribed spacer 2, complete sequence and 28S ribosomal RNA gene, partial sequence	9e-65	96.8	JX317356|k__Fungi;p__Ascomycota;c__Sordariomycetes;o__Xylariales;;;;	3e-67	96.75
LS983624	Otu10200	TCGTAACAGAGACGTGAGAGGCGCTCCAAGGCTGTCGTCGGAAGGGTGCCCTCTTGCGTGAAATCCATCTCACCCCTTTTGTGCACCACCGCGTGGGCTTTCCTCCTCGAGGCGGCTCGCGTTTTTCACACAAACCCCCTTTGTAAACGTCCATAGAATGTCCTCATTTGGTTTGCGTTGACACGCGATCAATA	Fungi	Basidiomycota	Agaricomycetes	Russulales	Russulaceae	Lactarius	uncultured Lactarius	russula-lactarius	EM	gb|JX457061.1|	Uncultured fungus clone HIB26 18S ribosomal RNA gene, partial sequence internal transcribed spacer 1, 5.8S ribosomal RNA gene, and internal transcribed spacer 2, complete sequence and 28S ribosomal RNA gene, partial sequence	7e-62	97.2	SH236412.06FU_JQ446088|k__Fungi;p__Basidiomycota;c__Agaricomycetes;o__Russulales;f__Russulaceae;g__Lactarius;s__Lactarius_azonites;	3e-63	94.87
LS979972	Otu10202	AAAGAGATGGCGGGCCCCCGCGCCCCCGTCCCCAACCCTTTGTTGACCAAACCACTTTTGCCTCGGGGGCAGAGCGGCCTCCGCCGCCCCCGGTGGACCAACTTAACACTGTCTCTGTACGTCGGAGTCTTTGATAAATAAATGA	Fungi	Ascomycota	Dothideomycetes	Capnodiales	Teratosphaeriaceae	Devriesia	uncultured Devriesia	_	Plant pathogen	gb|JF691121.1|	Uncultured Capnodiales clone FM046.3 internal transcribed spacer 1, partial sequence 5.8S ribosomal RNA gene, complete sequence and internal transcribed spacer 2, partial sequence	7e-61	97.2	SH215035.06FU_KC978010|k__Fungi;p__Ascomycota;c__Dothideomycetes;o__Capnodiales;f__Teratosphaeriaceae;g__Devriesia;s__Devriesia_sp;	7e-63	97.2
LS985203	Otu10203	CCGAGCTCTCGCCCCTCGCGGGCGGACCTCCCACCCACTGTGATCGCTACAGCCGTTGCCTCGGCGGGCCGCCCAGGCGCGCCGCCTGGGCCCACCGGTCCCCCGGTGTGCGCGCCCGCCAGAGGCCCCCAAAACGCTGATGTGCAGTGTCGTCCGAGTCTTGTACAACCGCGA	Fungi	Ascomycota	Dothideomycetes	incertae sedis	Myxotrichaceae	_	uncultured Myxotrichaceae	_	Saprotroph	gi|411031040|gb|JX270506.1|	Oidiodendron sp. 16WV10 18S ribosomal RNA, partial sequence internal transcribed spacer 1 and 5.8S ribosomal RNA, complete sequence and internal transcribed spacer 2, partial sequence	1e-27	81.65	AM234152|k__Fungi;p__Ascomycota;c__Dothideomycetes;o__Dothideomycetes_order_Incertae_sedis;f__Myxotrichaceae;g__Oidiodendron;s__Oidiodendron_sp;	7e-46	86
LS985654	Otu10204	CCAGAGTTTTACAACTCCCAACCCTTCTGTGAACCTACCCATAGTTGCTTCGGCGGACCCGCCCCAGCGTCCGGACGGCCCAGCGCCGGCCCGCGACCTGGACCCAGGCGGCCGCCGGGGACCACGCAACCCTGTATCTGTCAGCCTCTCTGAATCCGCCGCAAGGCAACACAAACGAATCA	Fungi	Ascomycota	Eurotiomycetes	Eurotiales	Trichocomaceae	Paecilomyces	uncultured Paecilomyces	_	Saprotroph	gb|EU573334.1|	Isaria tenuipes strain MRCIF29 internal transcribed spacer 1, partial sequence 5.8S ribosomal RNA gene, complete sequence and internal transcribed spacer 2, partial sequence	2e-87	99.5	SH228188.06FU_EU573334|k__Fungi;p__Ascomycota;c__Eurotiomycetes;o__Eurotiales;f__Trichocomaceae;g__Paecilomyces;s__Paecilomyces_tenuipes;	6e-90	99.45
LS976089	Otu10205	ACGCATCTCTGGCGGCTCGGCCGCGCCCTGCTCCGGCCAGACTGGCTGTGCAGCGGGTGTGCCCCGTGCTGCTCAACCTCTGCAAACCCACCGTGCACTTTTGTCGGCATGGGCCCAGTGTGACCCAGGCCGGATTACAAACCCTAAAGACCAGAATGACGCAGCGGACAGTGTACCGCCTAAACTAATAA	Fungi	Basidiomycota	Agaricomycetes	_	_	_	uncultured Agaricomycetes	_	_	gb|KC876306.1|	Uncultured Hydnodontaceae clone CBB1.11 18S ribosomal RNA gene, partial sequence internal transcribed spacer 1, 5.8S ribosomal RNA gene, and internal transcribed spacer 2, complete sequence and 28S ribosomal RNA gene, partial sequence	3e-26	79.6	SH204186.06FU_KC876306|k__Fungi;p__Basidiomycota;c__Agaricomycetes;o__Trechisporales;f__Hydnodontaceae;g__unclassified_Hydnodontaceae;s__uncultured_Hydnodontaceae;	8e-29	79.58
LS981539	Otu10206	CAGTGCTCCCTGCCCTTATGGGTAGGATCACCCACCCTTGAATAATGATGTTTGTTGCTTTGGCGGGCCACGAGGTCTCGCCTCGCCCCTGCTCTTGCGGGGGAGTGCCCGCCAGAGGACCCCCAAATCCTGAATATTAGTGTCGTCTGAGTACTATAATAATACTTTA	Fungi	Ascomycota	Leotiomycetes	Helotiales	_	_	uncultured Helotiales	_	_	gb|JF519431.1|	Uncultured Helotiales clone RELIS_G4_E09 18S ribosomal RNA gene, partial sequence internal transcribed spacer 1, 5.8S ribosomal RNA gene, and internal transcribed spacer 2, complete sequence and 28S ribosomal RNA gene, partial sequence	1e-54	90.6	SH241595.06FU_JF519431|k__Fungi;p__Ascomycota;c__Leotiomycetes;o__Helotiales;f__unclassified_Helotiales;g__unclassified_Helotiales;s__uncultured_Helotiales;	3e-57	90.59
LS981540	Otu10214	CAGAGTTCTTGCCCTTTGGGTAGATCTCCCACCCTATGTATTTTGTACCTTTGTTGCTTTGGCAGGCCGTCAGGCTTCGGCTCGACCACTGGCTTCGGCTCGTGTGCGCCTGCCAGAGGAATCCAAACTCTGAAAATTAGTGTCGTCTGAGTACTATTTAATAGTTA	Fungi	Ascomycota	Leotiomycetes	Helotiales	_	_	uncultured Helotiales	_	_	gi|118084479|gb|DQ914733.1|	Helotiales sp. EXP0568F 18S ribosomal RNA gene, partial sequence; internal transcribed spacer 1, 5.8S ribosomal RNA gene, and internal transcribed spacer 2, complete sequence; and 28S ribosomal RNA gene, partial sequence	4e-46	86.9	JN394779|k__Fungi;p__unidentified;c__unidentified;o__unidentified;f__unidentified;g__unidentified;s__uncultured	6e-50	88.17
LS976318	Otu10215	TCGAATGAAACTTCTGGCTGGATGCTTTTTGTGCTGGCCCTTTGGGGCAACGTGCACGCCTCTGGTCCTTTGTTTCTTCTGTTCCACCTGTGCACTCCCTGTAGATGCTCTGCGTCTATGATAACGATTATGTGCTCTTTTGCATATTGGTTGGCAATGTTGCATATGTATGAAATATATA	Fungi	Basidiomycota	Agaricomycetes	Agaricales	Amanitaceae	Amanita	uncultured Amanita	amanita	EM	gb|KF017930.1|	Amanita ceciliae voucher KA12-0916 18S ribosomal RNA gene, partial sequence internal transcribed spacer 1, 5.8S ribosomal RNA gene, and internal transcribed spacer 2, complete sequence and 28S ribosomal RNA gene, partial sequence	3e-65	92.7	SH230929.06FU_AY436448|k__Fungi;p__Basidiomycota;c__Agaricomycetes;o__Agaricales;f__Amanitaceae;g__Amanita;s__Amanita_griseofolia;	1e-61	90.61
LS983858	Otu10217	CAGAGCTCGTACCCCCTGGGTAGATCTCCCACCCGCTGCTATTACTACGATGGTTGCTTTGGCGGGCCGCCGGGCCCCGCTCGGCCGCCGGCGCTGCTGGCGCGCGCCCGCCAGAGGCCCCTCCAGACTCTGAATGTTTAGCGTCGTCTGAGTACTATACAATAGTTA	Fungi	Ascomycota	Leotiomycetes	_	_	_	uncultured Leotiomycetes	_	_	gi|530692593|gb|KF212285.1|	Fungal sp. APA-2013 clone LJ80MstMg10w 18S ribosomal RNA gene, partial sequence; internal transcribed spacer 1, 5.8S ribosomal RNA gene, and internal transcribed spacer 2, complete sequence; and 28S ribosomal RNA gene, partial sequence	2e-44	88.82	FM172762|k__Fungi;p__Ascomycota;c__Leotiomycetes;o__Incertae	4e-42	87.5
LS981541	Otu10218	CAGAGTTCATGCCCTTAGGGGTAGATCTCCCACCCTATGTTATCGTTACCTTTGTTGCTTTGGCGGGCCGTCAGGCCTCGGTCAGGCTACCGGCTTCGGCTGGTAAGCGCCCGCCAGAGGACCCCAAACTCTGAATATTGGTGTCGTCTGAGTACTATATAATAGTTA	Fungi	Ascomycota	Leotiomycetes	Helotiales	_	_	uncultured Helotiales	_	_	gi|618842787|gb|KJ188692.1|	Helotiales sp. CM18m7 18S ribosomal RNA gene, partial sequence; internal transcribed spacer 1, 5.8S ribosomal RNA gene, and internal transcribed spacer 2, complete sequence; and 28S ribosomal RNA gene, partial sequence	3e-72	97.02	AB769894|k__Fungi;p__Ascomycota;c__Leotiomycetes;o__Helotiales;f__unidentified;g__unidentified;s__uncultured	7e-79	98.22
LS981542	Otu10219	CAGAGTTCATGCCCTCTTGGGTAGATCTCCCACCCTTGAATATTATACTTTTGTTGCTTTGGCGGGCCGCCTAGGCTACCGGCTTCGGCTGGTAAGTGCCCGCCAGAGGACCCAAAACTCTGAATTATAGTGTTGTCTGAGTACTATAAAATAGTTA	Fungi	Ascomycota	Leotiomycetes	Helotiales	_	_	uncultured Helotiales	_	_	gi|562744673|gb|KF646095.1|	Helotiales sp. Rr136 small subunit ribosomal RNA gene, partial sequence; internal transcribed spacer 1, 5.8S ribosomal RNA gene, and internal transcribed spacer 2, complete sequence; and large subunit ribosomal RNA gene, partial sequence	3e-60	94.3	HE605242|k__Fungi;p__Ascomycota;c__Leotiomycetes;o__Helotiales;f__unidentified;g__unidentified;s__uncultured	2e-69	96.82
LS989445	Otu1022	CTGAACTGTCAACACGAGTTGTTGCTGGTCCTCGAAAGGGGGCATGTGCACACTCTGTTTACACATCCACTCACACCTGTGCACCCTCTGTAGTTCTATGGCCTTGGGGGCTCTGTCCTCTTGCTGTGGTCCTACATCTTTACACACACACTGTTATAAAGTTCATGGAATGTATGTCGCGTTTAACGCAATACAATA	Fungi	Basidiomycota	Agaricomycetes	Thelephorales	Thelephoraceae	Tomentella	uncultured Tomentella	tomentella-thelephora	EM	gb|KF041411.1|	Uncultured Tomentella clone AAM_cs:90,1-6 internal transcribed spacer 1, partial sequence 5.8S ribosomal RNA gene, complete sequence and internal transcribed spacer 2, partial sequence	3e-81	95	undefined_KF041411|k__Fungi;p__Basidiomycota;c__Agaricomycetes;o__Thelephorales;f__Thelephoraceae;g__unclassified_Thelephoraceae;s__uncultured_Tomentella;	8e-84	94.97
LS989798	Otu10221	ATGAAACAAACCGGGGGCGGCGGGGCGCGGCCTCGCACCGGCGGAGACGCCGTTGTGCGGGCTCGTCCTGCCCCCTCATCCACAACCCACACACCTGTGCACCAAAGGGACGGCGGGTGGATAACGCACGCCGTCTCGCTTTAACAAGCTCAAAAGTCTATTTTGAATGTCATTTATTCGGGCTAGCCCCGATGTAACTTAAACGTAA	Fungi	Basidiomycota	Agaricomycetes	Trechisporales	_	_	uncultured Trechisporales	_	Saprotroph	gb|KF618181.1|	Uncultured fungus clone 3304F2 18S ribosomal RNA gene, partial sequence	4e-105	100	SH203291.06FU_GU328556|k__Fungi;p__Basidiomycota;c__Agaricomycetes;o__Trechisporales;f__unclassified_Trechisporales;g__unclassified_Trechisporales;s__Trechisporales_sp;	3e-98	97.62
LS989757	Otu10223	ACGTATCTCTGACGGCGAGGGCGAGCCCCGCTCCGGACCGAAAGGCCCGTCGAGCGGGCGACCCCGAGTCGCTCAACCTTTGCAAACCCACCGTGCACTCTTGTCGGCGGTAGGGGCTTCGCGGCCCCGACGCCGGTTCACAAACACCGAAACTTTGAAGAATGTCTAGCGGACTCTGTTCCGCCTAAATATTTAA	Fungi	Basidiomycota	Agaricomycetes	Trechisporale	Hydnodontaceae	Trechispora	uncultured Trechispora	_	Saprotroph	gi|576734438|gb|KJ140681.1|	Trechispora mollusca voucher CFMR:DLL2011-186 18S ribosomal RNA gene, partial sequence internal transcribed spacer 1 and 5.8S ribosomal RNA gene, complete sequence and internal transcribed spacer 2, partial sequence	1e-28	79.5	GU054146|k__Fungi;p__Basidiomycota;c__Agaricomycetes;o__Trechisporales;f__Hydnodontaceae;g__Trechispora;;	2e-85	96
LS978063	Otu10224	TTGAATCAATCTAGAGTTGGTTGTTGCTGGCCTCTAGGCATGTGCACACCTTCTCTTTCATCCACACACACACCTGTGCACTTGTGAGATGGAGGGCCAGAAATTTTATTTTATTTTATTTTATTTCTGGCCTGCCATCTGCTATTACACAAACTCAATTTAATTTAAACTGAATGTAATTGATGTAACACATCTAATAC	Fungi	Basidiomycota	Agaricomycetes	Cantharellales	Ceratobasidiaceae	Ceratobasidium	uncultured Ceratobasidium	_	Saprotroph	gb|JQ991678.1|	Uncultured Ceratobasidium clone ECM53 18S ribosomal RNA gene, partial sequence internal transcribed spacer 1 and 5.8S ribosomal RNA gene, complete sequence and internal transcribed spacer 2, partial sequence	1e-69	90.9	SH199614.06FU_JQ991678|k__Fungi;p__Basidiomycota;c__Agaricomycetes;o__Cantharellales;f__Ceratobasidiaceae;g__unclassified_Ceratobasidiaceae;s__uncultured_Ceratobasidium;	4e-72	90.87
LS979876	Otu10225	CAAAATTATTGGGGGTGCGACCGGTTATGGCCCGTGCCCCCGCTGGAAGCGCCGGTAAGGCGTCTGACAGCACAACCCTGTGTGAAACCCCCACCGTTGCTTCGGCAGCTCCTCTCAGGAGCGGTAAGCCTGCCGGCAGCACCAAGGAAACCCATTCTGAAAACCTGCACCTCGGTCTGAACAGCGCAGTCGAAATGATTATA	Fungi	Ascomycota	Orbiliomycetes	Orbiliales	Orbiliaceae	Dactylella	uncultured Dactylella	_	Saprotroph	gb|JX987754.1|	Uncultured fungus clone F5 18S ribosomal RNA gene, partial sequence internal transcribed spacer 1, 5.8S ribosomal RNA gene, and internal transcribed spacer 2, complete sequence and 28S ribosomal RNA gene, partial sequence	1e-80	94.5	SH204002.06FU_JX987754|k__Fungi;p__Ascomycota;c__Orbiliomycetes;o__Orbiliales;f__Orbiliaceae;g__Dactylella;s__Dactylella_sp;	3e-83	94.53
LS981128	Otu10226	CAGAGTTGCAAAACTCCCACAAACCATCGCGAATCTTACCCGTACGGTTGCCTCGGCGCTGGCGGTCTGGAGGCCTTCGGGCCCCCGGACCCTCGGGTCTCCCTCACGGGAGGCTGCCCGCCGGAGTGCCGAAACCAAACTCTTGATATTTTATGTCTCTCTGAGTAAACTTTTAAATAAGTCA	Fungi	Ascomycota	Sordariomycetes	Sordariales	Sordariaceae	Gelasinospora	uncultured Gelasinospora	_	Saprotroph	gb|EU715671.1|	Neurospora terricola strain SGLMf08 18S ribosomal RNA gene, partial sequence internal transcribed spacer 1, 5.8S ribosomal RNA gene, and internal transcribed spacer 2, complete sequence and 28S ribosomal RNA gene, partial sequence	6e-93	95.4	SH213056.06FU_AY681178|k__Fungi;p__Ascomycota;c__Sordariomycetes;o__Sordariales;f__Sordariaceae;g__Gelasinospora;s__Gelasinospora_tetrasperma;	2e-95	95.43
LS983045	Otu10228	CCGAGTTTACAAACTCCCAAACCCCTGTGAACATACCTATCGTTGCTTCGGCGGGATCGCCCCGGCGCCCTCGGGCCCGGACCCAGGCGCCCGCCGGAGGACCCAAACTCTTGTTTTATGAAGTATCTTCTGAGTGACACAAGCAAATAAAATCA	Fungi	Ascomycota	Sordariomycetes	Hypocreales	_	_	uncultured Hypocreales	_	_	emb|HE605260.1|	Uncultured Hypocreales genomic DNA containing 18S rRNA gene, ITS1, 5.8S rRNA gene, ITS2 and 28S rRNA gene, clone M6D-60	3e-74	100	SH217403.06FU_HE605260|k__Fungi;p__Ascomycota;c__Sordariomycetes;o__Hypocreales;f__unclassified_Hypocreales;g__unclassified_Hypocreales;s__uncultured_Hypocreales;	1e-76	100
LS978104	Otu10229	CAGAGTTGAAAAACTCCAAACCATTGTGAACTTACCTTTGCCGTTGCTTCGGCGGGCGGCCCGGGTCATGCCCGGCGCCCCTCGGCCCCATTTCGGGGCGCCCGCCGGAGGTAAACCAAACTCTTGAATTGTATGGCCTCTCTGAGTCTTCTGTACTGAATAAGTCA	Fungi	Ascomycota	Sordariomycetes	Sordariales	Chaetomiaceae	_	uncultured Chaetomiaceae	_	Saprotroph	gb|FJ612719.1|	Fungal sp. ARIZ L177 18S ribosomal RNA gene, partial sequence internal transcribed spacer 1, 5.8S ribosomal RNA gene, and internal transcribed spacer 2, complete sequence and 28S ribosomal RNA gene, partial sequence	6e-67	95.2	SH234919.06FU_FJ612719|k__Fungi;p__Ascomycota;c__Sordariomycetes;o__Sordariales;f__Chaetomiaceae;g__unclassified_Chaetomiaceae;s__Chaetomiaceae_sp;	2e-69	95.21
LS986927	Otu1023	TCGTATAACAGAGGTGCTAGGGCTGTCGCTATCTTTGTGCACGCCCTGGTGCTCTCTCACAATCCATATCACCCCTTGTGCATCACCGTGTGGGTGCTCTCCTTTCTGAAAAGGGAGCATTTGCACTTTTACACAGACCCACTGCATGTCTAGAATGTCTTAGTATTTGCGATAATATGCAATCAATA	Fungi	Basidiomycota	Agaricomycetes	Russulales	Russulaceae	Russula	uncultured Russula	russula-lactarius	EM	emb|HE814111.1|	Russula sp. 15 CG-2012 genomic DNA containing ITS1, 5.8S rRNA gene, ITS2, isolate 1725	3e-101	99	SH205615.06FU_HE814111|k__Fungi;p__Basidiomycota;c__Agaricomycetes;o__Russulales;f__Russulaceae;g__Russula;s__Russula_sp_15_CG_2012;	9e-104	99.05
LS983343	Otu10230	CTGAGTTTTTAACTCCAAACCATTGTGAACTTACCACTGTTGCCTCGGCGCAGACGCTCTACCGGCAGTGATGCCGGCTGGGTGAAGGCGCCGGTGGACTACTAAACTATTGTTAATTTTGTCAAATCTGAATAAAAAACTTAATAAGTTA	Fungi	Ascomycota	Sordariomycetes	Xylariales	Hyponectriaceae	_	uncultured Hyponectriaceae	_	Saprotroph	gb|KC427051.1|	Monodictys sp. 2 JAS-2013 18S ribosomal RNA gene, partial sequence internal transcribed spacer 1, 5.8S ribosomal RNA gene, and internal transcribed spacer 2, complete sequence and 28S ribosomal RNA gene, partial sequence	2e-42	88.8	SH216944.06FU_KC427051|k__Fungi;p__Ascomycota;c__Sordariomycetes;o__Xylariales;f__Hyponectriaceae;g__unclassified_Hyponectriaceae;s__Hyponectriaceae_sp;	5e-45	88.82
LS989913	Otu10233	CCGAGTGCGGGCCCTCTGGGTCCAACCTCCCACCCGTGTTTACCGTACCCTGTTGCTTCGGCAGGCCCGCCACTGCGGCCGCCGGGGGGGCCTCTGCCCCCGGGCCTGCGCCTGCCGAAGACCCCTTGAACCCTGCCTGAAGAATGCCGTCTGAGTGGGTAGCGAATTTAGTTA	Fungi	Ascomycota	Eurotiomycetes	Eurotiales	Trichocomaceae	_	uncultured Trichocomaceae	_	Saprotroph	gb|JX030592.1|	Uncultured fungus clone ITS1F_1c.F66N0BQ02FL59O internal transcribed spacer 1, partial sequence	1e-53	89.7	SH213191.06FU_HM469397|k__Fungi;p__Ascomycota;c__Eurotiomycetes;o__Eurotiales;f__Trichocomaceae;g__Penicillium;s__Penicillium_sp_1_JJK_2011;	7e-54	89.02
LS979997	Otu10234	CGAGAGAGTTGCAAAACTCCTACACCCCTGTGAACCTACCTCTTTTTCCTTCGGCAGGCGGCCCCAGGGCGGGGTCGTGGTCTGCTACGCGCAGGCGCCTGCCGGAGACCTTCAAACTCTTCTTTTTGGCAGTCTGAGTCTCTTTAAAAATGAATCA	Fungi	Ascomycota	Sordariomycetes	Diaporthales	_	_	uncultured Diaporthales	_	_	gb|JX032370.1|	Uncultured fungus clone ITS1F_20c.F66N0BQ01DDNB4 internal transcribed spacer 1, partial sequence	5e-33	84.1	SH441882.06FU_DQ398093|k__Fungi;p__Ascomycota;c__Sordariomycetes;o__Diaporthales;f__unclassified_Diaporthales;g__unclassified_Diaporthales;s__Diaporthales_sp;	5e-32	83.44
LS987565	Otu10238	ACGAAGCCATTTTGGCATCATTTCTTTCTATTCTGTGAATTTATCTTTGCTTTGGGTGGTTTGTTTAGCAGTTTTGTTTTACAACCGCCCAAATAACAAAACTCTTAAATTTTTTGAAATTGTCTGACTGATTAAAAAAAATTAATCA	Fungi	Ascomycota	Saccharomycetes	Saccharomycetales	_	_	uncultured Saccharomycetales	_	Saprotroph	gb|EU806459.1|	Uncultured soil fungus clone 3_C_C10 18S ribosomal RNA gene, partial sequence internal transcribed spacer 1, complete sequence and 5.8S ribosomal RNA gene, partial sequence	4e-68	98.7	SH222294.06FU_AY969855|k__Fungi;p__Ascomycota;c__Saccharomycetes;o__Saccharomycetales;f__unclassified_Saccharomycetales;g__unclassified_Saccharomycetales;s__Saccharomycetales_sp;	1e-66	97.35
LS983625	Otu10240	TCGTACAACGTGTGTGAGGCGTGTGAGGGCTGTCGCTGACTTTTTGACACAAAAGTCGTGCACGCCGGAGCACGTCCTCTCTCTCACATAAAATCCATCTCACCCTTTTGTGCACCACCGCGCGGGCACCCTTTGGGATGCTTGCGTTTTCACACAAACCCCTTTTAAAAAAGTGTAGAATGACCCCACTTTGCGATGACACGCAATCAATA	Fungi	Basidiomycota	Agaricomycetes	Russulales	Russulaceae	Lactarius	uncultured Lactarius	russula-lactarius	EM	gb|KJ195661.1|	Lactarius hatsudake strain G027 18S ribosomal RNA gene, partial sequence internal transcribed spacer 1, 5.8S ribosomal RNA gene, and internal transcribed spacer 2, complete sequence and 28S ribosomal RNA gene, partial sequence	1e-105	100	SH190302.06FU_JN387067|k__Fungi;p__Basidiomycota;c__Agaricomycetes;o__Russulales;f__Russulaceae;g__Lactarius;s__Lactarius_hatsudake;	3e-108	100
LS981301	Otu10241	TAGAGCCTAAAAACTCTCCTAAACCCACTGTTAATTATACCTATTTGTTGCTTCGGCGGGCAGTCCCAGGGCGGGGCCCAGCCTGTAATTTATTTTATAGGTGTCCGCCGACAGCACCCCAAACTCGTTTTTTTCAGCTGTCTGAGTATTACAAAAAAAATAGTCA	Fungi	Ascomycota	Sordariomycetes	Glomerellales	_	_	uncultured Glomerellales	_	_	_	_	_	_	AF177151|k__Fungi;p__Ascomycota;c__Sordariomycetes;o__Glomerellales;f__Annulatascaceae;g__Vertexicola;s__Vertexicola	3e-33	83.33
LS977225	Otu10242	TCGATTTGAACCCAAGGCTGTCGCTGGCTCTCTCGGGAGCATTGTGCACGTCTTGTCTTCTATCCATCTCACACCTGTGCACTCCCGTAGACCCTGACAGTTGCTTTAATGCAGCTCGATGGGACTGCGTTTTTTATTATTCACGAAAGTCCATGAATGTCATTTTATATGTTGTTCCTTCCTTATGGGTTGGTCAACGATAATAATAAATA	Fungi	Basidiomycota	Agaricomycetes	Atheliales	Atheliaceae	_	uncultured Atheliaceae	_	Saprotroph	_	_	_	_	EU057114|k__Fungi;p__Basidiomycota;c__Agaricomycetes;o__Atheliales;f__Atheliaceae;g__unidentified;s__uncultured	1e-77	92.27
LS979998	Otu10243	CTGGAAGCGTCTCACGGCGCACCCAGAAACCCTATGTGAACCTATACCTCTCTGTTGCCTCGGCGCTGGCTGGGAGCTTCTATAAACTCCCCCTCTGCGGAAGGGTGGCGGTCCTCACGGGCCACCCCCCAAGCCGAGGAGCAGGCCCGCCGGCGGCCCTTTAAACTCTTGTTTTAAACGTATCTCTTCTGAGTACAAATTATAAATGAATCA	Fungi	Ascomycota	Sordariomycetes	Diaporthales	_	_	uncultured Diaporthales	_	_	gi|342674084|gb|JN225917.1|	Diaporthales sp. 1 ICMP 18914 18S ribosomal RNA gene, partial sequence internal transcribed spacer 1, 5.8S ribosomal RNA gene, and internal transcribed spacer 2, complete sequence and 28S ribosomal RNA gene, partial sequence	1e-40	78.2	JN225917 |k__Fungi;p__Ascomycota;c__Sordariomycetes;o__Diaporthales;f__unclassified_Diaporthales;g__unclassified_Diaporthales;s__Diaporthales_sp;	9e-43	78
LS988316	Otu10247	TAGGGTCTCTGACTCTCAAACCACTGTGCATCAATACCATTACTGCTGAGGCGGGCCGCTCGCTGGGGGAGCTCAGGCCTGTAAAGGTGGCCCGCCGAAGCAACTTTCAAACTCTTTTTTACCCAAAAAGAAAAACTTTCAAAATAATCA	Fungi	Ascomycota	Sordariomycetes	Sordariales	_	_	uncultured Sordariales	_	Saprotroph	gb|JX042917.1|	Uncultured ectomycorrhizal fungus clone C2_DG8 18S ribosomal RNA gene, partial sequence internal transcribed spacer 1, 5.8S ribosomal RNA gene, and internal transcribed spacer 2, complete sequence and 28S ribosomal RNA gene, partial sequence	6e-32	84.8	SH233948.06FU_JX042917|k__Fungi;p__Ascomycota;c__Sordariomycetes;o__Sordariales;f__unclassified_Sordariales;g__unclassified_Sordariales;s__Sordariales_sp;	2e-34	84.77
LS983007	Otu10249	CTGGAAGCGCTCACGCGCACCCAGAAACCCTTTGTGAACATACCTATCGTCGTTGCCTCGGCGAGGCTGGGGGAGGTCACACTCCCCCCCACCGCGATACCTTCTCGCGGCGGAGCAGGCCCGCCGGCGGCCCACCAAACTCTTGTCTCCAAGCGTATCTCTTCTGAGTAATAGCTTCTAAAAATGAATCA	Fungi	Ascomycota	Sordariomycetes	Hypocreales	Hypocreaceae	_	uncultured Hypocreaceae	_	_	gi|121511604|gb|EF113573.1|	Hypocrea lixii strain PPRI 3912 internal transcribed spacer 1 and 5.8S ribosomal RNA gene, partial sequence	2e-51	85.11	EF113573|k__Fungi;p__Ascomycota;c__Sordariomycetes;o__Hypocreales;f__Hypocreaceae;g__Hypocrea;s__Hypocrea_aureoviridis;	4e-57	85
LS984510	Otu1025	TAATAAGTGTTTTACTGCACTTTTTAAACAAGTACTCACCTTGTGTGCAATGTTTGCTGACATCGTCGTTCACGCGTCGCGTCAGCATAATACCAACCCTTTATTGAAACTTTTTTGTCTGAAGATATTTTGAATAAATAATTCTAAATA	Fungi	Zygomycota	/Mortierellomycotina	Mortierellales	Mortierellaceae	Mortierella	uncultured Mortierella	_	Saprotroph	gb|JF300658.1|	Uncultured fungus clone N155 18S ribosomal RNA gene, partial sequence internal transcribed spacer 1, 5.8S ribosomal RNA gene, and internal transcribed spacer 2, complete sequence and 28S ribosomal RNA gene, partial sequence	5e-67	98	SH217214.06FU_JX975990|k__Fungi;p__Zygomycota;c__Zygomycota_class_Incertae_sedis;o__Mortierellales;f__Mortierellaceae;g__Mortierella;s__Mortierella_alliacea;	2e-69	98.03
LS986059	Otu10251	CCTAGCGAACGCCTGCCTGGGCCGGGCCTTCGGGTCTACGCACTAGCAGGTGTATCCACAACCCGTGTTTACATACTCTTGTTGCTTTGGCGGGCCGTGGTCTCCCACTACGGGCTCAGCTCGTACGCGCCCGCCAGAGGATTAAACTCTGAATATTAGTGATGTCTGAGAACTATATAATAGTTA	Fungi	Ascomycota	Leotiomycetes	Helotiales	Vibrisseaceae	Phialocephala	uncultured Phialocephala	_	Saprotroph	gb|KF274249.1|	Uncultured fungus clone 2_71 18S ribosomal RNA gene, partial sequence internal transcribed spacer 1 and 5.8S ribosomal RNA gene, complete sequence and internal transcribed spacer 2, partial sequence	2e-42	92.9	SH234170.06FU_JF340261|k__Fungi;p__Ascomycota;c__Leotiomycetes;o__Helotiales;f__Vibrisseaceae;g__Phialocephala;s__Phialocephala_sp_M49;	6e-45	92.86
LS988472	Otu10252	CCGAGTTATCTGTAACTCCAGAAAAACCCTCTGTGAACCTTACCTCAGTTGCCTCGGCGTGAGCCGCGGTTACCCTGTAGCTACCCTGTAGCAAGTTACCCGGGAGCTACCCTGTAACAAGCTACCCGGTAGCTACCCGGTAGCGCGCTGACGGCCCGCCGGAGGAATTCGAAACTCTAGTTTATCTGTCGTGGATTTCTGAATGCTTCGGCTGAAATTAGTTA	Fungi	Ascomycota	Sordariomycetes	_	_	_	uncultured Sordariomycetes	_	_	gi|387353682|gb|JQ760820.1|	Sordariomycetes sp. genotype 199 isolate FL1204 internal transcribed spacer 1, partial sequence; 5.8S ribosomal RNA gene and internal transcribed spacer 2, complete sequence; and 28S ribosomal RNA gene, partial sequence	5e-34	77.67	JN979413|k__Fungi;p__Ascomycota;c__Sordariomycetes;o__Xylariales;f__Xylariaceae;g__Hypoxylon;s__Hypoxylon	8e-20	93.85
LS978099	Otu10253	TCGAGTTTTGAACAGGTTGTAGCTGGCCTCTTATGAGGTATGTGCACGCCTGGCTCATCCACTCTTCAACCCCTGTGCACTTTTCATGGAACAGGCAGAGGCTGAGAATATTTCTCAGTTCAATGCTTGCTCTGTGTAATTTTTATACCAACTCTTGTTGTATATGAATGTCTTCTTGCAGATAATGCAAACTATAAAA	Fungi	Basidiomycota	Agaricomycetes	Polyporales	Phanerochaetaceae	Ceriporia	uncultured Ceriporia	_	Saprotroph	gi|512130233|gb|JX623947.1|	Ceriporia reticulata voucher Li1316 18S ribosomal RNA gene, partial sequence; internal transcribed spacer 1, 5.8S ribosomal RNA gene, and internal transcribed spacer 2, complete sequence; and 28S ribosomal RNA gene, partial sequence	7e-82	94.97	JX623947|k__Fungi;p__Basidiomycota;c__Agaricomycetes;o__Polyporales;f__Phanerochaetaceae;g__Ceriporia;s__Ceriporia	3e-83	94.97
LS988473	Otu10254	CAGAGTTGCAAAACTCCCAACCCATGACTATATACCTATTTTGGTCTTTCGGCAGGCGGCCCCGGGGAGGGGCCTCAGCCTACGGCGCCTGCCAGAGGGACCACTCCATACTCTTTTACGTATCTATGAGTCCAAACAAAAATATCA	Fungi	Ascomycota	Sordariomycetes	_	_	_	uncultured Sordariomycetes	_	_	emb|FN298740.1|	Uncultured fungus genomic DNA sequence containing ITS1, 5.8S rRNA gene, ITS2 and 28S rRNA gene, isolate Hy58_L3537	7e-06	87.3	SH211224.06FU_AY969600|k__Fungi;p__Ascomycota;c__Sordariomycetes;o__unclassified_Sordariomycetes;f__unclassified_Sordariomycetes;g__unclassified_Sordariomycetes;s__Sordariomycetes_sp;	1e-70	99.32
LS990374	Otu10257	CCGAGTTAGGGTGTCGTCCTCGACGCCCGACCTCCTAAACCCACTGTTTACCTGACCTTATCGTTGCTTCGGCAGGCCCGCCCATATCGGGCCGCCGGGGGGTTGGCTCACCGCCCTCCCTGGCCCGCGCCTGCCGACGGCCCCCCCACAAAACTCTTGTTGATAAACGTGTCGTCTGAGTTTTCGGCCATCGATGGATGGTTTAAATACAAACATA	Fungi	Ascomycota	Incertae_sedis	Incertae_sedis	Incertae_sedis	Xenobotrytis	uncultured Xenobotrytis	_	Saprotroph	gb|EU541485.1|	Xenobotrytis acaducospora 18S ribosomal RNA gene, partial sequence internal transcribed spacer 1, 5.8S ribosomal RNA gene, and internal transcribed spacer 2, complete sequence and 28S ribosomal RNA gene, partial sequence	8e-107	99.5	SH218883.06FU_EU541485|k__Fungi;p__Ascomycota;c__Ascomycota_class_Incertae_sedis;o__Ascomycota_order_Incertae_sedis;f__Ascomycota_family_Incertae_sedis;g__Xenobotrytis;s__Xenobotrytis_acaducospora;	2e-109	99.54
LS983572	Otu10258	GCAAGCTGGTTTTTCCAGACGCTTTTTTGTTTTGTCTTTGGTGTTCGTTGGGAGTTTCACGTGACCTTGACGCGTGACTTTGACGACACCGATTTGACGATTGGACGATTGACGATTCTTGATCCAAGAAAAA	Fungi	Chytridiomycota	Chytridiomycetes	Rhizophydiales	Kappamycetaceae	Kappamyces	uncultured Kappamyces	_	Saprotroph	gi|626453868|ref|NR_119595.1|	Kappamyces laurelensis UACCC PL098 ITS region; from verified material<>Kappamyces laurelensis isolate AFTOL-ID 690 internal transcribed spacer 1, 5.8S ribosomal RNA gene, and internal transcribed spacer 2, complete sequence	2e-60	100	SH215634.06FUDQ485666|k__Fungi;p__Chytridiomycota;c__Chytridiomycetes;o__Rhizophydiales;f__unidentified;g__unidentified;s__Rhizophydiales_sp;;;;;;;	4e-64	100
LS988292	Otu10259	GAAGAGTTGAAAAACTCCCAAACCCACTGTAAACCTACCTGTATCGTTGCTTCGGCGGGCGGCCCCAGGGCGGGGCCTTTTGCAGGTGTCCGCTGACGGCCCCTATAAACTCTTTTTTTTTTGGGTACTCTGAGTAAGACCAAATGAGTCA	Fungi	Ascomycota	Sordariomycetes	Sordariales	_	_	uncultured Sordariales	/sordariales1	EM	gi|390189610|emb|HE814196.1|	Sebacinales sp. 4 CG-2012 genomic DNA containing ITS1, 5.8S rRNA gene, ITS2, isolate 3057	2e-36	84.57	JN889970|k__Fungi;p__Ascomycota;c__Sordariomycetes;o__Sordariales;f__unidentified;g__unidentified;s__Sordariales	7e-54	92.11
LS989446	Otu1026	CCGAATTGTCAACAAGAGTTGTTGCTGGTCCTCAAACGGGGGCATGTGCACGCTCTGTTAACACATCCACTCACACCCTGTGCACCCTCTGTAGTTCTGTGGTTGGGGGACCTGTCCTCCTGCTGTGGTTCTGCATCTTTACACACACACACTGTAACAAAGTCTCATGGAATGCATCTGCGTTTAACGCAATACAATA	Fungi	Basidiomycota	Agaricomycetes	Thelephorales	Thelephoraceae	Tomentella	uncultured Tomentella	tomentella-thelephora	EM	emb|FN565378.1|	Uncultured Tomentella 18S rRNA gene (partial), ITS1, 5.8S rRNA gene, ITS2 and 28S rRNA gene (partial), clone 6.15	1e-95	99	SH202550.06FU_FN565376|k__Fungi;p__Basidiomycota;c__Agaricomycetes;o__Thelephorales;f__Thelephoraceae;g__unclassified_Thelephoraceae;s__uncultured_Tomentella;	3e-98	99
LS986034	Otu10262	GCGAAATCTTTTGTCAAGAAGGGCTGTGGCTGGCCTCCTCCAAGGGGGGGCATGTGCACGCCTGGATTGCAAACCACCCTCCACACACCTGTGCACATCCCTTGTGGCTATTGCGATGCTGATGATACGGATGTTTCCGATTCTGACGTGCCCTTGGCCGCGAGCTGTTTTATCACACACACTTTTACAAGTATTAGAATGTAATCTGCAGTAGCGTGTAAAAGCGCGAAATGAA	Fungi	Basidiomycota	Agaricomycetes	Thelephorales	Bankeraceae	Phellodon	uncultured Phellodon	phellodon-bankera	EM	gb|KC571754.1|	Phellodon confluens voucher REB-64 internal transcribed spacer 1, partial sequence 5.8S ribosomal RNA gene, complete sequence and internal transcribed spacer 2, partial sequence mitochondrial	1e-80	90.7	SH228781.06FU_UDB003284|k__Fungi;p__Basidiomycota;c__Agaricomycetes;o__Thelephorales;f__Bankeraceae;g__Phellodon;s__Phellodon_sp;	5e-87	91.49
LS978573	Otu10263	CGAATCAAAACTCTGCCCGCCGCGAACGCCTTACGGCGCCGCGGCGCGGTGGACAAACACCCATGTGCTCCATGAACGTCTTTTGGCGGTCCCTTCGGCAGCGGCCTCGGCCGCAGTCGTCGAGCGGTCGGATGGCGCGAGCCGTCCGTCCGCTTTGGGCCGCCAGCAGTGACACACACCAAAATCTTGTTTTATCTGAACCCAAAACGAAAGCAATGAGAAA	Fungi	Chytridiomycota	_	_	_	_	uncultured Chytridiomycota	_	_	gi|62866689|gb|AY997083.1|	Rhizophydium sp. JEL354 internal transcribed spacer 1, partial sequence 5.8S ribosomal RNA gene, complete sequence and internal transcribed spacer 2, partial sequence	6e-16	71.74	JQ666549|k__Fungi;p__Chytridiomycota;c__unclassified_Fungi;o__unclassified_Fungi;f__unclassified_Fungi;g__unclassified_Fungi;s__uncultured_fungus;	6e-22	72
LS984864	Otu10265	AAATAGAGTGTTTTATGGCACTCTAAAAAAAATCCATATCCACCTTGTGTGAAATGTTAATCCTTGTCAATCGAACTTCTGAATGAAGGGAGGTGGATGAGGTTTTTTATATCAACTCTTTTTTAAATTTATTTTATTTGTCTGTAAAACGTTATGAATTTACTTAATTCAAAACA	Fungi	Zygomycota	/Mortierellomycotina	Mortierellales	_	_	uncultured Mortierellales	_	Saprotroph	gb|JX032376.1|	Uncultured fungus clone ITS1F_20c.F66N0BQ01C7TXL internal transcribed spacer 1, partial sequence	3e-36	84.1	undefined_KF675573|k__Fungi;p__Zygomycota;c__Zygomycota_class_Incertae_sedis;o__Mortierellales;;;;	4e-44	82.07
LS976396	Otu10266	CTGGAACAAACGCCCTCGGGCGCTACCCAGAAACCCTTTGTGAATTATACTTAATTGTTGCCTCGGCATTGGTTGGCTTCTATGAAGTCCCTTTTTCGGAAGGAGCAGACCGGCCGATGGCCCCTATAAACTCTTGTTTTTGTAATATCATCTGAGTAAACAACTATAAATGAATCA	Fungi	Ascomycota	Sordariomycetes	Diaporthales	Gnomoniaceae	Amphiporthe	uncultured Amphiporthe	_	Saprotroph	gb|KJ509957.1|	Amphiporthe hranicensis isolate AR3651 internal transcribed spacer 1, partial sequence 5.8S ribosomal RNA gene, complete sequence and internal transcribed spacer 2, partial sequence	5e-63	92.2	SH226148.06FU_DQ323525|k__Fungi;p__Ascomycota;c__Sordariomycetes;o__Diaporthales;f__Gnomoniaceae;g__Amphiporthe;s__Amphiporthe_hranicensis;	2e-65	92.22
LS976686	Otu10267	CAGAGTTATACAACTCCCATACCATTTGTTAACCTACCCAGTTATGCCTCGGCGTAAGCTCGGTTGGAGGCACCTGCAGCTACCCTGTAGTTGCACCCGCAGCTACCCTGTAGTTGTTGGTGCAGCTACCCTGTAGTTGCGGACTGCCAACTCCAGCCGCGGCCCGCCGGCGGTACACTAAACTCTGTTTTATTTTATATTCTGAGCGTCTTATTTTAATAAGTTA	Fungi	Ascomycota	Sordariomycetes	Xylariales	Apiosporaceae	Arthrinium	uncultured Arthrinium	_	Saprotroph	gb|KF693784.1|	Arthrinium arundinis isolate ZSDS1-F3 18S ribosomal RNA gene, partial sequence internal transcribed spacer 1, 5.8S ribosomal RNA gene, and internal transcribed spacer 2, complete sequence and 28S ribosomal RNA gene, partial sequence	2e-113	100	undefined_KF693784|k__Fungi;p__Ascomycota;c__Sordariomycetes;o__Sordariomycetes_order_Incertae_sedis;f__Apiosporaceae;g__Arthrinium;s__Arthrinium_arundinis;	5e-116	100
LS978659	Otu1027	TCGAGTTAGGGTCCCTCGTGGCCCGACCTCCCAACCCCTTGTTTATTCTACCTCTGTTGCTTCGGCGGACCCGCCTTAACTGGCCGCCGGGGGACCGTCGAAAGACGTCCCCTGGCCAGCGTCCGTCGGTGGCCCTCAAAAACTTCTGTCAAACAGTGCCTTGATTCTAAGTGAAATGAGATAAAACAAAGCA	Fungi	Ascomycota	Eurotiomycetes	Chaetothyriales	Herpotrichiellaceae	Cladophialophora	uncultured Cladophialophora	_	Saprotroph	gi|703772048|gb|KF928450.1|	Cladophialophora chaetospira strain CBS 114747 internal transcribed spacer 1, partial sequence 5.8S ribosomal RNA gene, complete sequence and internal transcribed spacer 2, partial sequence	2e-32	85.7	AB986334|k__Fungi;p__Ascomycota;c__Eurotiomycetes;o__Chaetothyriales;f__Herpotrichiellaceae;g__Cladophialophora;;	3e-83	96
LS979188	Otu10271	CAGAGTTGAAAAACTCCCTAAACCCTTTGTTTATATACCTGTTCAGTTGCTTCGGCAGGCGGCCCCAGGGCGGGGCCTCCAGCCTGCTCACGCAGGTGCCTGCCGCTGGCGCAAAAACTCTTTGTTATATCTTACTACTCTGAGTCACAAAAAAATGAATCA	Fungi	Ascomycota	Sordariomycetes	Incertae_sedis	Annulatascaceae	Conlarium	uncultured Conlarium	_	Saprotroph	gb|JN936997.1|	Conlarium duplumascospora strain CGMCC 3.14940 18S small subunit ribosomal RNA gene, partial sequence internal transcribed spacer 1, 5.8S ribosomal RNA gene, and internal transcribed spacer 2, complete sequence and 28S large subunit ribosomal RNA gene, partial sequence	1e-63	94.5	SH225495.06FU_JN936995|k__Fungi;p__Ascomycota;c__Sordariomycetes;o__Sordariomycetes_order_Incertae_sedis;f__Annulatascaceae;g__Conlarium;s__Conlarium_duplumascospora;	4e-66	94.55
LS980581	Otu10272	AAGAGATCTTCTGCCCTTCTAGGGTAGACCTTCCAACCCTTTGTATATTCATACCTCTGTTGCTTTGGCAGGCCCGTCTTTGACCGCCGGTGGTATACACTGGCCAGTGTCTGCCAGAGAATTCAACTCTGAAATGCATGTTGTCTGAGCATTTATAATAACATTTA	Fungi	_	_	_	_	_	uncultured Fungi	_	_	_	_	_	_	AY823055|k__Fungi;p__Ascomycota;c__unidentified;o__unidentified;f__unidentified;g__unidentified;s__uncultured	2e-79	98.8
LS985508	Otu10273	CAGAGTTCTTTGCAACTCCCAACCCTGTGAACCGTACCAATTTTCGTTGTTGCTTCTGGCAGGCGGGGGCCCCAGGCCCCCCTGCCAGCGGCAGCCTGCTCCCACCTTCTTTTTGTATCTTACCGTCTGAGCTTTTAAAAAAATACATCA	Fungi	Ascomycota	Sordariomycetes	Ophiostomatales	_	_	uncultured Ophiostomatales	_	_	_	_	_	_	HM008928|k__Fungi;p__Ascomycota;c__Sordariomycetes;o__Ophiostomatales;f__Ophiostomataceae;g__Sporothrix;s__Sporothrix	4e-31	83.23
LS981543	Otu10274	CAGAGAAATTGCCCTTCGGGGTAGATCTCCCACCCTTTGTCTACATTACCTTTGTTGCTTTGGCAGGCCCGTCTTTTGACCACTGGCTTAGGCTGGTCAGTGTCTGCCAGAGGACCTCAAACTCTTAATATTTTGTTGTCTGAGTACTATATAATAAGTTA	Fungi	Ascomycota	Leotiomycetes	Helotiales	_	_	uncultured Helotiales	_	_	gb|JX031471.1|	Uncultured fungus clone ITS1F_8c.F66N0BQ01BZSYC internal transcribed spacer 1, partial sequence	5e-63	94.5	SH196870.06FU_EF434016|k__Fungi;p__Ascomycota;c__Leotiomycetes;o__Helotiales;f__unclassified_Helotiales;g__unclassified_Helotiales;s__Helotiales_sp;	3e-57	91.41
LS980031	Otu10275	CAGAGTAGCGGTGCCCTCTGGGCGCCTACTCCCACCCTTTGTGAACTTGCCTCTGTTGCTTTGGCGGGCCGGGTGCCCCAAGCGCCGCCGGCTTCGGCTGGAGAGCGCCCGCCAGAGGACTATTTAAACACTGCTCACCGTGACATCTGAGTAACAAAACAAATGAATCA	Fungi	Ascomycota	Sordariomycetes	Xylariales	Diatrypaceae	_	uncultured Diatrypaceae	_	Plant pathogen	gi|118084427|gb|DQ914681.1|	Libertella sp. EXP0557F 18S ribosomal RNA gene, partial sequence internal transcribed spacer 1, 5.8S ribosomal RNA gene, and internal transcribed spacer 2, complete sequence and 28S ribosomal RNA gene, partial sequence	5e-45	86.6	DQ914681|k__Fungi;p__Ascomycota;c__Sordariomycetes;o__Xylariales;f__Diatrypaceae;g__Libertella;s__Libertella_sp_EXP0557F;	3e-49	87
LS986928	Otu10276	TTGTACAACCGAGGTGCCAAGGCTGTCGCTGACCCTCAAAGGTCGTGCACGCCCGAGTGCCCTCACACAATCCATCTCACCTTTGTGCATCGCCGCGTGGGTTTCTCCCCTTTGCGGGGGAGGGCCTGCGTTTTATCATAAAACTTGATACAGTGTAGAATGTTTATCTTTGCGGTCACACGCAATCAATA	Fungi	Basidiomycota	Agaricomycetes	Russulales	Russulaceae	Russula	uncultured Russula	russula-lactarius	EM	gb|JF273534.1|	Russulaceae sp. EMF32 18S ribosomal RNA gene, partial sequence internal transcribed spacer 1, 5.8S ribosomal RNA gene, and internal transcribed spacer 2, complete sequence and 28S ribosomal RNA gene, partial sequence	2e-73	94.2	SH207761.06FU_JF273534|k__Fungi;p__Basidiomycota;c__Agaricomycetes;o__Russulales;f__Russulaceae;g__Russula;s__Russula_sp;	5e-76	94.21
LS978660	Otu10278	ACGAGTTAGGGTCTTCTAGGCCCGACCTCCCAACCCTATGTTTATTGAACCTCTGTTGCTTCGGCGGGCCCGTCTCACGACCGCCGGAGGACCGCCGCGAGGCGTCCTCTGGCCCGCGTTCGCCGATAGCCAACCACTTAAAACTCTGAATAAATCGTGTCATCATGTCTAAGTCTATGATTAAATTAAAGCA	Fungi	Ascomycota	Eurotiomycetes	Chaetothyriales	Herpotrichiellaceae	Cladophialophora	uncultured Cladophialophora	_	Saprotroph	gb|JX031188.1|	Uncultured fungus clone ITS1F_6c.F66N0BQ02II65Z internal transcribed spacer 1, partial sequence	2e-83	96.4	SH214983.06FU_FM999593|k__Fungi;p__Ascomycota;c__Eurotiomycetes;o__Chaetothyriales;f__Herpotrichiellaceae;g__Cladophialophora;s__Cladophialophora_sp;	2e-79	94.3
LS990367	Otu10280	ATGAGTTTGAATGAAGTTGTTCTGGTCTTTCGGGGCAAGTGAACACTTCTCTCAATCCATCTTACACCTGTGCACTTATCGGGGTTGACTTTGGATCTAAGTTGGATAACGACGGCGATCCTTATAGTCCTCCTCTTCACACCAAATAACAAGTCTTAGAAAGTTATTTTTTGCTTGATGCAAACTTAAATA	Fungi	Basidiomycota	Agaricomycetes	Polyporales	Xenasmataceae	Xenasmatella	uncultured Xenasmatella	_	Saprotroph	gb|JX860490.1|	Uncultured Xenasmatella clone 5w51 internal transcribed spacer 1, partial sequence 5.8S ribosomal RNA gene and internal transcribed spacer 2, complete sequence and 28S ribosomal RNA gene, partial sequence	4e-74	96.6	SH210792.06FU_JN168734|k__Fungi;p__Basidiomycota;c__Agaricomycetes;o__Polyporales;f__Xenasmataceae;g__Xenasmatella;s__Xenasmatella_sp;	2e-69	91.33
LS978661	Otu10282	CCGAGTTAGGGTCTACCTCCAGGCCCGACCTCCTTACCTCTGTTTACCTGACCTCACGTTGCTTCGGCGGGCCCGTCCCCTTAACCAGGCGACCGCCGGAAGGGGCTCACCCCTTCTGGCCCGTTGCTCGCCGATGGCCCTCAACCAAAACACTCTTAAACTGTGGAATTTAGTCTGAATCTTGATTCTAAAATAACTAA	Fungi	Ascomycota	Leotiomycetes	Chaetothyriales	Herpotrichiellaceae	Cladophialophora	uncultured Cladophialophora	_	Saprotroph	gi|8272646|gb|AF269068.1|	Ericoid mycorrhizal sp. Sd2 18S ribosomal RNA gene, partial sequence internal transcribed spacer 1, 5.8S ribosomal RNA gene and internal transcribed spacer 2, complete sequence and 28S ribosomal RNA gene, partial sequence	6e-26	79.6	AB986417|k__Fungi;p__Ascomycota;c__Eurotiomycetes;o__Chaetothyriales;f__Herpotrichiellaceae;g__Cladophialophora;;	1e-87	96
LS984511	Otu10283	CAATGAGTGTTTTATGGCACTCTTTAAAAATCCATATCCACCTTGTGTGCAATGTTTGTTGGGAGAGAGGCAACTCTCTTTCCCTTCACAAATATCAACTCATTCTTTAACTAATTTGTCTGAAAAATATTATGAATAACTTAATTCAAAATA	Fungi	Zygomycota	/Mortierellomycotina	Mortierellales	Mortierellaceae	Mortierella	uncultured Mortierella	_	Saprotroph	gb|KM504403.1|	Uncultured fungus clone OTU31 internal transcribed spacer 1, partial sequence 5.8S ribosomal RNA gene, complete sequence and internal transcribed spacer 2, partial sequence	8e-87	100	SH218044.06FU_KC818305|k__Fungi;p__Zygomycota;c__Zygomycota_class_Incertae_sedis;o__Mortierellales;f__Mortierellaceae;g__Mortierella;s__Mortierella_sp;	2e-89	100
LS975851	Otu10284	CAAGTGAGGCTGTCGAACACCGGTAAAACGGTAGTTAGGCGGCTAACACCCACCCGTGTTTACATACTATTGTTGCTTTGGCGGGCCAGTGGCCTCCACTGCGGGCTCTGCTCGCGTGTGCCCGCCAGAGGACCAAACTCTGAATGTTAGTGATGTCTGAGTACTATCTAATAGTTA	Fungi	Ascomycota	Leotiomycetes	Helotiales	Vibrisseaceae	Acephala	uncultured Acephala	_	Saprotroph	gi|478735522|gb|KC480053.1|	Acephala sp. 562 18S ribosomal RNA gene, partial sequence; internal transcribed spacer 1, 5.8S ribosomal RNA gene, and internal transcribed spacer 2, complete sequence; and 28S ribosomal RNA gene, partial sequence	3e-72	95.48	KM504412|k__Fungi;p__unidentified;c__unidentified;o__unidentified;f__unidentified;g__unidentified;s__uncultured	3e-78	96.61
LS979130	Otu10286	AAGAGAACTGCCTTCGGGCTAATCTCCCACCCTTTGTTTACATTACCTTTGTTGCTTTGGCAGGCCCGTCTTCGGACCACCGGCTCCGGCTGGTCTGCGCCTGCCAGAGGACCTAAAACTCTTATTATTTATGTCGTCTGAGTACTATATAATAGTTA	Fungi	Ascomycota	Leotiomycetes	Incertae_sedis	Incertae_sedis	Collophora	uncultured Collophora	_	Plant pathogen	gi|425474021|emb|HE998707.1|	Collophora sp. OTU_016 genomic DNA containing ITS1, 5.8S rRNA gene and ITS2, isolate OTU_016_2010wo_02	2e-51	90.7	JN397292 |k__Fungi;p__unclassified_Fungi;c__unclassified_Fungi;o__unclassified_Fungi;f__unclassified_Fungi;g__unclassified_Fungi;s__uncultured_fungus;	2e-51	90.68
LS988474	Otu10287	CAGAGTTCTTTGCAACTCCCAACCCTGTGAACCATACCAATTTTTTGTTGTTGCTTCTGGCAGCGCCTTCTTGGGGCGTCTGCCAGCGGCGACCTGCTCCAACCTTCTTTTGTCTCTTTTCCTGTCTGAGCACTAAAAAAACAAATAAATCA	Fungi	Ascomycota	Sordariomycetes	_	_	_	uncultured Sordariomycetes	_	_	gb|KF274258.1|	Uncultured fungus clone 2_80 18S ribosomal RNA gene, partial sequence internal transcribed spacer 1 and 5.8S ribosomal RNA gene, complete sequence and internal transcribed spacer 2, partial sequence	3e-30	84.3	SH437507.06FU_HM008928|k__Fungi;p__Ascomycota;c__Sordariomycetes;o__Ophiostomatales;f__Ophiostomataceae;g__Sporothrix;s__Sporothrix_sp_KUC4053;	9e-28	81.76
LS983046	Otu10288	GAGGGTCGCAAGGCCTCCTACTGCTCTTAACCATCCCGCGTAACTGCCGGAAATCATGTCTCTGCCTCGGCAGCGGCCCCAGGGGGGGCCAGCAGCCCGCCTGCCACGGCGGGTGCTGCCGGCGGCGCCCAAACCAGACGAGATTGCGAACGCAACGTATGTTTTTACAAACCTGTTA	Fungi	Ascomycota	Sordariomycetes	Hypocreales	_	_	uncultured Hypocreales	_	_	gb|HQ021890.1|	Uncultured soil fungus clone 1Bart747S internal transcribed spacer 1, partial sequence 5.8S ribosomal RNA gene, complete sequence and internal transcribed spacer 2, partial sequence	2e-71	96.4	SH210783.06FU_HQ021890|k__Fungi;p__Ascomycota;c__Sordariomycetes;o__Hypocreales;f__unclassified_Hypocreales;g__unclassified_Hypocreales;s__Hypocreales_sp;	7e-74	96.43
LS989113	Otu1029	CCGAGTTCATGCCCTTACGGGTAGATCTCCCACCCTTTGTATACTATACCTTTGTTGCTTTGGCGGGCCGCCTAGCTACTGGCTTCGGCTGGTAAGTGCCCGCCAGAGGACCCAAAACCCTGAATTATTAGTGTCGTCTGAGTAAAAAAGTTAATATTTA	Fungi	Ascomycota	Leotiomycetes	Helotiales	incertae sedis	Tetracladium	uncultured Tetracladium	_	Saprotroph	gb|JF432975.1|	Uncultured fungus clone B09 18S ribosomal RNA gene, partial sequence internal transcribed spacer 1, 5.8S ribosomal RNA gene, and internal transcribed spacer 2, complete sequence and 28S ribosomal RNA gene, partial sequence	4e-75	100	SH216427.06FU_KC180667|k__Fungi;p__Ascomycota;c__Leotiomycetes;o__Helotiales;f__Helotiales_family_Incertae_sedis;g__Tetracladium;s__Tetracladium_furcatum;	1e-77	100
LS985509	Otu10292	CCGAGTTTTCTACAACTCCCAACCCTTGCGAACCGTACCCCAGTCTGTTCTCGTTGCTTCCGGCGGGCGGGCGAGGGAGAGGCGAGGCCCCGCGCCTCCCCCCTCCCTTGCCCCCCGCCGGGGGCGGCGGGCCCTCTGAACCTTTTTTTTACCAAACAACTAGACCTTCTGAGCAAAAACAAACAAATACATTA	Fungi	Ascomycota	Sordariomycetes	Ophiostomatales	_	_	uncultured Ophiostomatales	_	_	gb|KP017071.1|	Sporothrix mexicana strain CBS 145.94 internal transcribed spacer 1, partial sequence 5.8S ribosomal RNA gene and internal transcribed spacer 2, complete sequence and 28S ribosomal RNA gene, partial sequence	5e-34	83.7	SH205018.06FU_AY495426|k__Fungi;p__Ascomycota;c__Sordariomycetes;o__Ophiostomatales;f__Ophiostomataceae;g__Sporothrix;s__Sporothrix_inflata;	2e-40	81.05
LS977351	Otu10293	ACAAATGTAATCCAATTACCAACCACACTGTGCACTGTTAACGTATGCTTTGGTAGGGAGTGAAATGGCGAGTGCTCTCGGGCGCTGGTCTTTCGATCTGCCAGAGTTTTTTAAATACTAAACAAACAAACGTCTTATTATCTGACTGAACTTCATTTAAACAAATGAAAATA	Fungi	Zygomycota	Incertae_sedis	Basidiobolales	Basidiobolaceae	Basidiobolus	uncultured Basidiobolus	_	Saprotroph	gb|EF392530.1|	Basidiobolus ranarum strain ARSEF 8308 18S ribosomal RNA gene, partial sequence internal transcribed spacer 1, 5.8S ribosomal RNA gene, and internal transcribed spacer 2, complete sequence and 28S ribosomal RNA gene, partial sequence	2e-82	99.4	SH199331.06FU_EF392530|k__Fungi;p__Zygomycota;c__Zygomycota_class_Incertae_sedis;o__Basidiobolales;f__Basidiobolaceae;g__Basidiobolus;s__Basidiobolus_ranarum;	5e-85	99.42
LS978222	Otu10296	CCGAGTTAGGGTCTTATAGGCCCGACCTCCAACCCTTTGTTTACTACACCATGTTGCTTTGGTGGGCCCGCCTTTTGGGGCCGCCGGGGGCTTATAAGCCCTTGGTCAGTGTCTGCCAGTAGCCTTATTAAATTCTTTTATAATTATGTTGTCTGAGTATAAATATAAATCGTTA	Fungi	Ascomycota	Eurotiomycetes	Chaetothyriales	_	_	uncultured Chaetothyriales	_	Saprotroph	gb|KC965677.1|	Uncultured fungus clone 91_NA12_P31_C11 18S ribosomal RNA gene, partial sequence internal transcribed spacer 1, 5.8S ribosomal RNA gene, and internal transcribed spacer 2, complete sequence and 28S ribosomal RNA gene, partial sequence	8e-76	96.6	SH226819.06FU_GU998446|k__Fungi;p__Ascomycota;c__Eurotiomycetes;o__Chaetothyriales;f__unclassified_Chaetothyriales;g__unclassified_Chaetothyriales;s__Chaetothyriales_sp;	3e-78	96.61
LS979913	Otu10297	CAGAGTATCATGCCCTTCGGGGTAGATCTCCCACCCTGTGTATTTATACCTTTTGTTGCTTTGGCGGGCCGCCCTAGGCCACCGGCTCCGGCTGGTGAGCGCCCGCCAGAGGACCCCAAACTCTGAATGTTAGTGTCGTCTGAGTACTATACAATAGTTA	Fungi	Ascomycota	Leotiomycetes	Helotiales	Dermateaceae	_	uncultured Dermateaceae	_	_	gb|GQ996131.1|	Fungal sp. mh4059.5.1 18S ribosomal RNA gene, partial sequence internal transcribed spacer 1, 5.8S ribosomal RNA gene, and internal transcribed spacer 2, complete sequence and 28S ribosomal RNA gene, partial sequence	6e-72	98.1	SH209503.06FU_GQ996131|k__Fungi;p__Ascomycota;c__Leotiomycetes;o__Helotiales;f__Dermateaceae;g__unclassified_Dermateaceae;s__Dermateaceae_sp;	2e-74	98.13
LS985712	Otu10299	TCTATAACCGGGTGTGGCTGCGGCCTCCGGGGGCGTAGGCGTCGAAACGATGCCCTCTCTCTCGGGTGGTAGAGGTAAAACTCTCACGCGCCACATGTCTGAATCCTTTTTTTACGAGCACCTTTCGTTCTCCTTCGGTGGGGTGACCTGCCGTTGGAACCTATTATAACTCTTTTTGCATCTAGCATTACCTGTTCTGATACAAACAATCGTTA	Fungi	Ascomycota	Dothideomycetes	Pleosporales	Montagnulaceae	Paraconiothyrium	uncultured Paraconiothyrium	_	Saprotroph	gb|JN397014.1|	Uncultured fungus clone U_QM_090722_76_Af02.b1 18S ribosomal RNA gene, partial sequence internal transcribed spacer 1, complete sequence and 5.8S ribosomal RNA gene, partial sequence	2e-92	95.8	SH224128.06FU_EU715661|k__Fungi;p__Ascomycota;c__Dothideomycetes;o__Pleosporales;f__Montagnulaceae;g__Paraconiothyrium;s__Paraconiothyrium_hawaiiense;	7e-95	95.81
LS990515	Otu103	CAGAGTTTATCCAACTCCCAAACCCATGTGAACTTACCTTTTGTTGCCTCGGCAGGGCCCGAGGGCGCCGCTACGCTCCCGCAGCTAGCGAGGCCCGCGGCGGCCTGCCGGTGGACTACTATAAACTCTTGTTATCTACTGTGGAACTCTGAGTTATACAAACTTAATAAGTTA	Fungi	Ascomycota	Sordariomycetes	Xylariales	_	_	uncultured Xylariales	_	_	gi|327387980|gb|HQ914948.1|	Hansfordia sp. OUCMBI101145 internal transcribed spacer 1, partial sequence; 5.8S ribosomal RNA gene and internal transcribed spacer 2, complete sequence; and 28S ribosomal RNA gene, partial sequence	5e-32	80.72	DQ078308|k__Fungi;p__Ascomycota;c__Sordariomycetes;o__Xylariales;f__Amphisphaeriaceae;g__Pestalotiopsis;s__Pestalotiopsis	3e-18	94.92
LS989193	Otu1030	CCGAATTGTCAACAAGAGTTGTTGCTGGTCCTCAAACAAGGGGGCACGTGCACGCTCTGTTCACACATCCACTCACACCCTGTGCACCCTCTGTAGTTCTATGGTCGGGGGGCTTGTCCTCCTGCTGTGGTTCTGCTTCTTTACACACACACTGTAACAAGTCTCATGGAATGCATGCCGCGTTTAACGCAATACAATA	Fungi	Basidiomycota	Agaricomycetes	Thelephorales	Thelephoraceae	_	uncultured Thelephoraceae	tomentella-thelephora	EM	gb|HQ445389.1|	Uncultured fungus clone S2D33_19 internal transcribed spacer 1, partial sequence 5.8S ribosomal RNA gene, complete sequence and internal transcribed spacer 2, partial sequence	9e-96	99	SH202673.06FU_HQ445384|k__Fungi;p__Basidiomycota;c__Agaricomycetes;o__Thelephorales;f__Thelephoraceae;g__unclassified_Thelephoraceae;s__Thelephoraceae_sp;	3e-98	99
LS979154	Otu10300	CCGAGAACGCGTCTCTCAGGCGCATCTCCCACCCTTTGTATACCTTACTCTGTTGCTTTGGCGGGCCCGTCTCACGACCACCGGCCCCGGCTGGTCCGCGCCCGCCAGAGGACCACAAACTCTTGTAATCATGCCGTCTGAGTAAAAACACAAATACGTTA	Fungi	Ascomycota	Sordariomycetes	Coniochaetales	Coniochaetaceae	_	uncultured Coniochaetaceae	_	Saprotroph	gi|425474035|emb|HE998721.1|	Lecythophora sp. OTU_030 genomic DNA containing ITS1, 5.8S rRNA gene and ITS2, isolate OTU_030_2010wo_19	4e-46	88.34	KF221850|k__Fungi;p__unidentified;c__unidentified;o__unidentified;f__unidentified;g__unidentified;s__uncultured	2e-78	99.38
LS985967	Otu10301	CAGAGTTGAAAAACTCCCAAAACCATTGTGAATCTACCTTTATATTCGTTGCTTTGGCGGGCGGCTCCAGGGCGGAGCCACTGCTCGTTGGGTCGGGCGCCCGCCGAAGGATAACCAAAACTCTTTAAATCTTTGCGGATCTCAGAGTAAAAATATTCAAGCTATCA	Fungi	Ascomycota	Sordariomycetes	Diaporthales	Togniniaceae	Phaeoacremonium	uncultured Phaeoacremonium	_	Plant pathogen	_	_	_	_	JX042828|k__Fungi;p__Ascomycota;c__Sordariomycetes;o__Diaporthales;f__Togniniaceae;g__Phaeoacremonium;s__Phaeoacremonium	7e-59	91.62
LS986467	Otu10302	TTGAGCCCTGCCCTCACGGGTAGACCTCCAACCCTGTGTATTTATACCTTTGTTGCTTCGGCAGGCCGAAACCTAGACGGCCTGGCTATGGGCTTCGGCTCGTAAGCGCCTGCCAGAAGACATTCAAACTCTGTAATCAGTGTCGTCTGAGTAAAAATTTAATAAGTTA	Fungi	Basidiomycota	Agaricomycetes	Polyporales	_	_	uncultured Polyporales	_	Saprotroph	gi|118084484|gb|DQ914738.1|	Aphyllophorales sp. EXP0530F 18S ribosomal RNA gene, partial sequence internal transcribed spacer 1, 5.8S ribosomal RNA gene, and internal transcribed spacer 2, complete sequence and 28S ribosomal RNA gene, partial sequence	4e-41	83.8	undefined_JN394663|k__Fungi;p__unclassified_Fungi;c__unclassified_Fungi;o__unclassified_Fungi;f__unclassified_Fungi;g__unclassified_Fungi;s__uncultured_fungus;	1e-92	97.49
LS983859	Otu10303	CAGAGAAATTGCCCTTTGGGGTAGATCTCCCACCCTATGTTTACATTTACCTTTGTTGCTTTGGCAGGTCCGTCACTTGACCACCGGCTTAGGCTGGTCCGCATCTGCCAGAGGACCCCAAACTCTTGATTTTTATGTTGTCTGAGTAATATATAATAAGTTA	Fungi	Ascomycota	Leotiomycetes	_	_	_	uncultured Leotiomycetes	_	_	dbj|AB089663.1|	Mycorrhizal ascomycete of Rhododendron type 3 genes for 18S rRNA, ITS1, 5.8S rRNA, ITS2, 28S rRNA, partial and complete sequence, isolate:E97023	6e-57	92.2	SH213010.06FU_AB089661|k__Fungi;p__Ascomycota;c__Leotiomycetes;o__unclassified_Leotiomycetes;f__unclassified_Leotiomycetes;g__unclassified_Leotiomycetes;s__Leotiomycetes_sp;	2e-59	92.17
LS981544	Otu10305	CAGAGTTCATGCCCTCACGGGTAGATCTCCCACCCTTGTGTATTCTTACCTGTGTTGCTTTGGCAGGCCGCTGGGCTTCGGCCTGGCCACCGGCTGCATGGCTGGTGCGCGCCTGCCAGAGGATCTCCCAACTCTGGTCATCAGTGTCGTCTGAGTATCATACAATCGTTA	Fungi	Ascomycota	Leotiomycetes	Helotiales	_	_	uncultured Helotiales	_	_	gb|GQ268567.1|	Uncultured Pezizomycetes clone LH20 18S ribosomal RNA gene, partial sequence internal transcribed spacer 1, 5.8S ribosomal RNA gene, and internal transcribed spacer 2, complete sequence and 28S ribosomal RNA gene, partial sequence	2e-62	93.1	SH228838.06FU_GQ268567|k__Fungi;p__Ascomycota;c__Leotiomycetes;o__Helotiales;f__unclassified_Helotiales;g__unclassified_Helotiales;s__Helotiales_sp;	5e-65	93.06
LS976411	Otu1031	TTGAATGAACTTGGTATGGTTGTTGCTGGCTCCCTCGGGGGCATGTGCACACCTGCCATCCTCATCTCCACCTGTGCACTTTTTGTAGATTTGGATTGACTTTCTGAGGTAACTCAGTCGGGAGGATTGCTGGTGTTCTGGCTTTCCTTGTATTTCCAAGTCTATGTTTTTCATATACCCTATTGTATGTAACAGAATGTATCATTAGGCCTTTGTGCCTATAAAATCTATA	Fungi	Basidiomycota	Agaricomycetes	Agaricales	Cortinariaceae	Anamika	uncultured Anamika	hebeloma-alnicola	EM	gi|46397616|gb|AY575917.1|	Anamika angustilamellata isolate AFTOL-ID 543 18S ribosomal RNA gene, partial sequence; internal transcribed spacer 1, 5.8S ribosomal RNA gene, and internal transcribed spacer 2, complete sequence; and 25S ribosomal RNA gene, partial sequence	2e-109	98.71	AY575919|k__Fungi;p__Basidiomycota;c__Agaricomycetes;o__Agaricales;f__Cortinariaceae;g__Anamika;s__Anamika	1e-107	96.62
LS989799	Otu10312	TCGTATCTCTGGCGCGTGCGGGTGCGCCCTGCTCCGGTCCCTCGGGCCGTGCAGCGGGCCGTTTGCCGCGTCCAACCTTCACAAACCCACTGTGCACCATTCACGGCGGAGGGCTGCTGGCGAAAGCCGGCGTCCGAAGTCGCATATAACAAACCCCTAAAAGTTCAAAAGAATGAAACGCGACCTCGTTGTCGCCTAAACACATAA	Fungi	Basidiomycota	Agaricomycetes	Trechisporales	_	_	uncultured Trechisporales	_	Saprotroph	dbj|AB520451.1|	Uncultured fungus genes for 18S rRNA, ITS1, 5.8S rRNA, ITS2, 28S rRNA, partial and complete sequence, clone: IU-FSC Fun40_FuB413	1e-99	99	SH234285.06FU_AB520451|k__Fungi;p__Basidiomycota;c__Agaricomycetes;o__Trechisporales;f__unclassified_Trechisporales;g__unclassified_Trechisporales;s__Trechisporales_sp;	4e-102	99.04
LS977747	Otu10313	CCAAAGATGGTGGGCCTCCGTGCCCCCGTCCCTAACCCATTGTTGACCAAAACCCTTTTGCCTCGGGGGCCGAGCGTCCGCCGCCGCCCCCGGAGGACCACCTAACGCTGTCTCTTTGCGTCGGAGTAATTGATTAAATGAATGA	Fungi	Ascomycota	Dothideomycetes	Capnodiales	_	_	uncultured Capnodiales	_	_	gb|JF691228.1|	Uncultured Capnodiales clone FM120.2 internal transcribed spacer 1, partial sequence 5.8S ribosomal RNA gene, complete sequence and internal transcribed spacer 2, partial sequence	2e-60	96.6	SH215047.06FU_JF691228|k__Fungi;p__Ascomycota;c__Dothideomycetes;o__Capnodiales;f__unclassified_Capnodiales;g__unclassified_Capnodiales;s__uncultured_Capnodiales;	7e-63	96.58
LS986468	Otu10314	ATGAATTAAATGGTGAGGTTGTCGCTGGTCCTATATGGACATGTGCACACCTTGTCAATTCATCCACCCACCTCTGTGCACTTTTCATAGATTGGTTCGCTGCCTTTGTGTGGCTTGAGCCTCTCTGTGTATTTTATAATAAACATATCTCAGTCTTAGAATGTGAATTATGCAATTAATGCAATTAAATA	Fungi	Basidiomycota	Agaricomycetes	Polyporales	_	_	uncultured Polyporales	_	Saprotroph	gb|HQ021928.1|	Uncultured Hyphoderma clone 3Bart686S internal transcribed spacer 1, partial sequence 5.8S ribosomal RNA gene, complete sequence and internal transcribed spacer 2, partial sequence	1e-44	84.6	SH238795.06FU_HQ021928|k__Fungi;p__Basidiomycota;c__Agaricomycetes;o__Polyporales;f__Meruliaceae;g__Hyphoderma;s__Hyphoderma_sp;	4e-47	84.58
LS984977	Otu10315	GAGTATTTGAATTTGAACCTGTGGGTTCAAACAAATCTGACTTTGTGGTAACAATGAAAAAATAGGATTGGGTTTAAAGATGATGCTTTTAAAGAAATTTAGAGGTATCGACCCAAGCTTTTTATCAACTCTTTTTTACTATTTGACTGAATTTATCAAGTAATCCAATTTTTTGGGTTAAAAAAAGTTTTAAA	Fungi	Zygomycota	/Mucoromycotina	_	_	_	uncultured Mucoromycotina	_	Saprotroph	dbj|AB846969.1|	Mucoromycotina sp. 1 KO-2013 gene for ITS1, 5.8S rRNA and ITS2, partial sequence, isolate: Do0039	5e-39	86.1	undefined_AB846969|k__Fungi;p__Zygomycota;c__unclassified_Zygomycota;o__unclassified_Zygomycota;f__unclassified_Zygomycota;g__unclassified_Zygomycota;s__Mucoromycotina_sp_1_KO_2013;	1e-42	86.06
LS979252	Otu10318	CCGAGTTTACAACTCCCAACCCTTCTGTGAACATACCTCTCGTTGCTTCGGCGGACTCGCCCCGGCGCCCGGACGCGGGTCCAGGCGGCCGCCGGAGGCACCCAAAACTCACTGTATCATCGGCATCTTCTGAATCCGCCGCAAGGCAAACCAAATGAATCA	Fungi	Ascomycota	Sordariomycetes	Hypocreales	Cordycipitaceae	_	uncultured Cordycipitaceae	_	Animal parasite	gi|532688766|emb|HE584909.1|	Lecanicillium lecanii genomic DNA containing 18S rRNA gene, ITS1, 5.8S rRNA gene and ITS2, isolate agrFF1758	6e-50	89.51	HQ880811|k__Fungi;p__Ascomycota;c__Sordariomycetes;o__Hypocreales;f__Cordycipitaceae;g__Beauveria;s__Beauveria	3e-42	86.23
LS986815	Otu10319	CTGAATTTCTGCCTGGCTGGGAACGGCAACAAGTACCGCCTGGCAAATTTACACCTGTGCAACCTGATGTCTCTTGGGGGACTAGTGCCCCCAGCAGTGATAAACACCTATTGACCACGTCTGAACATTTATATAATATAAA	Fungi	Chytridiomycota	Chytridiomycetes	Rhizophydiales	Rhizophydiaceae	Rhizophydium	uncultured Rhizophydium	_	_	gb|KJ464412.1|	Rhizophydium sphaerotheca 18S ribosomal RNA gene, partial sequence internal transcribed spacer 1, 5.8S ribosomal RNA gene, and internal transcribed spacer 2, complete sequence and 28S ribosomal RNA gene, partial sequence	2e-51	93.7	undefined_KJ464412|k__Fungi;p__Chytridiomycota;c__Chytridiomycetes;o__Rhizophydiales;f__Rhizophydiaceae;g__Rhizophydium;s__Rhizophydium_sphaerotheca;	6e-54	93.66
LS978814	Otu1032	TCGATTTTTAAAGATGTGCTGGCACTCCTTCATTGGTTTGCATGTGCACTCTACAAAATCTCCTTCTCTTACCCCACTGTGCACACCCAAGTAGACAAACAGAGTTACAGAACGATCTGTGTAATTCCTGATTTGCCTATGTTTTTATCAAACACCAATAACAATCTCAGAATGATCTGTATAGTAAGCTTTTAACAAGCTGAAATTTAATA	Fungi	Basidiomycota	Agaricomycetes	Agaricales	Clavariaceae	Clavaria	uncultured Clavaria	_	Saprotroph	gb|EU292666.1|	Uncultured fungus clone IH_Tag126_4365 18S ribosomal RNA gene, partial sequence internal transcribed spacer 1, 5.8S ribosomal RNA gene, and internal transcribed spacer 2, complete sequence and 28S ribosomal RNA gene, partial sequence	1e-100	98.6	SH201748.06FU_GU234148|k__Fungi;p__Basidiomycota;c__Agaricomycetes;o__Agaricales;f__Clavariaceae;g__Clavaria;s__Clavaria_acuta;	3e-103	98.58
LS989420	Otu10320	CCGAGTTATCAACTCCCAAACCCCTGTGAACATACCTGAACGTTGCCTCGGCGGGACCGCCCCGGCGCCCATCGCGGGCCCGGACCCAGGCGCCCGCCGGAGGACCCAAACTCTTGCTTTGACAGTGGCATACTCTCTGAGTCTCACAAACAAAAAATGAATCA	Fungi	Ascomycota	Sordariomycetes	Hypocreales	Ophiocordycipitaceae	Tolypocladium	uncultured Tolypocladium	_	Animal parasite	gb|JQ411376.1|	Elaphocordyceps sp. 1 CCG-2012 isolate B1A1038EM2CC412 internal transcribed spacer 1, 5.8S ribosomal RNA gene, and internal transcribed spacer 2, complete sequence and 28S ribosomal RNA gene, partial sequence	1e-74	99.4	undefined_KF747251|k__Fungi;p__Ascomycota;c__Sordariomycetes;o__Hypocreales;f__Ophiocordycipitaceae;g__Tolypocladium;s__Tolypocladium_RG_2013a;	1e-76	98.17
LS987369	Otu10321	TCGTGCAACGGAGGCGTAAGGGCTGTCGCTGTCCCTCAAGGGTCGTGCACGCCCAAAGTGCTTTCATACAATCCATCTCACCCCTTTGTGCATCACCGCGTGGGTTCCTCCCCTTGCGGGGAAGGGCCTGCGTTTTATCATAAAACTTGATACAGTGTAGAATGTTTATCTTTGCGGTCACACGCAATCAATA	Fungi	Basidiomycota	Agaricomycetes	Russulales	Russulaceae	_	uncultured Russulaceae	russula-lactarius	EM	gb|KF810122.1|	Russula brunneipes voucher F19537 18S ribosomal RNA gene, partial sequence internal transcribed spacer 1, complete sequence and 5.8S ribosomal RNA gene, partial sequence	7e-63	88.3	undefined_KF810122|k__Fungi;p__Basidiomycota;c__Agaricomycetes;o__Russulales;f__Russulaceae;g__Russula;s__Russula_brunneipes;	2e-65	88.26
LS981545	Otu10322	CCGAGAACTTGCCCTCCGGGGTAGATCTCCCACCCTATGTTTACATACACTGTTGCTTTGGCAGGCCTGCCTCTCGCTACTGGCTTCGGCTGGTTAGTGCCTGCCAAAGAACCAACACCCTGATTAATTTATTGTCTGAGTACTATTCAAATAGTTA	Fungi	Ascomycota	Leotiomycetes	Helotiales	_	_	uncultured Helotiales	_	_	gi|339959095|gb|HQ207028.1|	Thelebolales sp. 148_PH internal transcribed spacer 1, partial sequence 5.8S ribosomal RNA gene and internal transcribed spacer 2, complete sequence and large subunit ribosomal RNA gene, partial sequence	6e-43	87.9	SH209361.06FUUDB004143|Helotiales_sp|UDB004143|SH209361.06FU|reps|k__Fungi;p__Ascomycota;c__Leotiomycetes;o__Helotiales;f__unidentified;g__unidentified;s__Helotiales_sp;	2e-57	92.26
LS985752	Otu10327	CTGAGTGAGGGCCCTCTGGGTCCAACCTCCCACCCGTGTTTATTGTACCTTGTTGCTTCGGTGAGCCCGCCTCACGGCCGCCGGGGGGCTTCTGCCCCCGGGCCCGCGCTCGCCGAAGACACCCTTGAACTCTGTATGAAGTTTGCAGTCTGAGCGAAAACTAAATAAGTTA	Fungi	Ascomycota	Eurotiomycetes	Eurotiales	Trichocomaceae	Penicillium	uncultured Penicillium	_	Saprotroph	gb|KM189704.1|	Penicillium verhagenii strain DTO 193-A5 18S ribosomal RNA gene, partial sequence internal transcribed spacer 1, 5.8S ribosomal RNA gene, and internal transcribed spacer 2, complete sequence	1e-73	96.5	SH231534.06FU_HM037932|k__Fungi;p__Ascomycota;c__Eurotiomycetes;o__Eurotiales;f__Trichocomaceae;g__Penicillium;s__Penicillium_janczewski;	4e-76	96.53
LS986008	Otu1033	CCAATCCCTGTGCAGCCTGGGCTCATACCTAGGCTGGATAGGCTTGATACTGCCCCTGTATTTTGCGCACTCATGTTTCCTTGGTGGGCTTGCCTGCCAAAAGGACTATACCATAACCTCTTTAATCTTGTATCAACGTCTGAATAATATAATTATTA	Fungi	Ascomycota	Dothideomycetes	Pleosporales	Phaeosphaeriaceae	Phaeosphaeria	uncultured Phaeosphaeria	_	Saprotroph	gb|KF850379.1|	Phaeosphaeria fuckelii isolate X16 18S ribosomal RNA gene, partial sequence internal transcribed spacer 1 and 5.8S ribosomal RNA gene, complete sequence and internal transcribed spacer 2, partial sequence	1e-74	100	SH240851.06FU_EF151447|k__Fungi;p__Ascomycota;c__Dothideomycetes;o__Pleosporales;f__Phaeosphaeriaceae;g__Phaeosphaeria;s__Phaeosphaeria_fuckelii;	3e-77	100
LS988475	Otu10331	CGAGAGAGTTGAAAAACTCCCAAACCCACTGTGAACCTACCTATATTTTCTGCTTCGGCGGGCAGCCCCAGGGCGGGGCCGCGCGCCCGGGGTTGTACCCGGGTGCCCGCCGAAAGCACCCAAACTCTGTTTTTTCAGTGTCTTCTGAGCTATAAAACAAACAAATTA	Fungi	Ascomycota	Sordariomycetes	_	_	_	uncultured Sordariomycetes	_	_	gi|323320646|gb|JF273543.1|	Sebacinales sp. EMF42 18S ribosomal RNA gene, partial sequence internal transcribed spacer 1 and 5.8S ribosomal RNA gene, complete sequence and internal transcribed spacer 2, partial sequence	7e-24	79.2	JF273543 |k__Fungi;p__Ascomycota;c__Sordariomycetes;o__Sordariales;f__unclassified_Sordariales;g__unclassified_Sordariales;s__Sordariales_sp;	7e-28	80
LS986929	Otu10334	TCGAAATATGCATGACAGAGCTGTCGCTGTCCCTCAAGGGTCGTGCACGCCCAAAGTGCTTTCATACAATCCATCTCACCCCTTTGTGCATCACCGCGTGGGTTCCTCCCCTTGCGGGGAAGGGCCTGCGTTTTATCATAAAACTTGATACAGTGTAGAATGTTTATCTTTGCGGTCACACGCAATCAATA	Fungi	Basidiomycota	Agaricomycetes	Russulales	Russulaceae	Russula	uncultured Russula	russula-lactarius	EM	gb|KF810122.1|	Russula brunneipes voucher F19537 18S ribosomal RNA gene, partial sequence internal transcribed spacer 1, complete sequence and 5.8S ribosomal RNA gene, partial sequence	4e-55	90.6	undefined_AB831843|k__Fungi;p__Basidiomycota;c__Agaricomycetes;o__Russulales;f__Russulaceae;g__unclassified_Russulaceae;s__Russulaceae_sp_AO6_1OI;	4e-52	87.43
LS990104	Otu10336	CCGAGTACCGGGTCTTTCAGGCCCGCACTCCCACCCTTTGTGTACCTACCTCTTATTCGGTTGCCTTGGCGGACCTCCGTCCGGGACCTTCGCGGGTCTCCGGGCGAAGCCGCCAGGGGACCTCCATTAAACTCTTGTTAACTGTGTCGTCTGAGAAATACACAAATAAGTTA	Fungi	Ascomycota	Dothideomycetes	Tubeufiales	_	_	uncultured Tubeufiales	_	_	gi|60117065|gb|AY916456.1|	Helicosporium sp. F14999 18S ribosomal RNA gene, partial sequence internal transcribed spacer 1, 5.8S ribosomal RNA gene, and internal transcribed spacer 2, complete sequence and 28S ribosomal RNA gene, partial sequence	3e-29	80.2	undefined_JN906275|k__Fungi;p__unclassified_Fungi;c__unclassified_Fungi;o__unclassified_Fungi;f__unclassified_Fungi;g__unclassified_Fungi;s__uncultured_fungus;	5e-80	97.69
LS977748	Otu10337	CCAGAGATGGCGGGCCCCCGGGCCCCCGTCCCCAACCCTTTGTTGACCAACCATTTTGCCTCGGGGGCAGAGCGTCCGCCGCCGCCCCCGGAGGACCACCGAACGCTGTCTCTCGACGTCGGAGTATTGATTAAATGAATGA	Fungi	Ascomycota	Dothideomycetes	Capnodiales	_	_	uncultured Capnodiales	_	_	gb|KF359644.1|	Fungal sp. 6 GM 15-19 internal transcribed spacer 1, partial sequence 5.8S ribosomal RNA gene, complete sequence and internal transcribed spacer 2, partial sequence mitochondrial	1e-63	97.9	SH215044.06FU_HM069372|k__Fungi;p__Ascomycota;c__Dothideomycetes;o__Capnodiales;f__unclassified_Capnodiales;g__unclassified_Capnodiales;s__Capnodiales_sp;	2e-59	95.24
LS982433	Otu10339	CTGAGATAGGGTTCGCTCGAGCCCGACCTCCAACCCTTTGCTTAAACTACCTTGTTGCTTTGGCAGGCCCGTCTTCGGACCGCTGGGGACGTTCAGTCGTCTCTGGCCAGTGCCGGCCAGTAGCCAATTCAAACTCTCTTTTAACCATGTTGTCTGAAATTCATAACAAATTTAATTA	Fungi	Ascomycota	Eurotiomycetes	Chaetothyriales	Herpotrichiellaceae	_	uncultured Herpotrichiellaceae	_	Saprotroph	gi|342674058|gb|JN225891.1|	Phaeomoniella sp. 1 ICMP 18935 18S ribosomal RNA gene, partial sequence internal transcribed spacer 1, 5.8S ribosomal RNA gene, and internal transcribed spacer 2, complete sequence and 28S ribosomal RNA gene, partial sequence	1e-46	85.6	undefined_KF675595|k__Fungi;p__unclassified_Fungi;c__unclassified_Fungi;o__unclassified_Fungi;f__unclassified_Fungi;g__unclassified_Fungi;s__uncultured_fungus;	3e-53	88.04
LS986880	Otu10340	CCAAGTTGAGGGGGCTACGATCTCGGAGGCTGGTGTACACACAACCGCGAGCGTTGGGCAATTGCCAGCCGCGGGCCTCTCAAGACTAGCCCCCGAACCTCCCACCCTTGTCCACTTGTACCCTTTGTTGCCTCGGCGGGCCCGCCCGCCGGAGGACCAACCAAATAACTCTTGTTGTCAAACGGCGTGAGTCTGAGCGATAGCAAAAGCAATAGTTTA	Fungi	Ascomycota	Dothideomycetes	Patellariales	Patellariaceae	Rhytidhysteron	uncultured Rhytidhysteron	_	Saprotroph	gb|KJ418112.1|	Rhytidhysteron rufulum culture-collection MFLUCC:12-0013 18S ribosomal RNA gene, partial sequence internal transcribed spacer 1 and 5.8S ribosomal RNA gene, complete sequence and internal transcribed spacer 2, partial sequence	2e-108	99.5	undefined_KJ418112|k__Fungi;p__Ascomycota;c__Dothideomycetes;o__Patellariales;f__Patellariaceae;g__Rhytidhysteron;s__Rhytidhysteron_rufulum;	5e-111	99.55
LS980432	Otu10341	CTGAGTTAGGGTCCCATGGCCCGACCTCCAACCCTTGTGTTAAATTACTATGTTGCTTTGGCGGGCCCGTCGGTGAGACCGCCGGGGGCTTTCGGTCCCTGGCCAGCGCCCGCCAATGGCCCTCTTAAACTCGAATAAAATATGTCGAGCTTAGTTATATTTTTAATTGTTA	Fungi	Ascomycota	Eurotiomycetes	_	_	_	uncultured Eurotiomycetes	_	_	gb|EU139157.1|	Capronia sp. 97004d 18S ribosomal RNA gene, partial sequence internal transcribed spacer 1, 5.8S ribosomal RNA gene, and internal transcribed spacer 2, complete sequence and 28S ribosomal RNA gene, partial sequence	9e-21	83.7	SH234710.06FU_EU139156|k__Fungi;p__Ascomycota;c__Eurotiomycetes;o__Chaetothyriales;;;;	3e-23	83.74
LS979235	Otu10344	CCGAGTTTACAACTCCCAAACCCCTGTGAACTTATACCTTTTACCGTTGCTTCGGCGGGTTCTCGCCCCGGAACAGGTTCTTCCTGCCCGGAACCAGGCGCCCGCCGGGGGACCTAAACTCTTGTATCTTTTTTATAGCATGTCTGAGTGGAATCATAAACAAATGAATCA	Fungi	Ascomycota	Sordariomycetes	Hypocreales	Cordycipitaceae	Cordyceps	uncultured Cordyceps	_	Animal parasite	gi|146772352|gb|EF495097.1|	Cordyceps sp. HMIGD 20927 18S ribosomal RNA gene, partial sequence; internal transcribed spacer 1, 5.8S ribosomal RNA gene, and internal transcribed spacer 2, complete sequence; and 28S ribosomal RNA gene, partial sequence	2e-68	95.35	JN019378|k__Fungi;p__Ascomycota;c__Sordariomycetes;o__Hypocreales;f__Cordycipitaceae;g__Cordyceps;s__Cordyceps	3e-72	95.4
LS978223	Otu10347	ACGAGTTAGGGTCTTTCGTGGCCCGACCTCCCAACCCTTTGTTTAACACACCTTTGTTGCTTCGGCGGGCCCGCCTCTTAGGGGCCGCCGGGGGACCGTGAAACGTCCCTCGGCCCGCGCCCGCCGATGGCCTACCTATTTAAATTCTTGAACAAACCATGTCTTTTGTCTGAGTAAAAAACATAAATTAAAAGCA	Fungi	Ascomycota	Eurotiomycetes	Chaetothyriales	_	_	uncultured Chaetothyriales	_	Saprotroph	emb|AJ582965.1|	Uncultured fungus 18S rRNA gene (partial), 5.8S rRNA gene, 25S rRNA gene (partial), ITS1 and ITS2, clone TFL34-18	2e-37	86	SH214888.06FU_AF502828|k__Fungi;p__Ascomycota;c__Eurotiomycetes;o__Chaetothyriales;f__Herpotrichiellaceae;g__Exophiala;s__Exophiala_sp;	7e-41	80
LS976733	Otu10348	CTGAGGTATGCTCGGTGTCGCGTCAGCGCACCGGTTACCCGCCCATATGTCATCTGTGCTGGACCCGCCGAGCCTTCGGGCTGGGAAGGGGACAGGAACGTCACTTCGGCCGAGGTGTTGTGTTGTGCCCGAGAGGGAGGACATGACCGCGGCCGGCCGTATTTTACACTCTTGTGAGAGCATGAAGTCTGAAAACAAATGAAAATTAAGCA	Fungi	Ascomycota	_	_	_	_	uncultured Ascomycota	_	_	gb|EF619719.1|	Uncultured Orbiliaceae clone 4S3.07.S04 18S ribosomal RNA gene, partial sequence internal transcribed spacer 1, 5.8S ribosomal RNA gene, and internal transcribed spacer 2, complete sequence and 28S ribosomal RNA gene, partial sequence	1e-50	84.6	SH211625.06FU_EF619719|k__Fungi;p__Ascomycota;c__Ascomycota_class_Incertae_sedis;o__Ascomycota_order_Incertae_sedis;f__Ascomycota_family_Incertae_sedis;g__Ochroconis;s__Ochroconis_sp;	3e-53	84.62
LS983047	Otu10349	GAGGGTCGAAAGGCCTCCTACTGCTCTTAACCAACCCGCGTACCGGCCGGAAACCATGTCTCTGCCTCGGCAGCGGCCCCAGGGGGGGCCAGCAGCCCGCCTAGCCCCTCGCGCGGCGGCGGGTGCTGCCGGCGGCGCCCAAACCAGATGAACATTGCAGATGCATGATATGTTTACGAACCTGTTA	Fungi	Ascomycota	Sordariomycetes	Hypocreales	_	_	uncultured Hypocreales	_	_	gb|FJ528731.1|	Uncultured fungus clone RFLP57 18S ribosomal RNA gene, partial sequence internal transcribed spacer 1, 5.8S ribosomal RNA gene, and internal transcribed spacer 2, complete sequence and 28S ribosomal RNA gene, partial sequence	4e-29	93.5	SH210784.06FU_FJ528731|k__Fungi;p__Ascomycota;c__Sordariomycetes;o__Hypocreales;f__unclassified_Hypocreales;g__unclassified_Hypocreales;s__Hypocreales_sp;	1e-31	93.48
LS984812	Otu1035	TAATAAAAGTGAAAATTAATTTATGGCACTTTTAAAACAATCCATATCCACCTTGTGTGCAATGTTTTTTTTTATTTTTATAATCAACTCTTTTTTATATAATTTATTATCTGAAATTATTTATGAATAACTTAATTCAAAAATA	Fungi	Zygomycota	/Mortierellomycotina	Mortierellales	Mortierellaceae	_	uncultured Mortierellaceae	_	Saprotroph	gb|JX975933.1|	Mortierella formicicola strain CBS 109589 internal transcribed spacer 1, partial sequence 5.8S ribosomal RNA gene and internal transcribed spacer 2, complete sequence and 28S ribosomal RNA gene, partial sequence	4e-33	86.2	SH217152.06FU_JX975933|k__Fungi;p__Zygomycota;c__Zygomycota_class_Incertae_sedis;o__Mortierellales;f__Mortierellaceae;g__Mortierella;s__Mortierella_formicicola;	1e-35	86.18
LS983626	Otu10350	TCGTACAAAATGTGCGAGGCATGCAAGGGCTGTCGCTGACTCAAAGAGTCGTGCACGCCTCTGCTCTCGCATAACAATCCATCTCACCCTTTGTGCATCACCGCGTGGGCACACCCTTTGGGATCGGACCGATCTTGGAGGGGTCTCACGTTTTCACACAAACCCCCCCATCTAAAAGTGTAGAATGACCTTGTGTATATGCAATAAATA	Fungi	Basidiomycota	Agaricomycetes	Russulales	Russulaceae	Lactarius	uncultured Lactarius	russula-lactarius	EM	gb|JQ991751.1|	Uncultured Lactarius clone ECM126 18S ribosomal RNA gene, partial sequence internal transcribed spacer 1, 5.8S ribosomal RNA gene, and internal transcribed spacer 2, complete sequence and 28S ribosomal RNA gene, partial sequence	5e-99	98.6	SH193906.06FU_HE814205|k__Fungi;p__Basidiomycota;c__Agaricomycetes;o__Russulales;f__Russulaceae;g__Lactarius;s__Lactarius_sp_3_CG_2012;	1e-101	98.57
LS987998	Otu10351	TTGACTGTGAATCGTTGCCTTCAGTGCTGGCCGCCTGGCAAGTGCACGTTGGTGACTTTCATCCATTACCCTGTGCACCTTTGGCCTCTTGCTGGCTTCGGCTGGCAGAGGATTTTTTACACCCACTCGAATGTAATGAAATTATTGTCGTGCACACGCACTAATGTA	Fungi	Basidiomycota	Agaricomycetes	Sebacinales	Sebacinaceae	_	uncultured Sebacinaceae	sebacina	EM	gb|JX316400.1|	Uncultured fungus clone R6B7.17Seb.ARG_N01 internal transcribed spacer 1, partial sequence 5.8S ribosomal RNA gene and internal transcribed spacer 2, complete sequence and 28S ribosomal RNA gene, partial sequence	8e-66	94.6	SH226348.06FU_JF273541|k__Fungi;p__Basidiomycota;c__Agaricomycetes;o__Sebacinales;f__Sebacinaceae;g__unclassified_Sebacinaceae;s__Sebacinaceae_sp;	2e-68	94.64
LS984286	Otu10353	AAGAATCGCCCCGTTTTTTGAAATGGGTTCTATTCCCAAACCGTGCATACCTGCCTCTTGTTGCTTTGGCGGGCCGCCCTCGGGCGTCGGCTCCGGCTGACAGCGCCTGCCAGAGGACCCAAACTCGTTTGTTAGTGATGTCTGAGTACTATTTAATAGTTA	Fungi	Ascomycota	Leotiomycetes	incertae sedis	Incertae_sedis	Meliniomyces	uncultured Meliniomyces	_	Saprotroph	gi|311305834|gb|HQ157927.1|	Meliniomyces vraolstadiae strain ARSL 070907.13 18S ribosomal RNA gene, internal transcribed spacer 1, 5.8S ribosomal RNA gene, internal transcribed spacer 2, and 28S ribosomal RNA gene, region	8e-61	93.87	KF879506|k__Fungi;p__Ascomycota;c__Leotiomycetes;o__Helotiales;f__unidentified;g__unidentified;s__uncultured	7e-64	93.87
LS981546	Otu10354	ATGAGAACTAGGGGTGATATCTTAGGATATCACTCTGAACACTCCACCCTTTGTTTACCTTACTTTTGTTGCTTTAGCAGGCCCGCTTACAGGCCGCCGGCACCTGCTGGCCAGTGCCTGCTAAAGACCCTAAAACTCTTGTTAATAATATTGTCTGAGTACTATATAATAGTTA	Fungi	Ascomycota	Leotiomycetes	Helotiales	_	_	uncultured Helotiales	_	_	gb|JN396114.1|	Uncultured fungus clone U_QM_090722_230_Ad07.b1 18S ribosomal RNA gene, partial sequence internal transcribed spacer 1, complete sequence and 5.8S ribosomal RNA gene, partial sequence	7e-67	93.7	SH207340.06FU_JF519573|k__Fungi;p__Ascomycota;c__Leotiomycetes;o__Helotiales;f__unclassified_Helotiales;g__unclassified_Helotiales;s__uncultured_Helotiales;	2e-69	93.71
LS990516	Otu10355	TAGAGTTGTAAAACTCCCAAACCCATGTGAACATACCTCTGTTGCCTCGGCGGCCTGCCCGGCGGCTACCCTGTAGCAGCCCCGCGGTCCGCCGAAGGACTACAAAACTCTTGTTTTTTCAGTGTCTTCTGAGCTATAAAACAAACAAGTTA	Fungi	Ascomycota	Sordariomycetes	Xylariales	_	_	uncultured Xylariales	_	_	gb|JX244023.1|	Sordariomycetes sp. 211a internal transcribed spacer 1, partial sequence 5.8S ribosomal RNA gene and internal transcribed spacer 2, complete sequence and 28S ribosomal RNA gene, partial sequence	9e-40	87.7	SH219143.06FU_JX244023|k__Fungi;p__Ascomycota;c__Sordariomycetes;o__Xylariales;f__unclassified_Xylariales;g__unclassified_Xylariales;s__Xylariales_sp;	3e-42	87.66
LS976090	Otu10356	CTGGGTTCCAAGGCTTCATGCCTACCACCCGCCCTCTGTCATTTGCAACGGTATTGCTTCGGCCGCTGGCTCCTCTGTGCGGTGCTCTCGGGCACCGGGCGGGGGGTGTCACGGTCGGTCTTCCAATCCTTCAAGGAATTTATGTCGTCTGATGCACATGCAAAAACGAAAAGCA	Fungi	Basidiomycota	Agaricomycetes	_	_	_	uncultured Agaricomycetes	_	_	gi|118084451|gb|DQ914705.1|	Fungal sp. EXP0534F 18S ribosomal RNA gene, partial sequence internal transcribed spacer 1, 5.8S ribosomal RNA gene, and internal transcribed spacer 2, complete sequence and 28S ribosomal RNA gene, partial sequence	2e-25	76.7	KJ140733|k__Fungi;p__Basidiomycota;c__Agaricomycetes;o__Auriculariales;f__incertae_sedis;g__Heterochaetella;;	6e-26	80
LS983860	Otu10358	CAGGGTCTCACGACTCTCAAACCCAACCGTGCTCAAACACATATATTCTGCTGCGGCGGGCCGCTCGCTCGGGGAGCCCCAGGCCTTTTACAGGTGGTCTGCCAAAGCAACTTACAATTCTTTTTGAAAAAGTCACAAAACTTTCTTGAAAATCAATCA	Fungi	Ascomycota	Leotiomycetes	_	_	_	uncultured Leotiomycetes	_	_	gb|AY273309.2|	Uncultured Ascomycota clone 36td1 internal transcribed spacer 1, partial sequence 18S ribosomal RNA, 5.8S ribosomal RNA, and 28S ribosomal RNA genes, complete sequence and internal transcribed spacer 2, partial sequence	2e-26	82.2	SH443422.06FU_AY273309|k__Fungi;p__Ascomycota;c__Leotiomycetes;o__Helotiales;f__unclassified_Helotiales;g__unclassified_Helotiales;s__Helotiales_sp;	7e-29	82.17
LS990068	Otu10361	CAGAGTTCATGCCCTCACGGGTAGATCTCCCACCCTTGAATATTATACCTTCGTTGCTTTGGCAGGCCGTGGAAACACCATGGGCCCCGGCTTATGCGTGCCTGCCAGAGGAAACAAACTCTGAATTTTAATGTCGTCTGAGTACTATATAATAGTTA	Fungi	Ascomycota	Leotiomycetes	Helotiales	Helotiaceae	Tricladium	uncultured Tricladium	_	Saprotroph	gi|618630128|gb|KF730834.1|	Tricladium attenuatum isolate UMB-1201.11 internal transcribed spacer 1, partial sequence; 5.8S ribosomal RNA gene and internal transcribed spacer 2, complete sequence; and 28S ribosomal RNA gene, partial sequence	1e-65	96.84	KF730834|k__Fungi;p__Ascomycota;c__Leotiomycetes;o__Helotiales;f__Helotiaceae;g__Tricladium;s__Tricladium	2e-69	96.84
LS976091	Otu10365	AAGAATGAGGCCCTCCAGGCCTCGATCCCACGCCTCTCTGGCTGTGCGCCCTCCTGGGCAGCACGCTTGAGAACACGTGATTCTCACACCTGTGCACTCTTGAACCGAGAAATCCTGTTTCTCGAGTCTTATTACACACATTTGTAGTCAAGAAAGTCTAGAATTTCTTTAATGAAAAATA	Fungi	Basidiomycota	Agaricomycetes	_	_	_	uncultured Agaricomycetes	_	_	gb|JX030594.1|	Uncultured fungus clone ITS1F_1c.F66N0BQ02FTERL internal transcribed spacer 1, partial sequence	3e-36	83.2	SH452522.06FU_EF521256|k__Fungi;p__Basidiomycota;c__Agaricomycetes;o__unclassified_Agaricomycetes;f__unclassified_Agaricomycetes;g__unclassified_Agaricomycetes;s__Agaricomycetes_sp;	8e-43	83.15
LS988476	Otu10369	CCGAGTGAAAACTCCCAAACCCACTGTGAACCTACCTATATTTTCTGCTTCGGCGGGCAGCCCCAGGGCGGGGCCGCGCGCCCGGGGTTGTACCCGGGTGCCCGCCGAAAGCACCCAAACTCTTGTTTTTTCAGTGTCTTCTGAGCTATAAAACAAACAAGTTA	Fungi	Ascomycota	Sordariomycetes	_	_	_	uncultured Sordariomycetes	_	_	gi|323320646|gb|JF273543.1|	Sebacinales sp. EMF42 18S ribosomal RNA gene, partial sequence internal transcribed spacer 1 and 5.8S ribosomal RNA gene, complete sequence and internal transcribed spacer 2, partial sequence	7e-24	79.2	JF273543|k__Fungi;p__Ascomycota;c__Sordariomycetes;o__Sordariales;f__unclassified_Sordariales;g__unclassified_Sordariales;s__Sordariales_sp;	7e-28	80
LS981483	Otu1037	CCGAGTACCGGGTCCTCTGGGCCCTTACTCCCACCCTTTGTGTACCAAACCTTTATTTCTTGTTGCCTTGGCGGGTCTAAGGGGAGACCCCGGGGGCCTCACGGCCCCGCCCGCCAGGGGGACAGCCCTTAAAAACTCTTGTTAACTGGGTCGTCTGAGAAAACAAAACAAATGAATTA	Fungi	Ascomycota	Dothideomycetes	Pleosporales	Tubeufiaceae	Helicosporium	uncultured Helicosporium	_	Saprotroph	gb|AY916485.1|	Helicosporium gracile strain CBS 284.54 18S ribosomal RNA gene, partial sequence internal transcribed spacer 1, 5.8S ribosomal RNA gene, and internal transcribed spacer 2, complete sequence and 28S ribosomal RNA gene, partial sequence	5e-63	92.2	SH232280.06FU_AY916485|k__Fungi;p__Ascomycota;c__Dothideomycetes;o__Pleosporales;f__Tubeufiaceae;g__Helicosporium;s__Helicosporium_gracile;	2e-65	92.18
LS979189	Otu10372	CAGAGTTGCAAAACTCCCTAAACCCTTTGTTTATATACCTGTTCAGTTGCTTCGGCAGGCGGCCCCAGGGCGGGGCCTCCAGCCTGCTCACGCAGGTGCCTGCCGCTGGCGCAAAAAACTCTTGCTATATGTTACCGTCTGAGTCTCACAAAAATGAATCA	Fungi	Ascomycota	Sordariomycetes	Incertae_sedis	Annulatascaceae	Conlarium	uncultured Conlarium	_	Saprotroph	dbj|AB847000.1|	Conlarium sp. KO-2013 gene for ITS1, 5.8S rRNA and ITS2, partial sequence, isolate: Sa0023	2e-67	96.3	undefined_AB847000|k__Fungi;p__Ascomycota;c__Sordariomycetes;o__Sordariomycetes_order_Incertae_sedis;f__Annulatascaceae;g__Conlarium;s__Conlarium_sp_KO_2013;	5e-70	96.32
LS989941	Otu10376	TAGAGTTGCAAGACTCCCAAACCCAATGTGAACCATACCAAACTGTTGCCTCGGCGGGGTCACGCCCCGGGGGCGTCGCAGCCCCGGAACCAGGCGCCCGCCGGAGGGACCAACCAAACTCTTTCTGTAGTCCCCTCGCGGACGTTATTTCTTACAGCTCTGAGCAAAAATTCAAAATGAATCA	Fungi	Ascomycota	Sordariomycetes	Hypocreales	Hypocreaceae	Trichoderma	uncultured Trichoderma	_	Saprotroph	gb|KF856961.1|	Trichoderma koningii voucher CC08A 18S ribosomal RNA gene, partial sequence internal transcribed spacer 1 and 5.8S ribosomal RNA gene, complete sequence and internal transcribed spacer 2, partial sequence mitochondrial	7e-87	99.4	undefined_AB853772|k__Fungi;p__Ascomycota;c__Sordariomycetes;o__Hypocreales;f__Hypocreaceae;g__Trichoderma;s__Trichoderma_koningiopsis;	2e-89	99.45
LS986930	Otu10377	TCGTGCAACGGAGGCGTAAGGGCTGTCGCTATCTTTGTGCACGCCCTGGTGCTCTCTCACAATCCATCTCACCCCTTTTGTGCATCACCGCGTGGGTGCTCTCCTTTTGAAAAGGGAGCATTTTGCGCTTTTACACAGACCCACTGCATGTCTAGAATGTCTTAGTATTTGCGATAATATGCAATCAATA	Fungi	Basidiomycota	Agaricomycetes	Russulales	Russulaceae	Russula	uncultured Russula	russula-lactarius	EM	gi|532212670|gb|KF002766.1|	Russula cyanoxantha voucher HKAS 78376 18S ribosomal RNA gene, partial sequence internal transcribed spacer 1, 5.8S ribosomal RNA gene, and internal transcribed spacer 2, complete sequence and 28S ribosomal RNA gene, partial sequence	2e-52	91.3	0|k__Fungi;p__unclassified_Fungi;c__unclassified_Fungi;o__unclassified_Fungi;f__unclassified_Fungi;g__unclassified_Fungi;s__uncultured_fungus;	2e-52	91.3
LS976092	Otu10378	ATGAACGAGGCCCTCGTGGTCTTGATCCCACGCCTCTCTGGCTGTGCGGCCTTTTGGGGCCAGCACGCTTGAGAACACGTGATTCTCACACCTGTGCACCTTTGGAAACGAGGAATTTCATTTCTCGAGTCTGATCACACACTCTGTATTGGTTATGAAAGTCCTTTATTCTTTAATGAAAAATA	Fungi	Basidiomycota	Agaricomycetes	_	_	_	uncultured Agaricomycetes	_	_	gb|JX030594.1|	Uncultured fungus clone ITS1F_1c.F66N0BQ02FTERL internal transcribed spacer 1, partial sequence	3e-50	87.4	SH452522.06FU_EF521256|k__Fungi;p__Basidiomycota;c__Agaricomycetes;o__unclassified_Agaricomycetes;f__unclassified_Agaricomycetes;g__unclassified_Agaricomycetes;s__Agaricomycetes_sp;	1e-52	87.43
LS986269	Otu10379	CCGAGTACCGGGTCTCTCAGGCCCTTACTCCCACCCAATGTGTACCTTACCATTTATTCGTTGCTTTGGCGGGTTCAGTGTCCACCTTCGGGCCCGGTCACCTCCCGCCAAAGGAACACCTTTAAACTCTTGTCAACTGTGTTGTCTGAGAAAAAAACAAAATAAATTA	Fungi	Ascomycota	Dothideomycetes	Pleosporales	_	_	uncultured Pleosporales	_	_	ref|NR_119759.1|	Acanthostigma multiseptatum ILLS 59354 ITS region from TYPE material	7e-32	82.4	SH230818.06FU_GQ856144|k__Fungi;p__Ascomycota;c__Dothideomycetes;o__Pleosporales;f__Tubeufiaceae;g__Acanthostigma;s__Acanthostigma_multiseptatum;	2e-34	82.39
LS988293	Otu10380	AGAGAGTTGAAAAACTCCCTAAACCCACCGTGAACCTACCTGTATCGTTGCTTCGGCGGGCGGCCCCAGGGCGGGGCCTCGGCCTTCTACAGGTGCCCGCCGACGGCCCCTACAAACTCTCGTGTTATTTACAGGCACTCTGAGTAACGAATACCAAATGAGTCA	Fungi	Ascomycota	Sordariomycetes	Sordariales	_	_	uncultured Sordariales	sordariales1	EM	gb|JF273543.1|	Sebacinales sp. EMF42 18S ribosomal RNA gene, partial sequence internal transcribed spacer 1 and 5.8S ribosomal RNA gene, complete sequence and internal transcribed spacer 2, partial sequence	2e-61	93.3	SH229952.06FU_JF273543|k__Fungi;p__Ascomycota;c__Sordariomycetes;o__Sordariales;f__unclassified_Sordariales;g__unclassified_Sordariales;s__Sordariales_sp;	7e-64	93.33
LS983861	Otu10381	CCGAGTTCTCCTGCTCTGCAGGAACTCCCACCCTTGGCAACTCGACGTTGCTTCGGCGAGACGTTGGAAACAGCCGTTGGCGGCATTATTTCGATGCCGCCGGTGCGAGCTCGCCGGAGTTTACATACTCTGAGATTGTGTATCGTCAGATAAAACAAGCAATATATAA	Fungi	Ascomycota	Leotiomycetes	_	_	_	uncultured Leotiomycetes	_	_	gb|JX030931.1|	Uncultured fungus clone ITS1F_5c.F66N0BQ01CTMW6 internal transcribed spacer 1, partial sequence	2e-41	89.1	KC965979 |k__Fungi;p__Ascomycota;c__Leotiomycetes;o__Helotiales;;;;	7e-21	75
LS979190	Otu10384	CAGAGTTGAAAAACTCCCTAAACCCTTTGTTTATATACCTGTTCAGTTGCTTCGGCAGGCGGCCCCAGGGCGGGGCCTCCAGCCTGCTCACGCAGGTGCCTGCCGCTGGCGCAAAACTCTTTGTTTTATATTAATACTCTGAGTCTCAAAAAAATGAATCA	Fungi	Ascomycota	Sordariomycetes	Incertae_sedis	Annulatascaceae	Conlarium	uncultured Conlarium	_	Saprotroph	gb|KC222710.1|	Uncultured fungus clone HFEsoil26 18S ribosomal RNA gene, partial sequence internal transcribed spacer 1, complete sequence and 5.8S ribosomal RNA gene, partial sequence	1e-59	93.3	SH225495.06FU_JN936995|k__Fungi;p__Ascomycota;c__Sordariomycetes;o__Sordariomycetes_order_Incertae_sedis;f__Annulatascaceae;g__Conlarium;s__Conlarium_duplumascospora;	3e-62	93.33
LS977749	Otu10385	CTGAGTGAGGGCCTCTGGCCCGACCTCCAACCCTTTGTGATTAAACCATTGTTGCCTCGGGGAGGTCCGGCCTCACGGCCGTGACGCCCCGGTGGACCATTTCTAAACACTGCATCTATGCGTCGGATTTTACAAGTTTAATTTGATTA	Fungi	Ascomycota	Dothideomycetes	Capnodiales	_	_	uncultured Capnodiales	_	_	emb|AJ877176.1|	Uncultured fungus 18S rRNA gene (partial), ITS1, 5.8S rRNA gene, ITS2 and 26S rRNA gene (partial), clone YJ4-7	7e-71	100	SH195242.06FU_AJ877176|k__Fungi;p__Ascomycota;c__Dothideomycetes;o__Capnodiales;f__unclassified_Capnodiales;g__unclassified_Capnodiales;s__Capnodiales_sp;	2e-73	100
LS984030	Otu10386	ATAGAGAGGAACCGGTTTCCTTGGGGGGCCAGTCCCCCCGTCTCTTCACCCGTGTCTACCTCCCTTTGTTGCTTTGGCGGGTGGGGGGATTTACCTCTATTTGTCGGCAGCGGGTCTTCAGGAACGCTCCGGCGGATGGCCCCCGTCAGAAGCCCAGTAAATTCTGTTTGTCAGTGGTCCGAGTAGAAAACCAAATCGTTTA	Fungi	Ascomycota	Lecanoromycetes	Lecanorales	Stereocaulaceae	Lepraria	uncultured Lepraria	_	Lichenized	_	_	_	_	JQ070289|k__Fungi;p__Ascomycota;c__Lecanoromycetes;o__Lecanorales;f__Stereocaulaceae;g__Lepraria;s__Lepraria	9e-84	94.61
LS981547	Otu10388	CAGAGACATTGCCCCTCGGGGGTAGATCTCCCACCCTTTGTTTACATTACCTTTGTTGCTTTGGCAGGCCCGTCTTGTGACCACCGGCCTAGGCTGGTCCGTGCCTGCCAGAGGACCCTAAACTCTTGATTTTGGTGTTGTCTGAGTAACATTATAATAAGTTTA	Fungi	Ascomycota	Leotiomycetes	Helotiales	_	_	uncultured Helotiales	_	_	dbj|AB089663.1|	Mycorrhizal ascomycete of Rhododendron type 3 genes for 18S rRNA, ITS1, 5.8S rRNA, ITS2, 28S rRNA, partial and complete sequence, isolate:E97023	1e-63	94.5	SH213013.06FU_HM208736|k__Fungi;p__Ascomycota;c__Leotiomycetes;o__Helotiales;f__unclassified_Helotiales;g__unclassified_Helotiales;s__Helotiales_sp;	3e-62	92.81
LS988477	Otu1039	TAGAGTTGCAAAACTCCCTTAAACCCTTGTGAACCTACCTATACGTCGTTGCTTCGGCGGGTAGCCCCTTTCCCGGGGCCACGCCTCTTCATTGAGGTGCCCGCCGGAGGACCACCTATAAACTCTTGTAATCAGTGGCCTCTCTGAGTAATTATCAAATAAGTTA	Fungi	Ascomycota	Sordariomycetes	_	_	_	uncultured Sordariomycetes	_	_	gb|AY699691.1|	Fungal sp. R47 18S ribosomal RNA gene, partial sequence internal transcribed spacer 1, 5.8S ribosomal RNA gene, and internal transcribed spacer 2, complete sequence and 28S ribosomal RNA gene, partial sequence	5e-43	87.3	SH219399.06FU_AY699691|k__Fungi;p__Ascomycota;c__Sordariomycetes;o__unclassified_Sordariomycetes;f__unclassified_Sordariomycetes;g__unclassified_Sordariomycetes;s__Sordariomycetes_sp;	2e-45	87.35
LS988478	Otu10391	CCGAGTCTTCGTACTCAAAACAACCCTTCTGTGGACTTGAATAAAACCGTTGCCTCGGCAGGCGGCCCTACCTACGGGCCAGATAGTTCGGCTGCCTCCAGGGAGGAAACCCTCCCTGAGGTGCTGGCGCCAGCCGCTGGCCCCAAATCAAAAACTCTAGTAACTTTTACCTTCTGAGTTTTAATGCAAGAAATAAGTCA	Fungi	Ascomycota	Sordariomycetes	_	_	_	uncultured Sordariomycetes	_	_	emb|FN669427.1|	Uncultured fungus genomic DNA sequence containing 18S rRNA gene (partial), ITS1, 5.8S rRNA gene, ITS2 and 28S rRNA gene (partial), isolate CL111_Non_EcM	7e-87	96.5	undefined_AB846990|k__Fungi;p__Ascomycota;c__Sordariomycetes;o__unclassified_Sordariomycetes;f__unclassified_Sordariomycetes;g__unclassified_Sordariomycetes;s__Sordariomycetes_sp_8_KO_2013;	6e-80	93.53
LS988280	Otu10392	TTGAATCACAGAGGATTGATGCTGGCAGTCTTAACTGTATGTGCTCATTCTCCTAATCCAATTTACACTTGTGCATAATATAACTTTCGAAGGGTAGGGTAGAACCTACTTTCGAAATCTACAAGCTCTTGTTTGTGATTTATGAATGTTTAGACTGCCGCAAGGCAAAATTTGTA	Fungi	Basidiomycota	Agaricomycetes	Cantharellales	Hydnaceae	Sistotrema	uncultured Sistotrema	cantharellus	EM	gb|KC818303.1|	Uncultured fungus clone C_C10_A 18S ribosomal RNA gene, partial sequence internal transcribed spacer 1, 5.8S ribosomal RNA gene, and internal transcribed spacer 2, complete sequence and 28S ribosomal RNA gene, partial sequence	7e-47	87.8	SH211500.06FU_KC818290|k__Fungi;p__Basidiomycota;c__Agaricomycetes;o__Cantharellales;f__Hydnaceae;g__Sistotrema;s__Sistotrema_sp;	2e-57	91
LS985240	Otu10393	TAGAGTTGTAAAACTCCCAAACCCATGTGAACATACCTCTGTTGCCTCGGCGGCCTGCCCGGCGGCTACCCTGTAGCAGCCCCGCGGTCCGCCGAAGGACTACAAAACTCTTGTTTTTTTAGTATTATCTGAGTGACAAGTTTAATAAATCA	Fungi	Ascomycota	Sordariomycetes	Hypocreales	Nectriaceae	_	uncultured Nectriaceae	_	_	gb|JX244023.1|	Sordariomycetes sp. 211a internal transcribed spacer 1, partial sequence 5.8S ribosomal RNA gene and internal transcribed spacer 2, complete sequence and 28S ribosomal RNA gene, partial sequence	3e-34	88.5	SH233567.06FU_EF029217|k__Fungi;p__Ascomycota;c__Sordariomycetes;o__Hypocreales;f__Nectriaceae;g__Fusidium;s__Fusidium_griseum;	1e-36	85.81
LS988962	Otu10394	CTGAGTTTACAACTCCCAAACCCACTGTGAACATACCTATCGTTGCTTCGGCGGGACTGCCCCGGCGCGCCCTCAGGGGCTTGCCCGGAATCAGGCGCCCGCCGGAGGCCCCAAACTCTTGATTTCCCGCACAGCGGCAGTAATTCTCTGAGTGGCAAACGCAAAATAAATTA	Fungi	Ascomycota	Sordariomycetes	Hypocreales	Incertae_sedis	Stachybotrys	uncultured Stachybotrys	_	Saprotroph	gb|KF983523.1|	Uncultured Stachybotrys clone AP3-F44 internal transcribed spacer, partial sequence 5.8S ribosomal RNA gene, complete sequence and internal transcribed spacer 2, partial sequence	2e-77	97.7	undefined_KF983523|k__Fungi;p__Ascomycota;c__unclassified_Ascomycota;o__unclassified_Ascomycota;f__unclassified_Ascomycota;g__unclassified_Ascomycota;s__uncultured_Stachybotrys;	5e-80	97.7
LS982410	Otu10395	CTGAAGAAATGGTAGAGTTGAGCTGGCTCCTTAGGAGTATGTGCTCGCTCTGTCGCTTTTTCTACCCTCCACTGTGCACCTCTTGTAGGCTTACGATGTTTCAGCTCGAAAGGGTTGGATTCAGAGGGAGCTAGCAATTTCACTTGCTTGGCCTTCGACTTCGTAGCCTATGTCTTACATACACCCTGTCAAAGTATATGAATGTGTATTGTAGGTCTTTGACCGATAAACTATATA	Fungi	Ascomycota	Leotiomycetes	Helotiales	_	_	uncultured Helotiales	helotiales4	EM	gi|390189540|emb|HE814126.1|	Helotiales sp. 17 CG-2012 genomic DNA containing ITS1, 5.8S rRNA gene, ITS2, isolate 1888	5e-94	93.7	0|k__Fungi;p__unclassified_Fungi;c__unclassified_Fungi;o__unclassified_Fungi;f__unclassified_Fungi;g__unclassified_Fungi;s__uncultured_fungus;	5e-94	93.7
LS976734	Otu10397	CCAACTGTGGGCGAGGCCTAGCCTCCCCACGCTCCTTCTCATCCCTTTATGGTGTACCTTCAGTTTCCTCGGCAGGCTTGCCTGCCAGCGAGGACCTTCCATAAACCTTTTTGCAGTAAGCAGTATACGTCTTATCAAAAACAAATCGTTTA	Fungi	Ascomycota	_	_	_	_	uncultured Ascomycota	_	_	gi|742524416|gb|KP050615.1|	Ascomycota sp. HD-2014 isolate DO60 internal transcribed spacer 1, partial sequence 5.8S ribosomal RNA gene and internal transcribed spacer 2, complete sequence and 28S ribosomal RNA gene, partial sequence	1e-70	100	SH238463.06FUJN793481|k__Fungi;p__Ascomycota;c__unidentified;o__unidentified;f__unidentified;g__unidentified;s__Ascomycota_sp;	1e-55	92.11
LS981484	Otu10398	CCGAGTACCGGGTCTTTTCAGGCCCTTACTCCCACCCTTTGTGTATCTTACCTTTATTTCTTGTTGCCTTGGCGGGTCTAGGGGGAGACCCCGGGGGGCCTCACGGCCCCGCCCGCCAGGGGGACAGCCCTTAAACTCTTTGTTAACCGGGTCGTCTGAGAAAACAAAACAATAAATTA	Fungi	Ascomycota	Dothideomycetes	Pleosporales	Tubeufiaceae	Helicosporium	uncultured Helicosporium	_	Saprotroph	gb|AY916485.1|	Helicosporium gracile strain CBS 284.54 18S ribosomal RNA gene, partial sequence internal transcribed spacer 1, 5.8S ribosomal RNA gene, and internal transcribed spacer 2, complete sequence and 28S ribosomal RNA gene, partial sequence	2e-86	99.4	SH232280.06FU_AY916485|k__Fungi;p__Ascomycota;c__Dothideomycetes;o__Pleosporales;f__Tubeufiaceae;g__Helicosporium;s__Helicosporium_gracile;	7e-89	99.44
LS986931	Otu104	TGGTACTACAGGGTGTGAAGGTTGTCGCTGACCCTTAGAAAAGGTCGTGCACGCCGGAGCACTCTCACACAATCCACCTCACCACTTGTGCATCATCATGCGAAGGCCCCTTGCTCTTGGCTTGCTTCGAGAGGGGGGAGGCTTTCGCTTTTTTTAAACACACACACACAATACAGTCTGGTAGTATAGAATGTCATTGATTTGCGATAACACGCAATTAATA	Fungi	Basidiomycota	Agaricomycetes	Russulales	Russulaceae	Russula	uncultured Russula	russula-lactarius	EM	emb|FM999505.1|	Uncultured ectomycorrhizal fungus DNA sequence containing 18S rRNA gene, ITS1, 5.8S rRNA gene, ITS2 and 28S rRNA gene, isolate SR06T2-141-3	5e-79	91.4	SH208033.06FU_UDB011194|k__Fungi;p__Basidiomycota;c__Agaricomycetes;o__Russulales;f__Russulaceae;g__Russula;s__Russula_anthracina;	6e-81	91.15
LS977367	Otu10400	TCGAATTGAACTTTTGGCTGGGTGCTTGTTGTGCTGGTCCTTTGGGGCAACGTGAACGCAAGTCGCTGGTCATTTTGTTTATTCTTTTTCCACCTGTGCACTGCCTTGTAGACCTAGTGTCTATGACATGTTTATAAACAAACACATGTATGCGATATAGTTGGAATCTTTTATAATAAATAATA	Fungi	Basidiomycota	_	_	_	_	uncultured Basidiomycota	_	_	dbj|AB688994.1|	Uncultured Amanitaceae genes for 18S rRNA, ITS1, 5.8S rRNA, ITS2, 28S rRNA, partial and complete sequence dbj|AB902944.1| Uncultured mycorrhizal fungus genes for ITS1, 5.8S rRNA, ITS2, clone: 4_MFofCl_Akiu-2013	7e-37	83.4	SH225143.06FU_AY970161|k__Fungi;p__Basidiomycota;;;;;;	2e-53	83.42
LS977566	Otu10403	TCGAACGAAAAGGAGAAGGGGGGGAGAGGGTGGAGAAGAGGGTGGTAGACTGTCGCTGGCTAGATTCATATTCATACTCGTCTCTGGCATGTGCACGTCATCGCTTTCTTCGTCGACCTTTCCTTTCTCTTTCTTTCTTTCTTTCACACCTGTGCACCCATTGTAGGTCCTCGAGAGGGGATCTACGTTCTTCATCACGCCCATCGTCGTATGTCCACAGAACGTCACAAATAAACATAAAATA	Fungi	Basidiomycota	Agaricomycetes	Boletales	_	_	uncultured Boletales	boletus	EM	gb|EU819449.1|	Tylopilus felleus voucher JMP0093 18S ribosomal RNA gene, partial sequence internal transcribed spacer 1, 5.8S ribosomal RNA gene, and internal transcribed spacer 2, complete sequence and 28S ribosomal RNA gene, partial sequence	1e-30	84.2	SH236757.06FU_EU819449|k__Fungi;p__Basidiomycota;c__Agaricomycetes;o__Boletales;f__Boletaceae;g__Tylopilus;s__Tylopilus_felleus;	4e-33	84.18
LS985507	Otu10406	CAGAGTTCTTTGCAACTCCCAACCCTGTGAACCATACCCATTTTTGTTGTTGCTTCTGGCAGGCGGGCCTCCGGGCCCCCTGCCAGCGGCAGCCTGCTCCAACCTTCTTTTTTTAGCAGTCGTCTGAGTCTTACAAAAAATAAATCA	Fungi	Ascomycota	Sordariomycetes	Ophiostomatales	Ophiostomataceae	_	uncultured Ophiostomataceae	_	Plant pathogen	gb|HM008928.1|	Sporothrix sp. KUC4053 18S ribosomal RNA gene, partial sequence and internal transcribed spacer 1, 5.8S ribosomal RNA gene, internal transcribed spacer 2, and 28S ribosomal RNA gene, complete sequence	4e-43	88.9	SH437507.06FU_HM008928|k__Fungi;p__Ascomycota;c__Sordariomycetes;o__Ophiostomatales;f__Ophiostomataceae;g__Sporothrix;s__Sporothrix_sp_KUC4053;	1e-45	88.89
LS984121	Otu10407	AAGAGACGTTGCCCTTCGGGGTCGACCTCCCACCCTATGTTTATCATACCTCTGTTGCTTTGGCAGGCCCGTCCTCGGACCGCCGGCTCCGGCCGGCCCGTGCCTGCCAGGGAACCTAAAACTCTGAATGTTAGTGTCGTCTGAGTACTATACAATAGTTA	Fungi	Ascomycota	Dothideomycetes	incertae sedis	Pseudeurotiaceae	Leuconeurospora	uncultured Leuconeurospora	_	Saprotroph	gb|KF049206.1|	Leuconeurospora pulcherrima 18S ribosomal RNA gene, partial sequence internal transcribed spacer 1, 5.8S ribosomal RNA gene and internal transcribed spacer 2, complete sequence and 28S ribosomal RNA gene, partial sequence	4e-64	95	SH209186.06FU_KF049206|k__Fungi;p__Ascomycota;c__Dothideomycetes;o__Dothideomycetes_order_Incertae_sedis;f__Pseudeurotiaceae;g__Leuconeurospora;s__Leuconeurospora_pulcherrima;	1e-66	95.03
LS987536	Otu10408	TCGTACAACGGAGGTGCGAGGGTTGTCGCTGGCCCCTTCAAAGGTGTCGTGCACGCCCAAGCACACTCCCATACATCCATCTCACACCTTTGTGCATCACCGCGTGGGGTCACCCTTTAATAAGGGGACTTGCGTTTTTACATAGACACCCTTCGAATGCATGTGTAGAACGTCTTATTATTATCAATA	Fungi	Basidiomycota	Agaricomycetes	Russulales	_	_	uncultured Russulales	russula-lactarius	EM	emb|FM999500.1|	Uncultured ectomycorrhizal fungus DNA sequence containing 18S rRNA gene, ITS1, 5.8S rRNA gene, ITS2 and 28S rRNA gene, isolate BR06T1-22-5	2e-38	82.8	SH208417.06FU_FM999500|k__Fungi;p__Basidiomycota;c__Agaricomycetes;o__Russulales;f__Russulaceae;g__Russula;s__Russula_sp;	5e-47	82.84
LS987370	Otu10409	TCGTATAAACCGGGGCACTAAGGGCTGTCGCTGACCCTTACGGGTCGTGCACGTCCGAGTGCTCTCACATCCATCTCACCCTTTTGTGCACCACCGCGTGAGCCCTCCCTCGAAAAGAAAGGGGGGCTTGCGTTTTTAAATACAAATACTAGACACGGCGTAGAATGTATCATCCGTTTGCGATCACACGCATACATAATAAATA	Fungi	Basidiomycota	Agaricomycetes	Russulales	Russulaceae	_	uncultured Russulaceae	russula-lactarius	EM	gb|KP071056.1|	Russula castanopsidis isolate 2712 internal transcribed spacer 1, partial sequence 5.8S ribosomal RNA gene and internal transcribed spacer 2, complete sequence and 28S ribosomal RNA gene, partial sequence	2e-52	86	SH208454.06FU_HM196028|k__Fungi;p__Basidiomycota;c__Agaricomycetes;o__Russulales;f__Russulaceae;g__unclassified_Russulaceae;s__Russulaceae_sp;	2e-39	89.19
LS983048	Otu1041	TAGAGTTTACGAACTCCCAAACCTTTGTGAACATACCACTGTTGCTTCGGCGGGATCGTCCCGGGCGCGCCTGATGAGGGCGTGTTCCGGAGCCAGGCGCCCGCCGAGGGTATCAAACTCTTGTCTTTACAACGGACTTCTGAGTACAAAAGAAAAATAAATCA	Fungi	Ascomycota	Sordariomycetes	Hypocreales	_	_	uncultured Hypocreales	_	_	gi|157419207|gb|EF694655.1|	Hypocreales sp. Vega851 internal transcribed spacer 1, 5.8S ribosomal RNA gene, and internal transcribed spacer 2, complete sequence	3e-54	90.8	EF694655|k__Fungi;p__Ascomycota;c__Sordariomycetes;o__Hypocreales;f__Incertae	1e-56	91.41
LS989059	Otu10410	CCGAGTGCGGGTTCTAACGAGCCCAACCTCCCACCCGTGTTTACTGTTACCGCGTTGCCTCGGCGGGCCCACTGGGGCCTGGCCCCGGTCGCCGGGGGGCTTCTGCCCCCGGGCCCGCGCCCGCCGAAGCACCCTAGAACCCTGCCTGAATAGTGAGTCTGAGTGAGATATTAAATCATTA	Fungi	Ascomycota	Eurotiomycetes	Eurotiales	Trichocomaceae	Talaromyces	uncultured Talaromyces	_	Saprotroph	gb|KF984830.1|	Talaromyces wortmannii strain CBS 553.72 18S ribosomal RNA gene, partial sequence internal transcribed spacer 1, 5.8S ribosomal RNA gene, and internal transcribed spacer 2, complete sequence and 28S ribosomal RNA gene, partial sequence	7e-87	99.4	undefined_KF984827|k__Fungi;p__Ascomycota;c__Eurotiomycetes;o__Eurotiales;f__Trichocomaceae;g__Talaromyces;s__Talaromyces_wortmannii;	2e-89	99.45
LS981548	Otu10412	CAGAGTTCATGCCCTTCGGGGTAGATCTCCACCCGTGTTTATTTATACCTTTGTTGCTTTGGCAGGCCGTCAGGCTTCGGCCAGACTACCGGCTCACGCTGGTAAGTGCCTGCCAGAGGACCCTAAACTCAGAATGTTAGTGTTGTCCGAGTACTATATAATAGTTA	Fungi	Ascomycota	Leotiomycetes	Helotiales	_	_	uncultured Helotiales	_	_	gb|DQ914733.1|	Helotiales sp. EXP0568F 18S ribosomal RNA gene, partial sequence internal transcribed spacer 1, 5.8S ribosomal RNA gene, and internal transcribed spacer 2, complete sequence and 28S ribosomal RNA gene, partial sequence	6e-57	91.7	SH209395.06FU_DQ914733|k__Fungi;p__Ascomycota;c__Leotiomycetes;o__Helotiales;f__unclassified_Helotiales;g__unclassified_Helotiales;s__Helotiales_sp_EXP0568F;	2e-59	91.67
LS981549	Otu10414	CAGAGTTCATGCCCTCACGGGTAGACCTCCCACCCTTGATTATTTACCATTGTTGCTTTGGCGGGCCGCTTCGGCTACCGACTTCGGTTGGTGAGTGCCCGCCAGAGAACCCCAAATTCTGAATTTAGTGTCGTCTGAGTACTATATAATAGTTA	Fungi	Ascomycota	Leotiomycetes	Helotiales	_	_	uncultured Helotiales	_	_	gb|DQ420915.1|	Uncultured soil fungus clone 115-20 18S ribosomal RNA gene, partial sequence internal transcribed spacer 1, 5.8S ribosomal RNA gene, and internal transcribed spacer 2, complete sequence and large subunit ribosomal RNA gene, partial sequence	3e-65	96.8	undefined_KF646095|k__Fungi;p__Ascomycota;c__Leotiomycetes;o__Helotiales;f__unclassified_Helotiales;g__unclassified_Helotiales;s__Helotiales_sp_Rr136;	6e-59	93.04
LS985581	Otu10415	CCGAATACCGGGAGCTCCGGCTCCCGCACCTACCGCGCGGCTTCGGCCCGCGGTCAGCGTGAAACCCTTTGTGAAACGCCCCGGTTGCTTCGGCAGCTCCTTCCCCCGCCGCGGTACCCCCGCGGCGCGTGGGACGGGTCAGTCTGCCGGCGGCTCCAGCGAAACTACTCTGCGGAAAGAAGCTTGATTGCAGTCTGAACGAAAAGTCGAATGACAACTTA	Fungi	Ascomycota	Orbiliomycetes	_	_	_	uncultured Orbiliomycetes	_	Saprotroph	emb|AM999619.1|	Uncultured fungus ITS1, 5.8S rRNA gene and ITS2, clone E1310A	2e-53	89.8	SH437234.06FU_AM999619|k__Fungi;p__Ascomycota;c__Orbiliomycetes;o__unclassified_Orbiliomycetes;f__unclassified_Orbiliomycetes;g__unclassified_Orbiliomycetes;s__Orbiliomycetes_sp;	6e-56	89.77
LS981550	Otu10418	ACGATTTCATGCCCTTACGGGTAGATCTCCCACCCTATGTTATATTACCTTTGTTGCTTTGGCAGGCCGTCAGGCTTCGGTCAGGCTACCGGCTCCGGCTGGTAAGCGCCTGCCAGAGGACCCCAAACTCTGAATATTAGTGTTGTCTGAGTACTATAAAATAGTTA	Fungi	Ascomycota	Leotiomycetes	Helotiales	_	_	uncultured Helotiales	_	_	dbj|AB846977.1|	Helotiales sp. 3 KO-2013 gene for ITS1, 5.8S rRNA and ITS2, partial sequence, isolate: Sa0314	8e-76	98.2	undefined_AB846977|k__Fungi;p__Ascomycota;c__Leotiomycetes;o__Helotiales;f__unclassified_Helotiales;g__unclassified_Helotiales;s__Helotiales_sp_3_KO_2013;	2e-78	98.2
LS981485	Otu10419	CCGAGTACCGGGTCCTTTTGGGCCCTTACTCCCACCCTTTGTGTATCTTACCTTTATTTCTTGTTGCCTTGGCGGGTCTCTGGGGGGAGACCTCTGGGGGGCCTTCACGGCCCCGCCCGCCAGGGGGACAGCCCTTAAACTCTTGTTAACTGGGTCGTCTGAGAAAACAAAACAAATGAATTA	Fungi	Ascomycota	Dothideomycetes	Pleosporales	Tubeufiaceae	Helicosporium	uncultured Helicosporium	_	Saprotroph	_	_	_	_	AY916485|k__Fungi;p__Ascomycota;c__Dothideomycetes;o__Tubeufiales;f__Tubeufiaceae;g__Helicosporium;s__Helicosporium	5e-66	91.89
LS978064	Otu1042	TTGAATGCAATTGGAGTTGGTTGTCGCTGGCCTCTTTACTGAGGCATGTGCACGCCTTCTCCGTTCATCCACACACACCTGTGCACTTGTGAGACGGACTAACCCTTCCGAGGGGATGCCCCGTCTATTATACATAAACTCCAATATATAAAAATTGAATGTAATCAGATGTAACGCATCATTGAAC	Fungi	Basidiomycota	Agaricomycetes	Cantharellales	Ceratobasidiaceae	Ceratobasidium	uncultured Ceratobasidium	_	Saprotroph	gb|JX136370.1|	Uncultured fungus clone L049903H07 18S ribosomal RNA gene, partial sequence internal transcribed spacer 1, complete sequence and 5.8S ribosomal RNA gene, partial sequence	3e-80	96.3	SH195845.06FU_EU668908|k__Fungi;p__Basidiomycota;c__Agaricomycetes;o__Cantharellales;f__Ceratobasidiaceae;g__Ceratobasidium;s__Ceratobasidium_sp;	8e-64	90.37
LS981551	Otu10421	CAGAGAACTCGCCCCTCGGGGTAGTCTCCCACCCTATGTTTACACACGCTGTTGCTTTGGCGGGCCTGCCCTCGGGCTACCGGCCTCGGCTGGTCCGCGCCCGCCAGAGGGTCACAAACTCGTATTCAGTGTCGTCTGAGCGTAAAACACAATAGTCA	Fungi	Ascomycota	Leotiomycetes	Helotiales	_	_	uncultured Helotiales	_	_	gi|526843732|gb|KF359635.1|	Fungal sp. GM 17-45 internal transcribed spacer 1, partial sequence; 5.8S ribosomal RNA gene, complete sequence; and internal transcribed spacer 2, partial sequence; mitochondrial	7e-49	89.74	JF960776|k__Fungi;p__Ascomycota;c__Leotiomycetes;o__Helotiales;f__unidentified;g__unidentified;s__uncultured	2e-45	91.24
LS986932	Otu10423	TCGTAAAACAGAGGCACGAGGGCTGTCGCTGACTTTTTGTCGTGCACGCCCAAGTGCTCTCTCACAATCCATCTCACCCCTTTGTGCACCACCGCGTGGGTCCCTTCTTGGCTTGTTACAAGGGGGGCTCGCGTTTTCACACAAACTCAAAAGTAGTGTAGAATGTCTTTTTTTGCGATGACACGCAATCAATA	Fungi	Basidiomycota	Agaricomycetes	Russulales	Russulaceae	Russula	uncultured Russula	russula-lactarius	EM	gb|HQ022216.1|	Uncultured Russula clone 4Bart282S internal transcribed spacer 1, partial sequence 5.8S ribosomal RNA gene, complete sequence and internal transcribed spacer 2, partial sequence	1e-65	90.8	SH224554.06FU_HQ022216|k__Fungi;p__Basidiomycota;c__Agaricomycetes;o__Russulales;f__Russulaceae;g__unclassified_Russulaceae;s__uncultured_Russula;	3e-68	90.82
LS976735	Otu10424	TAGAGATTCCTGCCCTCACGGGTAGACCTCCAACCCTTTGTATTTATACTTTGTTGCTTCGGCAGGCCGTCTAGGCTTCGGTCTAGCCATGGGCTCCGGCTCGTGAGTGCCTGTCAGAAGACCTTAAAACTCTTGATATTTTTGTCGTCTGAGTAAAAACTTAATAGTTA	Fungi	Ascomycota	_	_	_	_	uncultured Ascomycota	_	_	gi|342674106|gb|JN225939.1|	Pezicula sp. 3 ICMP 18931 18S ribosomal RNA gene, partial sequence internal transcribed spacer 1, 5.8S ribosomal RNA gene, and internal transcribed spacer 2, complete sequence and 28S ribosomal RNA gene, partial sequence	2e-31	81.2	GU174270|k__Fungi;p__Ascomycota;c__unclassified_Fungi;o__unclassified_Fungi;f__unclassified_Fungi;g__unclassified_Fungi;s__uncultured_fungus;	5e-70	94.74
LS980310	Otu10425	TTGAATAAACTTGGTTAGGTTGTTGCTGGTTCTTAGGAGCATGTGCACGCCGACTCCATCTTTAACCACCTGTGCACCTTGCGTAGATCTGAACATTTCGAGTACACTCGGTTTGAGAATTGCTGTGCGTAAGCCAGCTCTTCTTGTATTCAGGTCTATGTTTTCACATACCCCATAGAATGTATACGAATGTTGCAATTGGCCTTGTGCCTTTAAAACAAATA	Fungi	Basidiomycota	Agaricomycetes	Agaricales	Entolomataceae	Entoloma	uncultured Entoloma	_	Saprotroph	gb|KC581296.1|	Entoloma conferendum voucher UBCF23758 18S ribosomal RNA gene, partial sequence internal transcribed spacer 1, 5.8S ribosomal RNA gene, and internal transcribed spacer 2, complete sequence and 28S ribosomal RNA gene, partial sequence	6e-113	100	SH197231.06FU_KC581296|k__Fungi;p__Basidiomycota;c__Agaricomycetes;o__Agaricales;f__Entolomataceae;g__Entoloma;s__Entoloma_conferendum;	2e-115	100
LS977750	Otu10426	CCGAGTGAGGGCCTCCGGGCTCGATCTCCCACCCTTTGACAAACGTCCGGTTTGCCTCGGGGGTGACCCGGACCTCTCAACGTCCGGGTGACCCCCGGAGGGATACCCACTCTGCATTTTGGCGTCGGAGTCACAGTAAATGAAACAA	Fungi	Ascomycota	Dothideomycetes	Capnodiales	_	_	uncultured Capnodiales	_	_	gi|390606504|gb|JQ905788.1|	Dothideomycetes sp. MX158a internal transcribed spacer 1, partial sequence 5.8S ribosomal RNA gene and internal transcribed spacer 2, complete sequence and 28S ribosomal RNA gene, partial sequence	2e-36	87.8	JQ905788|k__Fungi;p__Ascomycota;c__Dothideomycetes;o__Capnodiales;f__Teratosphaeriaceae;g__Devriesia;s__Devriesia_strelitziicola;	4e-39	88
LS981021	Otu10427	CCGAGTTTACAACTCCCAAACCCCTGTGAACATACCTATCGTTGCTTCGGCGGGATCGCCCCGGCTCCCTCGGGACCGGACCCAGGCGCCCGCCGGAGGACCCAAACTCTTGTATTATTTATGTATCTTCTGAGTAAACAAGCAAATAAATTA	Fungi	Ascomycota	Sordariomycetes	Hypocreales	Nectriaceae	Fusicolla	uncultured Fusicolla	_	Plant pathogen	gb|EF060504.1|	Nectriaceae sp. LM140 18S ribosomal RNA gene, partial sequence	9e-70	98.7	SH217483.06FU_JF311956|k__Fungi;p__Ascomycota;c__Sordariomycetes;o__Hypocreales;f__Nectriaceae;g__Fusicolla;s__Fusicolla_sp_P24_D2_10;	2e-68	97.39
LS983049	Otu10429	CTGAGTGTTACAACTCCCTAACCCTTTGTGAATCTTACCTATCGTTGCTTCGGCGGGATCTGCCACGGCGCCCCCGCGGCGCCCTGGCACCCCGCCGGAGGCCCAAAACTCTTGCTTCTCTCAAGTGGTTTTCTCTGAGTGGCACAAGCAAAATTAAATTA	Fungi	Ascomycota	Sordariomycetes	Hypocreales	_	_	uncultured Hypocreales	_	_	gi|283482653|emb|FM172811.1|	Calluna vulgaris root associated fungus partial 18S rRNA gene, ITS1, 5.8S rRNA gene, ITS2 and partial 28S rRNA gene, isolate agrKH112	1e-64	95.12	KC222685|k__Fungi;p__Ascomycota;c__Sordariomycetes;o__Hypocreales;f__unclassified_Hypocreales;g__unclassified_Hypocreales;s__Hypocreales_sp;	9e-67	97
LS986933	Otu1043	TCGTATAACTGAGGTGCCGGGGCTGTCGCTAACTTTGTGCACGCCTCGGTGCTCTCTCACAATCCATCTCACCCCTTTTGTGAATCACCGCGTGGGTGCTCTCCTTTCGGTTCATTCTGAAAGGGGGCATTTGCGCTTTTACACAGACCCACCGCATGTATAGAATGTCTTGCTATTTGCGATAATACGCAATCAATA	Fungi	Basidiomycota	Agaricomycetes	Russulales	Russulaceae	Russula	uncultured Russula	russula-lactarius	EM	gb|GQ268649.1|	Uncultured Russula clone LH102 18S ribosomal RNA gene, partial sequence internal transcribed spacer 1, 5.8S ribosomal RNA gene, and internal transcribed spacer 2, complete sequence and 28S ribosomal RNA gene, partial sequence	1e-74	92.9	SH205633.06FU_GQ268649|k__Fungi;p__Basidiomycota;c__Agaricomycetes;o__Russulales;f__Russulaceae;g__Russula;s__Russula_sp;	4e-77	92.93
LS985640	Otu10431	ACGAGTGCACTCCTTCGGGAGCCATCTCCACCCTTGAGTACCGACCGTTGCTTTGGCGGGCCGGGTTTCCCGCCGGCCAGCTGGCGAGCGCCCGCCAAAGATTTACACTCTTTTAACCTGCGTCTGAGCGAGAAGAATGCA	Fungi	Ascomycota	Lecanoromycetes	Ostropales	_	_	uncultured Ostropales	_	_	gi|264664608|gb|FJ904674.1|	Cryptodiscus gloeocapsa isolate EB93 internal transcribed spacer 1, partial sequence	and 5.8S ribosomal RNA gene and internal transcribed spacer 2, complete sequence	8e-22	68.1|FJ904674;k__Fungi;p__Ascomycota;c__Lecanoromycetes;o__Ostropales;f__Stictidaceae;g__Cryptodiscus;	7e-24	80
LS979191	Otu10432	CAGAGTTGCAAAACTCCCTAAACCCTTTGTTTATATACCTGTTCAGTTGCTTCGGCAGGCGGCCCCAGGGCGGGGCCTCCAGCCTGCTCATGCAGGTGCCTGCCGCTGGCGCAAAAACTCTTGTTATATGTCAATATTCTGAGTCACAAAAAAAATGAATCA	Fungi	Ascomycota	Sordariomycetes	Incertae_sedis	Annulatascaceae	Conlarium	uncultured Conlarium	_	Saprotroph	gb|KC222710.1|	Uncultured fungus clone HFEsoil26 18S ribosomal RNA gene, partial sequence internal transcribed spacer 1, complete sequence and 5.8S ribosomal RNA gene, partial sequence	5e-68	96.3	undefined_AB847000|k__Fungi;p__Ascomycota;c__Sordariomycetes;o__Sordariomycetes_order_Incertae_sedis;f__Annulatascaceae;g__Conlarium;s__Conlarium_sp_KO_2013;	1e-56	91.46
LS977567	Otu10433	TCGAACAAAGATTGTCGCTGGCGAAAGCATGTGCACATCTAACCTTCATATTTATACACCTGTGCACCCTTTGTAGGTCCTTGAAAGAGGATCTATGTATTTTCATCATCACACCTAATGTATGGTCTAGAATGTGTACACCGTTGACCACTGGGCGACGGAAATGAAATAATAATA	Fungi	Basidiomycota	Agaricomycetes	Boletales	_	_	uncultured Boletales	boletus	EM	gi|698379379|gb|KM576317.1|	Boletus sp. LM1023 internal transcribed spacer 1, partial sequence 5.8S ribosomal RNA gene, complete sequence and internal transcribed spacer 2, partial sequence	4e-40	85.1	SH238846.06FU_EF183538|k__Fungi;p__Basidiomycota;c__Agaricomycetes;o__Boletales;f__Boletaceae;g__Boletus;;	1e-64	84.21
LS988927	Otu10434	ATGAAATGCAAGGGCGCTCTTTTTAGAGGTCCGACTCTTTTCATTTTCCTTACACTGTGAACCAGAATTTTTACACCTTTTTTAAACGCATTGATTCTAAGAATGTCACGAGTCTCTTAATTGAGCATAAAACTAGTA	Fungi	Basidiomycota	Microbotryomycetes	Sporidiobolales	_	_	uncultured Sporidiobolales	_	_	gi|109452380|dbj|AB263122.1|	Rhodotorula lamellibrachiae genes for 18S rRNA, ITS1, 5.8S rRNA, ITS2, 26S rRNA, partial and complete sequence, strain: SY-301	8e-28	84.33	EF434081|k__Fungi;p__Basidiomycota;c__Microbotryomycetes;o__Sporidiobolales;f__unclassified_Sporidiobolales;g__unclassified_Sporidiobolales;s__Sporidiobolales_sp;	2e-38	89
LS980582	Otu10435	ACAAATCTCTGCGTGCTGTACAGCCGAAAGGCTGCTACCAGCACACATAAGCACCCTAGGGCACACGCCCTAGTGTGAGGGGGGCCTACGGAGCAATCCAGCGGCCCCCACAGGTCATTCGTGACCACATTAACGCTTGTTTGTTTGACAGAGTTATGTGAATACACAAATTGA	Fungi	_	_	_	_	_	uncultured Fungi	_	_	gb|KF222002.1|	Uncultured fungus clone OTU_2995_402_3610 18S ribosomal RNA gene, partial sequence internal transcribed spacer 1, complete sequence and 5.8S ribosomal RNA gene, partial sequence	2e-57	90.5	undefined_KF222002|k__Fungi;p__unclassified_Fungi;c__unclassified_Fungi;o__unclassified_Fungi;f__unclassified_Fungi;g__unclassified_Fungi;s__uncultured_fungus;	6e-60	90.5
LS981552	Otu10438	CAGAGATATGCCCTCCGGGGCAGACCTCCCACCCTGTATAATTTACTCTTGTTGCTTTGGCAGGCCGCCTTCGGGCCCCCGGCTCCGCGCTGGGGAGCGCCTGCCAGAGGACCCAACTCTTGTGTTTAGTGTCGTCTGAGTATTATATAATAAGTTA	Fungi	Ascomycota	Leotiomycetes	Helotiales	_	_	uncultured Helotiales	_	_	gi|289976472|gb|GU453170.1|	Ascomycota sp. BDK 18S ribosomal RNA gene, partial sequence internal transcribed spacer 1, 5.8S ribosomal RNA gene, and internal transcribed spacer 2, complete sequence and 28S ribosomal RNA gene, partial sequence	9e-71	93.2	JF449506|k__Fungi;p__Leotiomycetes;c__Helotiales;o__unclassified_Fungi;f__unclassified_Fungi;g__unclassified_Fungi;s__uncultured_fungus;	9e-71	93.16
LS989421	Otu10439	CCGAGTTTTCAACTCCCAAACCCCCTGTGAACATACCTGAACGTTGCCTCGGCGGGACCGCCCCGGCGCCCTCTGCGGCCCGGAACCAGGCGCCCGCCGGAGGACCCCAAACTCTTGCTTGCATCAGTGGCATTCTCTGAGTCGAAAAAAAACATAAATGAATCA	Fungi	Ascomycota	Sordariomycetes	Hypocreales	Ophiocordycipitaceae	Tolypocladium	uncultured Tolypocladium	_	Animal parasite	gb|KF747243.1|	Tolypocladium RG-2013c strain MX485 internal transcribed spacer 1, partial sequence 5.8S ribosomal RNA gene and internal transcribed spacer 2, complete sequence and 28S ribosomal RNA gene, partial sequence	7e-66	95.7	undefined_KF747243|k__Fungi;p__Ascomycota;c__Sordariomycetes;o__Hypocreales;f__Ophiocordycipitaceae;g__Tolypocladium;s__Tolypocladium_RG_2013c;	2e-68	95.71
LS986541	Otu10441	CCGTGGGGATTCGTCCCCATTGAGATAGCACCCTTTGTTTATGAGCACCATTTGTTTCCTCGGCGGGCTTGCCCGCCGCTAGGACCCCAAATAAACCTTTTGTAGTAGCAGTACCTTCAGTAAAAAAAACAAATATTA	Fungi	Ascomycota	Dothideomycetes	Pleosporales	Pleomassariaceae	Prosthemium	uncultured Prosthemium	_	Saprotroph	gi|643205331|gb|KF836060.1|	Farlowiella carmichaeliana 18S ribosomal RNA gene, partial sequence; internal transcribed spacer 1, 5.8S ribosomal RNA gene, and internal transcribed spacer 2, complete sequence; and 28S ribosomal RNA gene, partial sequence	6e-49	93.38	EU490095|k__Fungi;p__Ascomycota;c__Dothideomycetes;o__Pleosporales;f__Pleomassariaceae;g__Prosthemium;s__Prosthemium	3e-57	96.32
LS981553	Otu10445	CAGTGTTCTCTGCCCTCACGGGTAGGATCGCCCACCCTTGAATATGATGTTTGTTGCTTTGGCGGGCCACGAGGCCTAGCCGCGCCTCCGCTTCGGTGGGGGAGCGCCCGCCAGAGGACCCCAAACCCTGAATATTAGTGTCGTCTGAGTACTATAAAATACTTA	Fungi	Ascomycota	Leotiomycetes	Helotiales	_	_	uncultured Helotiales	_	_	gb|JN395249.1|	Uncultured fungus clone U_QM_090130_36_1B_plate1h02.b1 18S ribosomal RNA gene, partial sequence internal transcribed spacer 1, complete sequence and 5.8S ribosomal RNA gene, partial sequence	2e-72	98.1	SH241595.06FU_JF519431|k__Fungi;p__Ascomycota;c__Leotiomycetes;o__Helotiales;f__unclassified_Helotiales;g__unclassified_Helotiales;s__uncultured_Helotiales;	5e-70	96.3
LS978224	Otu10449	TCGAGTTAGGGTCCTTCTAGGGCCCGATCTCCTCAACCCTATGTTTATTACACCTTGTGTTGCTTCGGTAGGCCTGGATTCTCGTCCTGCCGGAGGACCGTTGAACGTCCTCTGGAGAGTGCCTACCGACAGCCCCCACAAACAAATTCTGAACTAAACGTGTCTTGGTCTAAGTATACTTGCAAAAATTATAAGCA	Fungi	Ascomycota	Eurotiomycetes	Chaetothyriales	_	_	uncultured Chaetothyriales	_	Saprotroph	gi|731445630|gb|KP132140.1|	Exophiala xenobiotica strain CBS 102455 isolate ISHAM-ITS_ID MITS1712 18S ribosomal RNA gene, partial sequence; internal transcribed spacer 1 and 5.8S ribosomal RNA gene, complete sequence; and internal transcribed spacer 2, partial sequence	3e-48	84.18	KP132139|k__Fungi;p__Ascomycota;c__Eurotiomycetes;o__Chaetothyriales;f__Herpotrichiellaceae;g__Exophiala;s__Exophiala	1e-47	84.77
LS979163	Otu1045	CGAGAGTTGCAAAACTCCCTAAAACCCACTGTAAACATACCTATTTTGGCTACTTCGGCAGGCGGCCCCAGGGCGGGGCCATGGCCTTTTAGGCGCCTGCCAAAGCCTATAAAACTCTTACTGTTACTGTATTCTGAGCATAAAAAACAAATAAGTTA	Fungi	Ascomycota	Sordariomycetes	Coniochaetales	_	_	uncultured Coniochaetales	_	_	_	_	_	_	HQ212168|k__Fungi;p__Ascomycota;c__Sordariomycetes;o__Coniochaetales;	1e-71	97.48
LS984978	Otu10450	ATAATCGTCCGACCCTACCCACCTTGTGTGCAATTCGAGAAAAAAGCCTACCTTGGAGAGATCATCTCTTTGGTCTCTCCAAGGAGGTCATCACGATCAAACATTTTTTTCTTTTCTACTAAAAAATATACGAATTTAAATAAAAAA	Fungi	Zygomycota	/Mucoromycotina	_	_	_	uncultured Mucoromycotina	_	Saprotroph	gb|JX987773.1|	Uncultured fungus clone F24 18S ribosomal RNA gene, partial sequence internal transcribed spacer 1, 5.8S ribosomal RNA gene, and internal transcribed spacer 2, complete sequence and 28S ribosomal RNA gene, partial sequence	2e-37	90.2	SH430514.06FU_JX987773|k__Fungi;p__Zygomycota;c__unclassified_Zygomycota;o__unclassified_Zygomycota;f__unclassified_Zygomycota;g__unclassified_Zygomycota;s__Mucoromycotina_sp;	5e-41	90.15
LS982704	Otu10453	CAGAGTCCGCCTACTTGTAGGCACCTCTCACCCTTGAATACATACCTTTGTTGCTTTGGCGGGCCGCGATTTTCGCGTTGGCCTTGGCTAACTGTGCCCGCCAGAGGACCCAAACTCAGTTATCTATGTTGTCCGAGTAATATATAATATTTA	Fungi	Ascomycota	Leotiomycetes	Helotiales	Hyaloscyphaceae	_	uncultured Hyaloscyphaceae	_	Saprotroph	gi|219563848|gb|EU940163.1|	Arachnopeziza variepilosa isolate M337 internal transcribed spacer 1, partial sequence; 5.8S ribosomal RNA gene, complete sequence; and internal transcribed spacer 2, partial sequence	4e-33	86.61	JX032558|k__Fungi;p__unidentified;c__unidentified;o__unidentified;f__unidentified;g__unidentified;s__uncultured	1e-35	87.79
LS978662	Otu10457	ACGAGTTAGGGTCTTCTAGGCCCGACCTCCCAACCCTTTGTTTACCGAACCTCTGTTGCTTCGGCGGGCCCGTCTCACGACCGCCGGAGGACCGCCGCGAGGCGTCCTCTGGCCCGCGCCCGCCGACGGCCAACTATTATAATTCTGAATCAACCGTGTCTTATGTCTAAGTCTATGATTAAATCTAAAAGCA	Fungi	Ascomycota	Eurotiomycetes	Chaetothyriales	Herpotrichiellaceae	Cladophialophora	uncultured Cladophialophora	_	Saprotroph	gb|HQ871874.1|	Cladophialophora chaetospira strain B2HB1 18S ribosomal RNA gene, partial sequence internal transcribed spacer 1 and 5.8S ribosomal RNA gene, complete sequence and internal transcribed spacer 2, partial sequence	3e-66	91.2	SH214961.06FU_GU083280|k__Fungi;p__Ascomycota;c__Eurotiomycetes;o__Chaetothyriales;f__Herpotrichiellaceae;g__Cladophialophora;s__Cladophialophora_sp;	8e-69	91.28
LS983862	Otu10459	CAGAGTTCATGCCCTCACGGGTAGATCTCCCACCCTTGTGTATTCATACCTTTGTTGCTTTGGCAGGCCGTCGGGCTTTGGCCTGACCACCGGCTGTGAGGCTGGTGTGCGCCTGCCAGAGGATCTTCACACTCTGATTATCAATGTTGTCTGAGTATTATACAATTGTTA	Fungi	Ascomycota	Leotiomycetes	_	_	_	uncultured Leotiomycetes	_	_	gi|327180220|gb|JF340238.1|	Scytalidium lignicola strain M6 18S ribosomal RNA gene, partial sequence; internal transcribed spacer 1 and 5.8S ribosomal RNA gene, complete sequence; and internal transcribed spacer 2, partial sequence	8e-55	88.89	KM104026|k__Fungi;p__unidentified;c__unidentified;o__unidentified;f__unidentified;g__unidentified;s__uncultured	4e-76	97.04
LS976319	Otu10461	TTGAAAGAAACCTCAGGCAAGGGGGAAGGTGGTTGTAGCTGGCCTTCAGGGGCATGTGCACACTGTCTCTCTCTTGTTTGTTTCTTCATTTTCTCCACTTGTGCACTGCTTGTAGGCAGCCTGGCATTGTTCAGGTTGTCTATGATTTCTTACATACATGAAACAAATGAAGTACAGAATGTAATTAAAAAAAGTTAATA	Fungi	Basidiomycota	Agaricomycetes	Agaricales	Amanitaceae	Amanita	uncultured Amanita	amanita	EM	dbj|AB015690.1|	Amanita sychnopyramis f. subannulata genes for 18S rRNA, ITS1, 5.8S rRNA, ITS2, 26S rRNA, partial and complete sequence, isolate: LEM960112a	3e-85	96	SH200330.06FU_AB015690|k__Fungi;p__Basidiomycota;c__Agaricomycetes;o__Agaricales;f__Amanitaceae;g__Amanita;s__Amanita_sychnopyramis_f_subannulata;	1e-87	96.02
LS983050	Otu10464	CCGAGTTTTCAACTCCCAAACCCCTGTGAACATACCTGAACGTTGCTTCGGCGGGACCGCCCCGGCGCCCCCATCCGGGCGGCCCGGAACCAGGCGCCCGCCGGAGGACCCAAACTCTTAGTCTTTGCAGTGGCATTCTCTGAGTCTCACAAACAAAAATGAATCA	Fungi	Ascomycota	Sordariomycetes	Hypocreales	_	_	uncultured Hypocreales	_	_	gb|JQ905658.1|	Hypocreales sp. MS325 internal transcribed spacer 1, partial sequence 5.8S ribosomal RNA gene and internal transcribed spacer 2, complete sequence and 28S ribosomal RNA gene, partial sequence	2e-57	92.3	SH197977.06FU_JQ905658|k__Fungi;p__Ascomycota;c__Sordariomycetes;o__Hypocreales;f__unclassified_Hypocreales;g__unclassified_Hypocreales;s__Hypocreales_sp_MS325;	5e-60	92.26
LS979264	Otu10466	CCGAGTTTTGAAAGGGGGACTTGAGCTGGCCTCTCGGGGCAAGTGCTCGGTCCTCTGCTCAATCCATCTACCCCTGTGCACCTATTGTGGGTACTGTGTCGCGGAAGGGGGGCTGGCTAACGGCCTCTCGGATGCGCATATACTCATGTTTTACACACTACGCATGTCCTAGAATGTCATTTTTGCGATAATCGCATGTAAATA	Fungi	Basidiomycota	Agaricomycetes	Corticiales	_	_	uncultured Corticiales	_	_	gb|FJ450047.1|	Fungal endophyte strain 755 18S ribosomal RNA gene, partial sequence internal transcribed spacer 1, 5.8S ribosomal RNA gene, and internal transcribed spacer 2, complete sequence and 28S ribosomal RNA gene, partial sequence	1e-70	92.9	SH219745.06FU_FJ450050|k__Fungi;p__Basidiomycota;c__Agaricomycetes;o__Corticiales;f__unclassified_Corticiales;g__unclassified_Corticiales;s__Corticiales_sp;	1e-72	93.19
LS986934	Otu10467	CAGTACAATGGAGATGCCCCAGGGCTGTCGCTGACCTTTGTGGGTCGTGCACGCCCAAAGTGCTCTCTCTCACATCCATCTCACCCCTTTGTGCATCACCGCGTGGGCCCCCCTTATTGGGATCGGTTCACGTTTTTACACAGACACCAATTTTTAAAAGCATGTGTAGAATGTCTTACTTTTTGCGATCACACGCAATCAATA	Fungi	Basidiomycota	Agaricomycetes	Russulales	Russulaceae	Russula	uncultured Russula	russula-lactarius	EM	gi|354508733|gb|JF834362.1|	Russula aff. mustelina r-05040 18S ribosomal RNA gene, partial sequence; internal transcribed spacer 1, 5.8S ribosomal RNA gene, and internal transcribed spacer 2, complete sequence; and 28S ribosomal RNA gene, partial sequence	4e-72	91.22	AB769909|k__Fungi;p__Basidiomycota;c__Agaricomycetes;o__Russulales;f__Russulaceae;g__unidentified;s__uncultured	2e-80	93.6
LS984979	Otu10468	AAGTAATTTATTTGGATTCTTTTTTGGAATTCAATAATCTAACTTTGTGGTAATATTGAAAAATTGAATTTGAGTTTAAAGATGATATCTTTTATTTTTAAAAGGTGTCGACTCAAGTATTTTTTATCAACCTCTTTTATTATTTGACTGAATTATCAAGTATATTGATCATATGATTAATAAAAAAGTTTATAAA	Fungi	Zygomycota	/Mucoromycotina	_	_	_	uncultured Mucoromycotina	_	Saprotroph	gi|633255948|dbj|AB846969.1|	Mucoromycotina sp. 1 KO-2013 gene for ITS1, 5.8S rRNA and ITS2, partial sequence, isolate: Do0039	4e-21	75.65	AB846972|k__Fungi;p__Zygomycota;c__Zygomycota_class_Incertae_sedis;o__Mucorales;f__Umbelopsidaceae;g__Umbelopsis;s__Umbelopsis_sp;	6e-22	84
LS981554	Otu10469	CAGAGATATGCCCTCCGGGGCAGACCTCCCACCCTGTATAATTTACTCTTGTTGCTTTGGCAGGCCGCCTTCGGGCCCCCGGCACTCGTTGCTGGAGAGTGCCTGCCAGAGGACCCCAACTCTTGTGTTTAGTGTCGTCTGAGTACTATAATAATAAGTTA	Fungi	Ascomycota	Leotiomycetes	Helotiales	_	_	uncultured Helotiales	_	_	gb|JN395353.1|	Uncultured fungus clone U_QM_090722_102_Aa05.b1 18S ribosomal RNA gene, partial sequence internal transcribed spacer 1, complete sequence and 5.8S ribosomal RNA gene, partial sequence	4e-69	96.9	SH209517.06FU_JQ346943|k__Fungi;p__Ascomycota;c__Leotiomycetes;o__Helotiales;f__unclassified_Helotiales;g__unclassified_Helotiales;s__uncultured_Helotiales;	8e-68	95.65
LS979607	Otu10470	CAAATTTCATGTGTTGTGTCGTGTGCAGGCGGCCGCAAGGCTTTCTGCTCACACGAACACACCAATTTACGCTTGTTGTGTTTGACAGAGTTATATGTGACTTAAAAATAGA	Fungi	Cryptomycota	_	_	_	_	uncultured Cryptomycota	_	_	gb|JX456917.1|	Uncultured fungus clone KIB53 18S ribosomal RNA gene, partial sequence internal transcribed spacer 1, 5.8S ribosomal RNA gene, and internal transcribed spacer 2, complete sequence and 28S ribosomal RNA gene, partial sequence	8e-49	99.1	undefined_JX456917|k__Fungi;p__Cryptomycota;c__unclassified_Fungi;o__unclassified_Fungi;f__unclassified_Fungi;g__unclassified_Fungi;s__uncultured_fungus;	3e-29	89
LS984167	Otu10471	AAGAGTTGCAAAACTCCAAACCATTGTGAACGTTACCTTTACCGTTGCTTCGGCGGGCGGCCCGGGTCCTGCCCGGCGCCCCTCGGCCCCTCGCGGGCGCCCGCCGGAGGTAAACCAAACTCTTGAATTTCATGGCCTCTCTGAGTCTTCTGTACTGAATAAGTCA	Fungi	Basidiomycota	Agaricomycetes	Agaricales	Agaricaceae	Lycoperdon	uncultured Lycoperdon	_	Saprotroph	gb|KF850374.1|	Lycoperdon perlatum isolate X11 internal transcribed spacer 1, partial sequence 5.8S ribosomal RNA gene and internal transcribed spacer 2, complete sequence and 28S ribosomal RNA gene, partial sequence	3e-75	98.2	undefined_KF850374|k__Fungi;p__Basidiomycota;c__Agaricomycetes;o__Agaricales;f__Agaricaceae;g__Lycoperdon;s__Lycoperdon_perlatum;	9e-78	98.2
LS986543	Otu10472	CCGAGTTTTCTAACTCCCAAACCCACTGTGAACCTTACCTTTTGTTGCTTCGGCGGGACCGCCCCGGGCCTCAGCCCCGGAACCAGGCGCCCGCCGGAGGTCTTTATCAAACTCTTTGTCTCTTGTCTTTAGAACGTCTGAGTGGCCCAATGGGCAAAAAAATGAATCA	Fungi	Ascomycota	Sordariomycetes	Hypocreales	Hypocreaceae	Protocrea	uncultured Protocrea	_	Mycoparasite	gi|597900664|ref|NR_111329.1|	Protocrea pallida CBS 299.78 ITS region; from TYPE material<>Protocrea pallida strain CBS 299.78 internal transcribed spacer 1, partial sequence; 5.8S ribosomal RNA gene, complete sequence; and internal transcribed spacer 2, partial sequence	8e-80	100	EU703912|k__Fungi;p__Ascomycota;c__Sordariomycetes;o__Hypocreales;f__Hypocreaceae;g__Protocrea;s__Protocrea	2e-84	100
LS981555	Otu10476	CAGAGAAATTGCCCTTTGGGGTAGATCTCCCACCCTTTGTTTACATTACCTTTGTTGCTTTGGCAGGCCCGTCTCTTGACCACCGGCTCAGGCTGGTTCGCGCCTGCCAGAGGACCCTAAACTCTTGATATTTGTGCTGTCTGAGTAATATATAAAAAGTTAA	Fungi	Ascomycota	Leotiomycetes	Helotiales	_	_	uncultured Helotiales	_	_	gb|EF434137.1|	Uncultured fungus clone TN15_OTU23 small subunit ribosomal RNA gene, partial sequence internal transcribed spacer 1, 5.8S ribosomal RNA gene, and internal transcribed spacer 2, complete sequence and large subunit ribosomal RNA gene, partial sequence	6e-62	93.9	SH196870.06FU_EF434137|k__Fungi;p__Ascomycota;c__Leotiomycetes;o__Helotiales;f__unclassified_Helotiales;g__unclassified_Helotiales;s__Helotiales_sp;	2e-64	93.9
LS983827	Otu10477	CAGAGTTCATGCCCTTACGGGTAGATCTCCCACCCTTGAATACTTATACCTTTGTTGCTTTGGCGGGCCGCTTCGGCCACTGGCTCCGGCTGGTGAGTGCCCGCCAAAGGACCCCCAAACTCTGAATATTAGTGTCGTCTGAGTACTATATAATAGTTA	Fungi	Ascomycota	Leotiomycetes	incertae sedis	Incertae_sedis	Leohumicola	uncultured Leohumicola	_	Saprotroph	gb|GU174415.1|	Uncultured fungus clone Oc_A_AugF04 18S ribosomal RNA gene, partial sequence internal transcribed spacer 1, 5.8S ribosomal RNA gene, and internal transcribed spacer 2, complete sequence and 28S ribosomal RNA gene, partial sequence	3e-69	97.5	SH209377.06FU_AY706327|k__Fungi;p__Ascomycota;c__Leotiomycetes;o__Leotiomycetes_order_Incertae_sedis;f__Leotiomycetes_family_Incertae_sedis;g__Leohumicola;s__Leohumicola_terminalis;	1e-71	97.48
LS980583	Otu10478	TCGAGTGTTTACCCCCCTCGTAAAAAAAGGGGGGTTACCTCCCGTCCTTTGCTGAGGGGCCCCCTCTTTTATTTTTGGGAGGGGGCTTTTTACAGAACCCCCTTCTGCTTCGGCGGGGTCAAACCCCCCTGCCGGAACACCCTCAAAATTCTTTTTAATTGTTCAGTCCGAGTGTTTTTTAAAAATGATAACA	Fungi	_	_	_	_	_	uncultured Fungi	_	_	gb|JX456888.1|	Uncultured fungus clone KIB23 18S ribosomal RNA gene, partial sequence internal transcribed spacer 1, 5.8S ribosomal RNA gene, and internal transcribed spacer 2, complete sequence and 28S ribosomal RNA gene, partial sequence	4e-74	93.9	undefined_JX456787|k__Fungi;p__unclassified_Fungi;c__unclassified_Fungi;o__unclassified_Fungi;f__unclassified_Fungi;g__unclassified_Fungi;s__uncultured_fungus;	8e-64	90.31
LS983051	Otu1048	CCGAGTTTACCGACTCCCAACACCCCTGTGAACATACCGTTTTACGTTGCTTCGGCGGTGTCGCCCCGGGTGCGGGCCTTCCGAAGGCCGCCAGCCCCGGGCCCAGGCGCCCGCCGGGGGACCCCAAAACCCTCTGTATTGTCTAGCGGCTTCTTCTGAGTTACGCTCTTGCGAGCGGGAAAACGAATGATCA	Fungi	Ascomycota	Sordariomycetes	Hypocreales	_	_	uncultured Hypocreales	_	_	gb|JX031931.1|	Uncultured fungus clone ITS1F_14c.F66N0BQ02GZ4QZ internal transcribed spacer 1, partial sequence	2e-22	82.2	SH235788.06FU_EF619706|k__Fungi;p__Ascomycota;c__Sordariomycetes;o__Hypocreales;f__unclassified_Hypocreales;g__unclassified_Hypocreales;s__Hypocreales_sp;	2e-24	81.82
LS976630	Otu10483	TTGAATGGGGCCCTTTGGCCACCTTCTTCCAAACCTGTGGAAATGAGAAGTGCTTTGGTGCCTTGTGTGCCAAGTCCATGCAAATTAGCCTTGTGTCTGATTGGAAACAAATTTTA	Fungi	Ascomycota	Archaeorhizomycetes	Archaeorhizomycetales	_	_	uncultured Archaeorhizomycetales	_	Saprotroph	gb|GU174299.1|	Uncultured fungus clone Alb_A_MayH04 18S ribosomal RNA gene, partial sequence internal transcribed spacer 1, 5.8S ribosomal RNA gene, and internal transcribed spacer 2, complete sequence and 28S ribosomal RNA gene, partial sequence	4e-27	87.1	SH198366.06FU_GU174299|k__Fungi;p__Ascomycota;c__Archaeorhizomycetes;o__Archaeorhizomycetales;f__Archaeorhizomycetaceae;g__Archaeorhizomyces;s__Archaeorhizomyces_sp;	1e-29	87.07
LS979236	Otu10485	CCGAGTTTACAACTCCCAAACCCAAATGTGAACATACCTTCCGTTGCTTCGGCGGACCCGCCCCGGCGTCCGGACCGGCCCTTGCGCCGTCCGCGGCCCGGACTCAGGCGGCCGCCGGAGACCCCCCAAACTCTCTGTATCAGCAGTATCTTCTGAGTGAGCCGCAAGGCGAAACAAATGAATCA	Fungi	Ascomycota	Sordariomycetes	Hypocreales	Cordycipitaceae	Cordyceps	uncultured Cordyceps	_	Animal parasite	gi|530453425|gb|KC111884.1|	Cordyceps sp. BCC12671 18S ribosomal RNA gene, partial sequence; internal transcribed spacer 1, 5.8S ribosomal RNA gene, and internal transcribed spacer 2, complete sequence; and 28S ribosomal RNA gene, partial sequence	9e-61	90.71	AJ292432|k__Fungi;p__Ascomycota;c__Sordariomycetes;o__Hypocreales;f__Cordycipitaceae;g__Lecanicillium;s__Lecanicillium	8e-59	89.19
LS979914	Otu10486	CAGAGATCATGCCCCTCATCGGGTAGACCTCCCACCCTGTGTTATTACGCTAGTTGCTTTGGCAGGCCGTCTTTTTTGGCGCTCGGCTCCGGCTGAGTCGCGCCTGCCAGAGGACCACAACGCTGTGTTTTAGTGTCGTCCGAGTACTTATAAATACGTTA	Fungi	Ascomycota	Leotiomycetes	Helotiales	Dermateaceae	_	uncultured Dermateaceae	_	_	gi|688460624|gb|KM216323.1|	Scleropezicula sp. IP-2014 strain CL337 internal transcribed spacer 1, partial sequence; 5.8S ribosomal RNA gene, complete sequence; and internal transcribed spacer 2, partial sequence	2e-42	87.04	EF619850|k__Fungi;p__Ascomycota;c__Leotiomycetes;o__Helotiales;f__unidentified;g__unidentified;s__Helotiales	4e-46	87.8
LS976598	Otu10487	TTGAATGGGGCCCTTTGGCCACCTTCTTCCAAACCTGTGGAAATGAGAAGTGCTTTGGTGCCTTGGGTGCCAAGTCCATGCAATTAGCCTTGTGTCTGATCGGAAATGAATTTTA	Fungi	Ascomycota	Archaeorhizomycetes	Archaeorhizomycetales	Archaeorhizomycetaceae	_	uncultured Archaeorhizomycetaceae	_	Saprotroph	_	_	_	_	GU174299|k__Fungi;p__Ascomycota;c__Archaeorhizomycetes;o__Archaeorhizomycetales;f__Archaeorhizomycetaceae;g__Archaeorhizomyces;s__Archaeorhizomyces	3e-31	89.62
LS977720	Otu10489	TTGAATGAATGTAGAGTTGGTTGTAGCTGGCCTCCTTGAGGCATGTGCACACCTTCTCTTTCATCCACACACCCCTGTGCACCTGTGAGACAGAGACTTGCTCCTTTAATTAGGACAGCTTTCTGTCTGCTTCACATAAAACCATATTATTAAATTTTGAATGTAATTGATGTAACGCATCTAATAC	Fungi	Basidiomycota	Agaricomycetes	Cantharellales	_	_	uncultured Cantharellales		Saprotroph	gi|221218412|dbj|AB449172.1|	Vouchered mycorrhizae (Basidiomycota) genes for 18S rRNA, ITS1, 5.8S rRNA, ITS2, 28S rRNA, partial and complete sequence, strain: SH1-4	2e-82	96.84	AB449169|k__Fungi;p__Basidiomycota;c__Agaricomycetes;o__Cantharellales;f__unidentified;g__unidentified;s__Cantharellales	1e-86	97.37
LS983322	Otu1049	CCGAGTTTACAACTCCCAAACCCCATGTGAACCTTACCAACCTGTTGCTTCGGCGGGACTCGCCCCGGGCGCGGCCGCGAGGCCGGCCCCGGACCAAGGCGCCCGCCGGAGGACCCAAACTCTTTGTTTCTGCAAGCGGATTCTTCTGAGTGGCTATAAGCAACAAATAAATCA	Fungi	Ascomycota	Sordariomycetes	Hypocreales	Hypocreaceae	Hypomyces	uncultured Hypomyces	_	Mycoparasite	gb|JQ666502.1|	Uncultured soil fungus clone EBL85 18S ribosomal RNA gene, partial sequence internal transcribed spacer 1, 5.8S ribosomal RNA gene, and internal transcribed spacer 2, complete sequence and 28S ribosomal RNA gene, partial sequence	2e-81	98.9	SH230848.06FU_JQ666502|k__Fungi;p__Ascomycota;c__Sordariomycetes;o__Hypocreales;f__Hypocreaceae;g__Hypomyces;s__Hypomyces_sp;	7e-84	98.85
LS976736	Otu10493	CAAAACCCGGCGCCCTTTGGCGTCCGACCTCAACTTCCTGTGTGAGCACAAGCTTGCTTTGGCGCCTTTGAGGCGCCAGCTTTATGCAGATTTGCCTTTGAATCTGAAGCCAAATCAAATTTA	Fungi	Ascomycota	_	_	_	_	uncultured Ascomycota	_	_	gb|JX456862.1|	Uncultured fungus clone KI56 18S ribosomal RNA gene, partial sequence internal transcribed spacer 1, 5.8S ribosomal RNA gene, and internal transcribed spacer 2, complete sequence and 28S ribosomal RNA gene, partial sequence	7e-20	87.9	JX456862|k__Fungi;p__Ascomycota;c__Archaeorhizomycetes;;;;;	2e-24	88
LS981556	Otu10494	CAGGGTCTCGCGACTCTCAAACCCAACCGTGCTCTAAACTACTTTTCTGCTGAGGCGGGCCGCTCGCTGGGGGAGCTCTAGGCCTGTACAGGTGGCCTGCCAAAGCAACCAAACATTCTCTCTTTTGATATACCAAAACTTTCTTGAAATTCAATCA	Fungi	Ascomycota	Leotiomycetes	Helotiales	_	_	uncultured Helotiales	_	_	gb|AY273309.2|	Uncultured Ascomycota clone 36td1 internal transcribed spacer 1, partial sequence 18S ribosomal RNA, 5.8S ribosomal RNA, and 28S ribosomal RNA genes, complete sequence and internal transcribed spacer 2, partial sequence	8e-46	89.8	SH443422.06FU_AY273309|k__Fungi;p__Ascomycota;c__Leotiomycetes;o__Helotiales;f__unclassified_Helotiales;g__unclassified_Helotiales;s__Helotiales_sp;	2e-48	89.81
LS979999	Otu10495	CAGGGTTGAAAACACCCAAACCCACTGTGAACATACCTAACCAGCTGCTTCGGCGGGCAGGTTCCCTTCCCCCTTAGGGGGGAGGAGGGCCCTAACAGGCTTCCGTCCCTCGTTGGGCGGACGTCCCGCCGGGGGGCGAACCGAACAAACCATTGTACTGTCAGTGATACTCTGAGTCGGTAGGAAAACAAGTCA	Fungi	Ascomycota	Sordariomycetes	Diaporthales	_	_	uncultured Diaporthales	_	_	gi|363542287|gb|JN936994.1|	Jobellisia guangdongensis strain GD14-4 18S small subunit ribosomal RNA gene, partial sequence internal transcribed spacer 1, 5.8S ribosomal RNA gene, and internal transcribed spacer 2, complete sequence and 28S large subunit ribosomal RNA gene, partial sequence	2e-41	84.08	JN936994|k__Fungi;p__Ascomycota;c__Sordariomycetes;o__Diaporthales;f__Diaporthales_family_Incertae_sedis;g__Jobellisia;s__Jobellisia_guangdongensis;	7e-41	84
LS981101	Otu10498	CCGTAAGATAACTTAGGGTTTTGAGACTGTGTTCCAAAACGGGACGCGTGCTCGACTCTTATTCTTTATCCACACACACCTGTGCACTATGGGATTGTAAAGTCCCCTTTTTCATTACAAAAACCTGAGTTAAAATGCATGTCTATTGTATACTCTACGGAGTAATATA	Fungi	Basidiomycota	Agaricomycetes	Geastrales	Geastraceae	Geastrum	uncultured Geastrum	_	Saprotroph	gi|395407064|gb|JN845192.1|	Geastrum sp. TNS KH-JPN10-748 18S ribosomal RNA gene, partial sequence; internal transcribed spacer 1, 5.8S ribosomal RNA gene, and internal transcribed spacer 2, complete sequence; and 28S ribosomal RNA gene, partial sequence	1e-59	92.44	GQ851734|k__Fungi;p__unidentified;c__unidentified;o__unidentified;f__unidentified;g__unidentified;s__uncultured	3e-63	92.49
LS982690	Otu105	TTGAGCTCCCCACTTCTTGAGGTGGGTGATTTCAAAACCGTGTTTACATTACCTTTGTTGCTTTGGCGGGCCGCCTTCGGGCGTTGGCTCCGGCTAACTGCGCCCGCCAGAGGACCCAAACTCTTTGTTTAGTGATGTCTGAGTACTATATAATAGTTA	Fungi	Ascomycota	Leotiomycetes	Helotiales	Hyaloscyphaceae	Hyaloscypha	uncultured Hyaloscypha	_	Saprotroph	gi|219563915|gb|EU940230.1|	Hyaloscypha fuckelii isolate M233 internal transcribed spacer 1, partial sequence; 5.8S ribosomal RNA gene, complete sequence; and internal transcribed spacer 2, partial sequence	7e-55	91.88	JX860460|k__Fungi;p__Ascomycota;c__Leotiomycetes;o__Helotiales;f__unidentified;g__unidentified;s__uncultured	7e-59	92.5
LS989447	Otu1050	CCGAATTGTCAACACGAGTTGTTGCTGGTCCTCGAATGGGGGCATGTGCACGCTCTGTTTGCACATCCACTCACACCTGTGCACCCTCTGTAGTTCTGCAGCCTGGGGGGCTCTGCCTCTCCTGCTGTGGTTCTATGTATTTACACACACACACACTGTAATAAAGTCCTAGGGAATGTATACCGTGTTTAACGCAATACAATA	Fungi	Basidiomycota	Agaricomycetes	Thelephorales	Thelephoraceae	Tomentella	uncultured Tomentella	tomentella-thelephora	EM	gi|401672026|gb|JX145393.1|	Tomentella lapida strain 6 18S ribosomal RNA gene, partial sequence; internal transcribed spacer 1, 5.8S ribosomal RNA gene, and internal transcribed spacer 2, complete sequence; and 28S ribosomal RNA gene, partial sequence	8e-75	92.68	UDB013202|k__Fungi;p__Basidiomycota;c__Agaricomycetes;o__Thelephorales;f__Thelephoraceae;g__Tomentella;s__Tomentella	9e-89	95.61
LS985864	Otu10500	GCGAAGCTCGGAATGCCGGTCCGGTACTGCAGCTGCCCAGCGATGGGATGTGCTCGTCTGGGCCGGTGTCCCTTCTCTATTCCACCCCACTGTGAACCAAGCGTGCGAGCAGAAGAGAGATCGGAAGCCCGCATGCTCACTTTAACATACCCCCGATTAAGTATCTGAATGTACCTTGCGTTAACTCGCACAAATA	Fungi	Basidiomycota	Agaricomycetes	Russulales	Peniophoraceae	Peniophora	uncultured Peniophora	_	Saprotroph	gi|339283360|gb|JF502430.1|	Peniophora sp. 1-14 18S ribosomal RNA gene, partial sequence; internal transcribed spacer 1, 5.8S ribosomal RNA gene, and internal transcribed spacer 2, complete sequence; and 28S ribosomal RNA gene, partial sequence	5e-90	98.47	JF502430|k__Fungi;p__Basidiomycota;c__Agaricomycetes;o__Russulales;f__Peniophoraceae;g__Peniophora;s__Peniophora	2e-94	98.47
LS988294	Otu10507	AGAGAGTTGAAAAACTCCCTAAACCCACCGTGAACCTACCTATATCGTTGCTTCGGCGGGCGGCCCCAGGGCGGGGCCTCGGCCTTTTACAGGTGCCCGCCGACGGCCCCCACAAACTCTCGTGTTATTTACAGGCATTCTGAGTAACAAATATCAAATGAGTCA	Fungi	Ascomycota	Sordariomycetes	Sordariales	_	_	uncultured Sordariales	sordariales0	EM	gi|323320646|gb|JF273543.1|	Sebacinales sp. EMF42 18S ribosomal RNA gene, partial sequence; internal transcribed spacer 1 and 5.8S ribosomal RNA gene, complete sequence; and internal transcribed spacer 2, partial sequence	3e-73	98.18	JF273543|k__Fungi;p__Ascomycota;c__Sordariomycetes;o__Sordariales;f__unidentified;g__unidentified;s__Sordariales	3e-77	98.18
LS987371	Otu10508	TCGTGCAACAAGGGGGCGTCCGAGGTTGTCGCTGACCCACCTAAGGTCGTGCACGCCTCGAGCGTTCTCATTTACACATCCATCTCACCCTTTGTGCATCACCGCGTGGGCCCCCCTTGCGGGGAAGGGCCTGCGTTTTATCATAAAACTTGATACAGTGTAGAATGTTTATCTTTGCGGTCACACGCAATCAATA	Fungi	Basidiomycota	Agaricomycetes	Russulales	Russulaceae	_	uncultured Russulaceae	russula-lactarius	EM	dbj|AB597681.1|	Fungal sp. KK-07M genes for 18S rRNA, ITS1, 5.8S rRNA, ITS2, 28S RNA, partial and complete sequence	4e-55	90.4	SH201851.06FU_AB597680|k__Fungi;p__Basidiomycota;c__Agaricomycetes;o__Russulales;f__Russulaceae;g__unclassified_Russulaceae;s__Russulaceae_sp;	1e-57	90.4
LS976737	Otu1051	AAGAGATAGGACGCAAGTCCAACCTCCAACCCTTTGTTTTAAACCACTAGTTGCCTTGCCTTATGTCGGCTGACTGAGGCGTGGGGAAACCTGCGTCGCTTTCACGTCCGGCCTCTAGGGCAATGGACCTTTAAACTCGAATATCAGTGTAGTCTGAGAAAAAATTCAATGAATTA	Fungi	Ascomycota	_	_	_	_	uncultured Ascomycota	_	_	gb|JX043070.1|	Uncultured ectomycorrhizal fungus clone C1_AD8 18S ribosomal RNA gene, partial sequence internal transcribed spacer 1, 5.8S ribosomal RNA gene, and internal transcribed spacer 2, complete sequence and 28S ribosomal RNA gene, partial sequence	3e-65	93.2	SH225959.06FU_AY969391|k__Fungi;p__Ascomycota;c__unclassified_Ascomycota;o__unclassified_Ascomycota;f__unclassified_Ascomycota;g__unclassified_Ascomycota;s__uncultured_Ascomycota;	3e-73	94.89
LS980964	Otu10511	CTGAGTGTTACAACTCCCAACCCTTTGTGAACTTACCATTGTTGCTTCGGCGGCTGCTACGTGGCCGCCGGAGGACCGAAACTCTTGCTTGATCAGTGGTTTTCTCTCTGAGTGGCATAAGCAAAATAAAATTA	Fungi	Ascomycota	Sordariomycetes	Hypocreales	Nectriaceae	Fusarium	uncultured Fusarium	_	Plant pathogen	gb|JQ905675.1|	Fusarium sp. MS290b internal transcribed spacer 1, partial sequence 5.8S ribosomal RNA gene and internal transcribed spacer 2, complete sequence and 28S ribosomal RNA gene, partial sequence	6e-61	99.3	SH212079.06FU_JQ905675|k__Fungi;p__Ascomycota;c__Sordariomycetes;o__Hypocreales;f__Nectriaceae;g__Fusarium;s__Fusarium_sp_MS290b;	2e-63	99.25
LS980250	Otu10512	CCGAGGTTTCCCGGGGCCCTCCCTCTCGTTCCCGGGAGGGAGGCCCCCCCGATCTCTCTTTCCACCGTGTTGAATTCGACCCCTGTTGCTTCAGCGGGCGGGCCTGGAGGGTGATGCTAGCTCCAACCCTCCACCGCCATTGTGCCCGCTGGAGATCTCCCTGTAACATTCTGATGGGTTTTAAGTGAAGATTTGTCTGAGTGGGCGTGAAATTCGTTATA	Fungi	Ascomycota	Eurotiomycetes	Eurotiales	Elaphomycetaceae	Elaphomyces	uncultured Elaphomyces	elaphomyces	EM	gb|HM357250.1|	Elaphomyces guangdongensis voucher TNS:KH-TW09-031 internal transcribed spacer 1, partial sequence 5.8S ribosomal RNA gene, complete sequence and internal transcribed spacer 2, partial sequence	6e-108	100	SH236237.06FU_HM357250|k__Fungi;p__Ascomycota;c__Eurotiomycetes;o__Eurotiales;f__Elaphomycetaceae;g__Elaphomyces;s__Elaphomyces_guangdongensis;	2e-110	100
LS986407	Otu10513	CCGAGTTATTCTACTCCCAAACCCCTGTGAACTTATACCTTTACTGTTGCTTCGGCGGGTTAACGCCCCGGAAGGCCCGCGAGGGCCGCCGGAACCAGGCGCCCGCCGGGGGACCCAAACTCTTGCTTTAAACAGTGGCATACTCTCTGAGTCTCACAAACAAAAAATGAATCA	Fungi	Ascomycota	Sordariomycetes	Hypocreales	Clavicipitaceae	Pochonia	uncultured Pochonia	_	Animal parasite	gb|KM504480.1|	Uncultured fungus clone OTU137 internal transcribed spacer 1, partial sequence 5.8S ribosomal RNA gene, complete sequence and internal transcribed spacer 2, partial sequence	2e-57	100	SH219443.06FU_AB709834|k__Fungi;p__Ascomycota;c__Sordariomycetes;o__Hypocreales;f__Clavicipitaceae;g__Pochonia;s__Pochonia_bulbillosa;	6e-60	100
LS980433	Otu10514	CCGAGTACGGGTCTTCTAGGCTCGATCTCCCAACCCTATGTCTACTTAACCATTGTTGCTTCGGCGTGCCCGTCCTTAAGGGACCGTCGGGGGTCGTTTCGACGTCCTCTGACCAGTGCCTGCCGACAGCCTAAATCTATAAATTCTTTGATTAATTGTGTTATCTGAGTAAAACCTTTAAATTATAAAGA	Fungi	Ascomycota	Eurotiomycetes	_	_	_	uncultured Eurotiomycetes	_	_	gi|189909436|gb|EU552108.1|	Capronia leucadendri culture-collection CBS:122672 18S ribosomal RNA gene, partial sequence; internal transcribed spacer 1, 5.8S ribosomal RNA gene, and internal transcribed spacer 2, complete sequence; and 28S ribosomal RNA gene, partial sequence	2e-25	80.99	EF619861|k__Fungi;p__Ascomycota;c__Eurotiomycetes;o__Chaetothyriales;f__Herpotrichiellaceae1g__Cladophialophora;s__Cladophialophora;	1e-32	75
LS982922	Otu10516	CAGTGTTCCCTGCCCTCACGGGTAGAAACGCCCACCCTTGTGTAATATATATTGTTGCTTTGGCAGGCCGCCTCCGGGCACCGGCTCCGGCTGGACCGCGCCTGTCAGAGGACCCCAAACTCTGAATATTCGTGTCGTCTGAGTACTATATAATAGTTA	Fungi	Ascomycota	Leotiomycetes	Helotiales	Helotiaceae	Hymenoscyphus	uncultured Hymenoscyphus	_	Saprotroph	gi|459213650|dbj|AB705232.1|	Hymenoscyphus sp. FC-2727 genes for 18S rRNA, ITS1, 5.8S rRNA, ITS2, 28S rRNA, partial and complete sequence	1e-63	94.97	AB705232|k__Fungi;p__Ascomycota;c__Leotiomycetes;o__Helotiales;f__Helotiaceae;g__Hymenoscyphus;s__Hymenoscyphus	1e-65	94.97
LS977751	Otu10517	CCGAGCGAGGGCTCGCGCCCGACCTCCAACCCTTTGAAGTGACCAACTCTGTTGCCTTGGGGGGCGACCCGGCCCCGGCGTCGGGCCCCCAAAGGACCACTCAGACACTGCGTTTTGCGTCGGAGTTTAAAGGAAATCAATCA	Fungi	Ascomycota	Dothideomycetes	Capnodiales	_	_	uncultured Capnodiales	_	_	gi|160347318|gb|EU255895.1|	Mycosphaerella africana strain EFA L52 18S ribosomal RNA gene, partial sequence; internal transcribed spacer 1, 5.8S ribosomal RNA gene, and internal transcribed spacer 2, complete sequence; and 28S ribosomal RNA gene, partial sequence	4e-25	83.1	KF617528|k__Fungi;p__Ascomycota;c__Dothideomycetes;o__Capnodiales;f__unidentified;g__unidentified;s__Capnodiales	2e-49	91.67
LS989942	Otu10518	CCGAGTTTACAACTCCCAAACCCAATGTGAACCATACCAAACTGTTGCCTCGGCGGGGTCACGCCCCGGGTGCGTCGCAGCCCCGGAACCAGGCGCCCGCCGGAGGGACCAACCAAACTCTTGTATCTTTTTTATAGCATGTCTGAGTGGAATCATAAACAAATGAATCA	Fungi	Ascomycota	Sordariomycetes	Hypocreales	Hypocreaceae	Trichoderma	uncultured Trichoderma	_	Saprotroph	gb|JX362163.1|	Uncultured fungus clone 038A45439 18S ribosomal RNA gene, partial sequence internal transcribed spacer 1, complete sequence and 5.8S ribosomal RNA gene, partial sequence	1e-48	99.1	undefined_KF856955|k__Fungi;p__Ascomycota;c__Sordariomycetes;o__Hypocreales;f__Hypocreaceae;g__Trichoderma;s__Trichoderma_sp_CC08;	1e-50	96.72
LS979749	Otu10521	TAGAGTTCTTGCCCAGCAGGGTAGATCTCCCACCCTATGTTGATATACGTTTGTTGCTTTGGCAAGCCTGATAGACCTTGGTCTAGCCACCGGCTCTAGCGGGTGAGCGCTTGCCAGAGGACCCTAAAACTCTGAATGTTAGTATTGTCTAAGCACTATATAAATAGTTA	Fungi	Ascomycota	Leotiomycetes	Helotiales	Dermateaceae	Cryptosporiopsis	uncultured Cryptosporiopsis	_	Saprotroph	gb|JQ991728.1|	Uncultured Helotiales clone ECM103 18S ribosomal RNA gene, partial sequence internal transcribed spacer 1 and 5.8S ribosomal RNA gene, complete sequence and internal transcribed spacer 2, partial sequence	3e-65	94.1	SH229298.06FU_FN298686|k__Fungi;p__Ascomycota;c__Leotiomycetes;o__Helotiales;f__Dermateaceae;g__Cryptosporiopsis;s__Cryptosporiopsis_sp;	9e-68	94.08
LS976468	Otu10522	CTGAACGGCCGTCCGGCCTTCAACCTCGCAAACCTGTGGAAGCGAGACGTGCTTCGGCGCCCCGGCGTCGCTTTTATGCCTCGATCGGTCTCTGAGTCTGAATCGAATACAACGGATA	Fungi	Ascomycota	Archaeorhizomycetes	Archaeorhizomycetales	Archaeorhizomycetaceae	Archaeorhizomyces	uncultured Archaeorhizomyces	_	Saprotroph	dbj|AB712017.1|	Uncultured fungus genes for 18S rRNA, ITS1, 5.8S rRNA, ITS2 and 28S rRNA, partial and complete sequence, isolate: rs-jx66	1e-36	100	undefined_AB712017|k__Fungi;p__Ascomycota;c__Archaeorhizomycetes;o__Archaeorhizomycetales;f__Archaeorhizomycetaceae;g__Archaeorhizomyces;s__Archaeorhizomyces_sp;	5e-39	100
LS981557	Otu10526	CAGAGAACATGCCCTTCAGGGTATATCTCCCAACCTTTGCTTACAATACCTTTGTTGCTTTGGCGGGCCTGTCCCTGGACTGCTGGCTTCAGCTGGCCCGTGCCCGCCAGAGAACCCCAACACTCTTGTATTTATGCTGTCGGAGTACTATGTAATAGTTA	Fungi	Ascomycota	Leotiomycetes	Helotiales	_	_	uncultured Helotiales	_	_	gb|KF412398.1|	Uncultured fungus clone NR-50 internal transcribed spacer 1, partial sequence 5.8S ribosomal RNA gene, complete sequence and internal transcribed spacer 2, partial sequence	3e-45	98.2	SH213032.06FU_HQ022256|k__Fungi;p__Ascomycota;c__Leotiomycetes;o__Helotiales;f__unclassified_Helotiales;g__unclassified_Helotiales;s__Helotiales_sp;	2e-44	87.12
LS981348	Otu10529	TAAATCCATTTATACACCCTTGTGAACTGTGCGCTGAAGTTGCTACGCTCGTCGTGCAACTTTCTTTGCAAAAACTACTTAATTTAAAAAAGCTGAAGCAATTATATTAAATAAAA	Fungi	Glomeromycota	Glomeromycetes	Glomerales	Glomeraceae	Glomus	uncultured Glomus	_	AM	gb|KF849676.1|	Uncultured Glomus clone AM196 18S ribosomal RNA gene, partial sequence internal transcribed spacer 1, 5.8S ribosomal RNA gene, and internal transcribed spacer 2, complete sequence and 28S ribosomal RNA gene, partial sequence	1e-47	97.4	undefined_KF849676|k__Fungi;p__Glomeromycota;c__Glomeromycetes;o__Glomerales;f__Glomeraceae;g__unclassified_Glomeraceae;s__uncultured_Glomus;	3e-50	97.41
LS989194	Otu1053	CCGAACAGTCGACACGAGTTGTTGCTGGCCCCTCGAACCGGGGGGCATGTGCACGCTCTGTCTGCACATCCATTCACACCCGTGCACTCTCTGTAGTTCTGTGGTCAGGGGGGCCCCGTCCTCCTGCCGTGGCTCTACGTCTTTACACACACGCTGTAGTGAAGTCTTATGGAATGTGTGCCGCGTTTAACGCAATGAAATA	Fungi	Basidiomycota	Agaricomycetes	Thelephorales	Thelephoraceae	_	uncultured Thelephoraceae	tomentella-thelephora	EM	gb|GU327488.1|	Uncultured Thelephoraceae clone R16p4 18S ribosomal RNA gene, partial sequence internal transcribed spacer 1, 5.8S ribosomal RNA gene, and internal transcribed spacer 2, complete sequence and 28S ribosomal RNA gene, partial sequence	1e-64	89.7	SH238789.06FU_UDB014485|k__Fungi;p__Basidiomycota;c__Agaricomycetes;o__Thelephorales;f__Thelephoraceae;g__unclassified_Thelephoraceae;s__Thelephoraceae_sp;	5e-96	98.03
LS975931	Otu10532	TTGAATTTTTTGAAAGAGGTTGTAGCTGATCAAAACCCAAGATAATGTGCACACCTCATTTCCAAAATCTCACACCATGTGCACTCTTTGTAGGCCAACTTTTTGGTCTATGTCTGTCATACACACACGAAAAGAATTTAATAGAAAAACAAGAATTATTAAATTAATTTA	Fungi	Basidiomycota	Agaricomycetes	Agaricales	_	_	uncultured Agaricales	_	Saprotroph	gb|JQ393064.1|	Uncultured Hygrophorus clone 1_47P3 18S ribosomal RNA gene, partial sequence internal transcribed spacer 1, 5.8S ribosomal RNA gene, and internal transcribed spacer 2, complete sequence and 28S ribsomal RNA gene, partial sequence	2e-32	91.8	undefined_AY242852|k__Fungi;p__Basidiomycota;c__Agaricomycetes;o__Agaricales;f__Hygrophoraceae;g__Hygrophorus;s__Hygrophorus_cossus;	7e-32	86.05
LS980584	Otu10533	TCAGAGTGTCTGACCCCCCTTGTAAAATAGTGGGGTTAACCTCCCGTCCTTTGCTAACCCTCCCTTTTTGGAGGGGGCATTTAATTTCTGCTTCGGTGGGGTTTACCCACCGGAACACCCTCAAAAATTCTTTAAAAAATCATTCAGTCCGAGAATTTTTTTGAATTAAACATA	Fungi	_	_	_	_	_	uncultured Fungi	_	_	_	_	_	_	KP323399|k__Fungi;p__unidentified;c__unidentified;o__unidentified;f__unidentified;g__unidentified;s__uncultured	2e-60	92.31
LS979109	Otu10537	ACGCATCTCTGGCGGCGAGGGTGCGCCCTGCTCCGGACCGAAAGGCCGTGCAGCGGGCTAGCCCGGACCGCTCAACCTTTGCAAACCCACCGTGCACTTTTGTCGGCAGAGGGCTTTACGGCCCCGAGCCGGATCACAAACACTTTGTTAAACGAATGCAAGCGGACACTGAGCCGCCTAAACTTTAA	Fungi	Ascomycota	Sordariomycetes	Incertae_sedis	Glomerellaceae	Colletotrichum	uncultured Colletotrichum	_	Plant pathogen	gb|KF359654.1|	Fungal sp. 16 GM 17-33 internal transcribed spacer 1, partial sequence 5.8S ribosomal RNA gene, complete sequence and internal transcribed spacer 2, partial sequence mitochondrial	2e-87	98.4	undefined_KF718212|k__Fungi;p__Ascomycota;c__Sordariomycetes;o__Sordariomycetes_order_Incertae_sedis;f__Plectosphaerellaceae;g__unclassified_Plectosphaerellaceae;s__uncultured_Colletotrichum;	8e-74	93.19
LS976445	Otu10539	GAATGAGATTCGGTTAGAAGGCGTAAAAACCTCCTAGCCGTCAACCTCCACCCTTGTGTATCATTCAATTGTTGCTTTGGTGGGCCGCTCCCCTTATGGAGAGCACCGGCTTCGGCTGGAGAGTGCCTGCCAGAGGATCCCAACTCTGTATTTTGTAACATCTGAGTACTATACAATAGTTA	Fungi	Ascomycota	Leotiomycetes	Helotiales	Hyaloscyphaceae	Arachnopeziza	uncultured Arachnopeziza	_	Saprotroph	gb|JX030975.1|	Uncultured fungus clone ITS1F_5c.F66N0BQ02FR6K3 internal transcribed spacer 1, partial sequence	9e-66	92.3	SH230027.06FU_U57496|k__Fungi;p__Ascomycota;c__Leotiomycetes;o__Helotiales;f__Hyaloscyphaceae;g__Arachnopeziza;s__Arachnopeziza_aurata;	3e-68	92.31
LS982655	Otu1054	ATGAGAACTTGCCCTTCGGGGTAGATCTCCCACCCTTTGTATACCTCCTTTGTTGCTTTGGCACACCTGCCCTCGGGCTCCCGGCTTCGGCTGGTTAGTGTGTGCCGGAGAAACCAAAACTCTGTTTAAAATGTCGTCTGAGTACTATATAATAGTTA	Fungi	Ascomycota	Leotiomycetes	Leotiales	Bulgariaceae	Holwaya	uncultured Holwaya	_	Saprotroph	gb|FJ475796.1|	Uncultured Ascomycota clone AhedenL46 18S ribosomal RNA gene, partial sequence internal transcribed spacer 1, 5.8S ribosomal RNA gene, and internal transcribed spacer 2, complete sequence and 28S ribosomal RNA gene, partial sequence	7e-61	94.9	SH238461.06FU_HQ211546|k__Fungi;p__Ascomycota;c__Leotiomycetes;o__Helotiales;f__Helotiaceae;g__unclassified_Helotiaceae;s__uncultured_Holwaya;	2e-68	96.77
LS982434	Otu10540	CCGAGTTAGGGTCTTCCAGGCCCGACCTCCAACCCTTTGTTAACTATACCATGTTGCTTTGGTAGGCCCGCCTTTTGGGGCCGCCGGGGACTTTGCCTCTGGTCAGTGCCTGCCAGTAGCCTTCTCAAATTCTTACAATTATGTTGTCTGAATATACGTATAAATCGTTA	Fungi	Ascomycota	Eurotiomycetes	Chaetothyriales	Herpotrichiellaceae	_	uncultured Herpotrichiellaceae	_	Saprotroph	gb|JX030550.1|	Uncultured fungus clone ITS1F_1c.F66N0BQ02GXTZU internal transcribed spacer 1, partial sequence	1e-64	93.6	SH226827.06FU_HQ022301|k__Fungi;p__Ascomycota;c__Eurotiomycetes;o__Chaetothyriales;f__Herpotrichiellaceae;g__unclassified_Herpotrichiellaceae;s__Herpotrichiellaceae_sp;	2e-64	92.53
LS990420	Otu10541	AAGAGTGTAATAACTCCCAAACCCATGTGAACATACCTCATGTTGCCTCGGCAGGTCGTGCCTCCCTCGTAGGTCCTACCCTGTAGGCTCCTACCCGGAAGGCGCGGGTACCCCTGCCGGTGGCCCAGGAAACTCTGTCTCATCGTTGAATTCTGAACCTATAACTAAATAAGTTA	Fungi	Ascomycota	Sordariomycetes	Xylariales	Xylariaceae	Xylaria	uncultured Xylaria	_	Saprotroph	gb|KJ921967.1|	Xylaria sp. D135_100 18S ribosomal RNA gene, partial sequence internal transcribed spacer 1, 5.8S ribosomal RNA gene, and internal transcribed spacer 2, complete sequence and 28S ribosomal RNA gene, partial sequence	2e-82	98.9	SH193307.06FU_AB731127|k__Fungi;p__Ascomycota;c__Sordariomycetes;o__Xylariales;f__Xylariaceae;g__Xylaria;s__Xylaria_sp_MN143Cwh6;	5e-85	98.87
LS988479	Otu10544	CTGAGTTTACTGCTCATAACCCTTTGTGAACCTACCTAAATCGTTGCTTCGGCGGGCGCTTCCCCCCTGTGGTGGGATGCCCCGGCCCCTATGGGTGCCCGCCGGAGGTCTACAAACTCTTGTTTTCAGCAATGTCTCTTCTGAGTGGCACAAGCAAAAATAAATTA	Fungi	Ascomycota	Sordariomycetes	_	_	_	uncultured Sordariomycetes	_	_	gi|304272512|gb|GU180625.1|	Monilochaetes guadalcanalensis strain CBS 346.76 internal transcribed spacer 1, partial sequence; 5.8S ribosomal RNA gene, complete sequence; and internal transcribed spacer 2, partial sequence	2e-23	77.65	GU180625|k__Fungi;p__Ascomycota;c__Sordariomycetes;o__Chaetosphaeriales;f__Chaetosphaeriaceae;g__Monilochaetes;s__Monilochaetes	4e-22	79.41
LS985753	Otu10546	CCGAGTGAGGGCCCTCTGGGTCCAACCTCCCACCCGTGTCTCTTGTACCTCGTTGCTTCGGCGGGCCCGCCTCACGGCCGCCGGGGGGCATCTGCCCCCGGGCCCGCGCCCGCCGAAGACACCCACGAACTCTGTCTGAAGATTGCAGTCTGAGTGAAATGATAAATTAATCA	Fungi	Ascomycota	Eurotiomycetes	Eurotiales	Trichocomaceae	Penicillium	uncultured Penicillium	_	Saprotroph	ref|NR_121251.1|	Penicillium tularense NRRL 5273 ITS region from TYPE material	8e-76	97.1	SH201060.06FU_AF033487|k__Fungi;p__Ascomycota;c__Eurotiomycetes;o__Eurotiales;f__Trichocomaceae;g__Penicillium;s__Penicillium_tularense;	3e-78	97.11
LS984980	Otu10548	GTAATTTTGAAGTCTCGAGAGAGGCTGAAATCTGACTTTGTGGTATAAATGAAATTAGAATTGGGTTTAAAGATGATGTTTTCGAAAGGGAGCATCGACCCAAAACTTTTATCAACTCTTTTATTATTTGACTGATCAAGTTTAATAACTCATTATCGAGTTAAAAAAAAGTTTTAAA	Fungi	Zygomycota	/Mucoromycotina	_	_	_	uncultured Mucoromycotina	_	Saprotroph	gi|633255948|dbj|AB846969.1|	Mucoromycotina sp. 1 KO-2013 gene for ITS1, 5.8S rRNA and ITS2, partial sequence, isolate: Do0039	4e-05	76.4	AB846969|k__Fungi;p__Zygomycota;c__Zygomycota_class_Incertae_sedis;o__Mucorales;f__Umbelopsidaceae;g__Umbelopsis;s__Umbelopsis_sp;	6e-22	76
LS988317	Otu10549	TAGAGAGTGAAAACTCCCTTAAAACCACTGTTTATCTACCTGTTTGTTGCTTCGGCAGGCGGTCCCGGGGGGGCTGTAGCCTGTAAAGGCGCCTGCCGAAGGTACCCAAACTCTGCTATAATCGTCATCAGAGTCAACTGAAAAATAAGTAA	Fungi	Ascomycota	Sordariomycetes	Sordariales	_	_	uncultured Sordariales	_	Saprotroph	gb|FJ759301.1|	Uncultured fungus clone Singleton_19-2728_2241 internal transcribed spacer 1 and 5.8S ribosomal RNA gene, partial sequence	6e-47	90.3	undefined_FJ759301|k__Fungi;p__Ascomycota;c__Sordariomycetes;o__Sordariales;f__Cephalothecaceae;;;	2e-36	85
LS977646	Otu1055	CAGAGTTCTTGCCCTTACGGGTAGATCTCCCACCCTTGAATACATACCTTTGTTGCTTTGGCGGGCCGCGCTTGCGCTACTGGCTTCGGCTAGTACGTGCCCGCCAGAGGACCACAACTCTTGTTTTTAGTGATGTCTGAGTACTATATAATAGTTA	Fungi	Ascomycota	Leotiomycetes	Helotiales	incertae sedis	Cadophora	uncultured Cadophora	_	Saprotroph	gb|KF060180.1|	Uncultured Phialophora isolate MHR17 internal transcribed spacer 1, partial sequence 5.8S ribosomal RNA gene and internal transcribed spacer 2, complete sequence and 28S ribosomal RNA gene, partial sequence	3e-74	99.4	SH204731.06FU_GU055728|k__Fungi;p__Ascomycota;c__Leotiomycetes;o__Helotiales;f__Helotiales_family_Incertae_sedis;g__Cadophora;s__Cadophora_sp;	1e-76	99.37
LS984512	Otu10553	TAATAAAGTGTTTTATGGCACTTTTTAAAAATCCATATCCACCTTGTGTGCAATGTTAGATCTCGTCAATCTTGGCGAGGTTTTTATACATCAACTCATTCTTTAACTAATTTGTCCGAGTACTATATAATAGTTA	Fungi	Zygomycota	/Mortierellomycotina	Mortierellales	Mortierellaceae	Mortierella	uncultured Mortierella	_	Saprotroph	gb|JX556204.1|	Uncultured fungus clone ZID32 18S ribosomal RNA gene, partial sequence internal transcribed spacer 1, 5.8S ribosomal RNA gene, and internal transcribed spacer 2, complete sequence and 28S ribosomal RNA gene, partial sequence	5e-78	97.7	SH202059.06FU_KF225814|k__Fungi;p__Zygomycota;c__Zygomycota_class_Incertae_sedis;o__Mortierellales;f__Mortierellaceae;g__unclassified_Mortierellaceae;s__uncultured_Mortierella;	2e-80	97.7
LS988268	Otu10554	TCGAGTTTATCCAACTCCCAACCCTTTGTGAACCTACCTTTATGTTGCTTCGGCGGTGCCGCGCCGGGCTGCTCCCTCCTGGGGAGCTCCCGGGACCACGCGCCCGCCGGAGACCACAAACTCTTGATTTTGCGAAAGCAGTATTCTTCTGAGTGGCCGAAAGGCAAAAAACAAATGAATCA	Fungi	Ascomycota	Sordariomycetes	Hypocreales	Cordycipitaceae	Simplicillium	uncultured Simplicillium	_	Animal parasite	gi|597900434|ref|NR_111099.1|	Simplicillium obclavatum CBS 311.74 ITS region; from TYPE material<>Acremonium obclavatum partial 18S rRNA gene, internal transcribed spacer 1 (ITS1), 5.8S rRNA gene, internal transcribed spacer 2 (ITS2) and partial 28S rRNA gene, strain CBS 311.74	1e-77	96.7	AJ292394|k__Fungi;p__Ascomycota;c__Sordariomycetes;o__Hypocreales;f__Cordycipitaceae;g__Simplicillium;s__Simplicillium	5e-81	96.7
LS989863	Otu10555	ATGATTGGCCTGATGGCCTTATCGAATATCCAACACCTCTGTGAACCGTTTTGACCCTCGGGTCTTTTTTTACATGCAAACATTTGTGTAACGAACGTCTTGTTATCTTAACAAAACA	Fungi	Basidiomycota	Tremellomycetes	Tremellales	_	_	uncultured Tremellales	_	_	gb|HQ623587.1|	Cryptococcus sp. LCF-18 strain NN5L02 internal transcribed spacer 1, partial sequence 5.8S ribosomal RNA gene and internal transcribed spacer 2, complete sequence and 28S ribosomal RNA gene, partial sequence	2e-20	86.9	SH195378.06FU_FN424106|k__Fungi;p__Basidiomycota;c__Tremellomycetes;o__Tremellales;f__Tremellales_family_Incertae_sedis;g__Bullera;s__Bullera_aff_pseudoalba_IMUFRJ_51953;	2e-22	83.76
LS981246	Otu10559	TAAATCCAATTTATACACCCTTGTGAACTGTGCGCTGAAGTTGCTACGCGTTTGTCGTGCAGCTTTCGTTGCAAAAACAACTTATTTTAAGAAAGCTGAAGCAATATTTTAAAATAAAA	Fungi	Glomeromycota	Glomeromycetes	Glomerales	Glomeraceae	_	uncultured Glomeraceae	_	AM	gb|KC965549.1|	Uncultured fungus clone 68_NA4_P31_H19 18S ribosomal RNA gene, partial sequence internal transcribed spacer 1, 5.8S ribosomal RNA gene, and internal transcribed spacer 2, complete sequence and 28S ribosomal RNA gene, partial sequence	7e-40	93.3	undefined_KF849676|k__Fungi;p__Glomeromycota;c__Glomeromycetes;o__Glomerales;f__Glomeraceae;g__unclassified_Glomeraceae;s__uncultured_Glomus;	2e-32	88.33
LS980585	Otu10561	CCGAGTTAGGGTCTTGTAGGCCCAATCTCCAACCCTGTGTATATATAATTTCGTTGCTTTGGCAGGCCTGTCTTTGACCAGACTGCCGGAGGTCCCCCGGACCGCCGGAGAGTGCCTGTCAGTAGCCCCCCATTTTAAATTCGTGAATAATCGTGACGTCTGAGTTGAGATAACAAATAGTTA	Fungi	_	_	_	_	_	uncultured Fungi	_	_	gb|JX030992.1|	Uncultured fungus clone ITS1F_5c.F66N0BQ02G0H7R internal transcribed spacer 1, partial sequence	1e-54	88.5	undefined_JX030992|k__Fungi;p__unclassified_Fungi;c__unclassified_Fungi;o__unclassified_Fungi;f__unclassified_Fungi;g__unclassified_Fungi;s__uncultured_fungus;	4e-57	88.52
LS978944	Otu10563	CCGAGTTTACAACTCCCAAACCCCCTGTGAACTTATACCATTACTGTTGCTTCGGCGGGTTATTGCCCCGGGGAAAGGACCAGGTGCCGTCAAGGTTCCCTGCCCGCCCCCGGAAACAGGCGCCTGCCGGGGGACTCAAACTCTTCTGTATTTTTTTGTTTACTGTATACTGTCTGAGTAAAAATTCATAATGAATCA	Fungi	Ascomycota	Sordariomycetes	Hypocreales	Clavicipitaceae	_	uncultured Clavicipitaceae	_	_	gb|GU174426.1|	Uncultured fungus clone Oc_A_MayH03 18S ribosomal RNA gene, partial sequence internal transcribed spacer 1, 5.8S ribosomal RNA gene, and internal transcribed spacer 2, complete sequence and 28S ribosomal RNA gene, partial sequence	7e-87	96.5	SH211145.06FU_GU174426|k__Fungi;p__Ascomycota;c__Sordariomycetes;o__Hypocreales;f__Clavicipitaceae;g__unclassified_Clavicipitaceae;s__Clavicipitaceae_sp;	2e-89	96.5
LS978188	Otu10565	CAGGACTCGCAAGACTCCTATAACCCTGTGAACTTACTACAAAGCACGTTGCTTCGGCGGGTGCCTCCGGGTGGTTTTCCTCCTGGAAGCGCTAAGCCCGCCGGCAGCCTACTAAATTCTGTCTCTTTGCGTTGGCATCTCGAGTACAAACAAATAAGTTA	Fungi	Ascomycota	Sordariomycetes	Chaetosphaeriales	Chaetosphaeriaceae	_	uncultured Chaetosphaeriaceae	_	Saprotroph	dbj|AB846972.1|	Chaetosphaeria sp. KO-2013 gene for ITS1, 5.8S rRNA and ITS2, partial sequence, isolate: Sa0218	2e-46	88.4	SH234443.06FU_JN559404|k__Fungi;p__Ascomycota;c__Sordariomycetes;o__Chaetosphaeriales;f__Chaetosphaeriaceae;g__Chaetosphaeria;s__Chaetosphaeria_sp_E9430e;	7e-51	88.41
LS980000	Otu10566	CTGGAACAAACCGTTCTTCGGAACGGCCACCCAGAAACCCTTGTGAACTTATACCTAAAACTGTTGCCTCGGCTTTGGTTGGCCTCTAATGAGGTCCCTACGTCTTTTGACGTAGGAGCAGACCGGCCGGTGGCCCTATAAACTATTGTTTCTGTGAATCTTCTGAGTAACTAAAAAGTAAATAATCA	Fungi	Ascomycota	Sordariomycetes	Diaporthales	_	_	uncultured Diaporthales	_	_	gi|530721803|gb|KC916693.1|	Plagiostoma sp. TC2-069 18S ribosomal RNA gene, partial sequence; internal transcribed spacer 1 and 5.8S ribosomal RNA gene, complete sequence; and internal transcribed spacer 2, partial sequence	1e-33	83.73	LN717419|k__Fungi;p__Ascomycota;c__Sordariomycetes;o__Diaporthales;f__Gnomoniaceae;g__unidentified;s__uncultured	7e-35	84.05
LS988295	Otu1057	ACGAGAGTTGAAAAACTCCCTAAACCCATTGTGAACCTACCTATATCGTTGCTTCGGCGGGCGGCCCCAGGGCGGGGCCTCGGCCTTTTACAGGTGCTCGCCGGCGGCCTCTGCAAACTCTCGTGTTATTTATAGGCACTCCGAGTAACGAAGATCAAATGAGTTAA	Fungi	Ascomycota	Sordariomycetes	Sordariales	_	_	uncultured Sordariales	sordariales1	EM	gb|JF273543.1|	Sebacinales sp. EMF42 18S ribosomal RNA gene, partial sequence internal transcribed spacer 1 and 5.8S ribosomal RNA gene, complete sequence and internal transcribed spacer 2, partial sequence	2e-56	92	undefined_AM412279|k__Fungi;p__Ascomycota;c__Sordariomycetes;o__Sordariales;f__unclassified_Sordariales;g__unclassified_Sordariales;s__Sordariales_sp;	5e-50	88.62
LS980586	Otu10570	ACAAATGTGTGATAGATTGATAACGTATTAATCTAACATAAGTGCTCCGGGTTTACTCGGTTGCATCATATATATTCATGATATTGTGATTATAGTGTATATTTAAATATAAAGA	Fungi	_	_	_	_	_	uncultured Fungi	_	_	dbj|AB581248.1|	Uncultured fungus genes for 18S rRNA, ITS1 and 5.8S rRNA, partial sequence, clone: B73F	5e-46	96.6	undefined_AB581248|k__Fungi;p__unclassified_Fungi;c__unclassified_Fungi;o__unclassified_Fungi;f__unclassified_Fungi;g__unclassified_Fungi;s__uncultured_fungus;	2e-48	96.58
LS977368	Otu10572	TTGGATTGAGGGTCACGAGCTTGCTCGGACCCGTACCACAATCAATAACCTCTTGTGAACCTGTCGGCCCTCGGGCCTTCAAACTCCAAACTTTGTGTGTTGTATGAACGTCATGTCTAAAAACATAACA	Fungi	Basidiomycota	_	_	_	_	uncultured Basidiomycota	_	_	gb|JN906234.1|	Uncultured fungus clone MOTU_3892_GOKCVWY06G3JZY 18S ribosomal RNA gene, partial sequence internal transcribed spacer 1, complete sequence and 5.8S ribosomal RNA gene, partial sequence	2e-20	95.6	JF693331|k__Fungi;p__Basidiomycota;c__Tremellomycetes;o__Tremellales;f__Tremellales_family_Incertae_sedis;g__Cryptococcus;;	4e-22	96
LS980042	Otu10573	CAGAGTTTTCTAAACTCCCAACCCATGTGAACTTACCACTGTTGCCTCGGCGGCGCCCTACTCCCTAGGGGGTGCGGGACCGCCGGTGGAATACCAAACTCTTTTGAATTTTTAGCACTTCTGAGTTAAAAACATAATAAGTTA	Fungi	Ascomycota	Sordariomycetes	Xylariales	Xylariaceae	Dicyma	uncultured Dicyma	_	Saprotroph	gi|302064308|emb|FR667996.1|	Dicyma pulvinata genomic DNA containing ITS1, 5.8S rRNA gene and ITS2, isolate 5023	4e-63	95	FR667996|k__Fungi;p__Ascomycota;c__Sordariomycetes;o__Xylariales;f__Xylariaceae;g__Dicyma;s__Dicyma_olivacea;	4e-63	95.03
LS989448	Otu10574	CCGAACTGTAAACACGAGTTGTTGCTGGTCCTCAATTTGGGGGCATGTGCACGCTCTGTTCACACATCCACTCACACCTGTGCACCCTCTGTAGTTCTGTGGCCTGGGGACTCTGTCCTCTTGCCGTGGTTCTATGTCTTTACACACACGCTGTAATAAAGTCTCATGGAATGCATATCGCGTTTAACGCAATACAATA	Fungi	Basidiomycota	Agaricomycetes	Thelephorales	Thelephoraceae	Tomentella	uncultured Tomentella	tomentella-thelephora	EM	gb|JQ991871.1|	Uncultured Tomentella clone ECM246 18S ribosomal RNA gene, partial sequence internal transcribed spacer 1 and 5.8S ribosomal RNA gene, complete sequence and internal transcribed spacer 2, partial sequence	7e-97	99.5	SH220025.06FU_JQ991871|k__Fungi;p__Basidiomycota;c__Agaricomycetes;o__Thelephorales;f__Thelephoraceae;g__unclassified_Thelephoraceae;s__uncultured_Tomentella;	2e-99	99.5
LS984513	Otu10578	TAATAAGTGTTTTATGGCACTTTTTAAAATCCATATCCACCTTGTGTGCAATGTCAGTTGTTCCTTGCGAATAACTAAACATCAACCTAACTTAACCTATAGTCTGATAACATATTATGAATATACTTAATTCAAAATA	Fungi	Zygomycota	/Mortierellomycotina	Mortierellales	Mortierellaceae	Mortierella	uncultured Mortierella	_	Saprotroph	gb|JX976094.1|	Mortierella biramosa strain CBS 370.95 internal transcribed spacer 1, partial sequence 5.8S ribosomal RNA gene and internal transcribed spacer 2, complete sequence and 28S ribosomal RNA gene, partial sequence	8e-60	99.2	SH214855.06FU_HQ630312|k__Fungi;p__Zygomycota;c__Zygomycota_class_Incertae_sedis;o__Mortierellales;f__Mortierellaceae;g__Mortierella;s__Mortierella_wuyishanensis;	3e-62	99.25
LS976093	Otu10579	ATGAGTTTGAAAGGGGTTGTTGCTGGCCTTCTCGGAGGCATGTGCACGCCTCGCTCACTCCATTTACACCTGTGAACCTATGGTGGTTTGGTCTGATTGACCGGATTGCCTTTTTTACAAACACACAAAGTATCAGAATGTATTTGCTATAACGCATATAATA	Fungi	Basidiomycota	Agaricomycetes	_	_	_	uncultured Agaricomycetes	_	_	gi|410006659|gb|JQ349113.1|	Dentipellis parmastoi voucher Cui 8513 internal transcribed spacer 1, partial sequence 5.8S ribosomal RNA gene, complete sequence and internal transcribed spacer 2, partial sequence	4e-20	76.8	KC965335|k__Fungi;p__Basidiomycota;c__Agaricomycetes;o__Auriculariales;;;;	2e-29	77
LS981223	Otu1058	CCGAGTTTACAACTCCCAAACCCATGTGAATTTACCTTTACGTTCCCTCGGCGGCGTCTTCTCCCCTCGGGGGGGATTCCCGCCAGAGGACCAAACCAAACCCTTGAATTTTTTAGAATTATTCTGAGTGATTTACTAAATAAATCA	Fungi	Ascomycota	Sordariomycetes	Hypocreales	Nectriaceae	Gliocephalotrichum	uncultured Gliocephalotrichum	_	Saprotroph	gb|KF513286.1|	Gliocephalotrichum sp. LL2014a strain CPC 23343 18S small subunit ribosomal RNA gene, partial sequence internal transcribed spacer 1, 5.8S ribosomal RNA gene, and internal transcribed spacer 2, complete sequence and 28S large subunit ribosomal RNA gene, partial sequence	2e-51	90.6	undefined_KF513278|k__Fungi;p__Ascomycota;c__Sordariomycetes;o__Hypocreales;f__Nectriaceae;g__Gliocephalotrichum;s__Gliocephalotrichum_humicola;	6e-51	90.6
LS990421	Otu10580	AAGAGTTACCTAACTCCCAAACCCATGTGAACTTACCTCTGTTGCCTCGGCAGGTCGCACCTTACCCCGTAAGGTCCTACCCTGTAGGACCCTACCCGGTAGGTGCGCATGGCCTGCCGGCGGCCCACGAAACTCTGTTTTAAATATTGTATTCTGAACCTATAACTAAATAAGTTA	Fungi	Ascomycota	Sordariomycetes	Xylariales	Xylariaceae	Xylaria	uncultured Xylaria	_	Saprotroph	gi|254553128|dbj|AB512331.1|	Xylaria sp. 7061022 genes for ITS1, 5.8S rRNA, ITS2, partial and complete sequence	5e-76	97.18	HM141064|k__Fungi;p__Ascomycota;c__Sordariomycetes;o__Xylariales;f__Xylariaceae;g__Xylaria;s__Xylaria	6e-85	98.87
LS984813	Otu10582	TAATAAAAGTGAAATATATATATGGCACTTTTAAAACAATCCATATCCACCTTGTGTGCAATGTTTTCTTATATTATCATCAACTCTTTGTAATTATTTTTTGTCTGAAGTATTTTATGAATTACTTAATTCAAAAATA	Fungi	Zygomycota	/Mortierellomycotina	Mortierellales	Mortierellaceae	_	uncultured Mortierellaceae	_	Saprotroph	gb|DQ420860.1|	Uncultured soil fungus clone 167-33 18S ribosomal RNA gene, partial sequence internal transcribed spacer 1, 5.8S ribosomal RNA gene, and internal transcribed spacer 2, complete sequence and large subunit ribosomal RNA gene, partial sequence	5e-32	86.3	SH217154.06FU_DQ420860|k__Fungi;p__Zygomycota;c__Zygomycota_class_Incertae_sedis;o__Mortierellales;f__Mortierellaceae;g__Mortierella;s__Mortierella_sp;	2e-37	86.3
LS989758	Otu10583	ACGTATCTCCGACGGGGTTCGGCGCGCCCTGCTCCGGCCCAAACGGCCGTGCAGCGGGTTCCCGTCCCCGTCCACACCTCACAAACCCACTGTGAACCTTCACGGCGGAAGGGAGGAGACTCCCCGAGGCCGCATACCAAACCCCAGTCGTAAAGAATGTCGTGCGGACTCTGCGCCGCCTAAAACACAAAA	Fungi	Basidiomycota	Agaricomycetes	Trechisporales	Hydnodontaceae	Trechispora	uncultured Trechispora	_	Saprotroph	gi|89887360|gb|DQ411529.1|	Trechispora alnicola isolate AFTOL-ID 665 18S ribosomal RNA gene, partial sequence; internal transcribed spacer 1 and 5.8S ribosomal RNA gene, complete sequence; and internal transcribed spacer 2, partial sequence	2e-69	92.27	FJ820706|k__Fungi;p__Basidiomycota;c__Agaricomycetes;o__Trechisporales;f__Hydnodontaceae;g__Trechispora;s__Trechispora	3e-88	97.38
LS980434	Otu10587	CCGAGTGAGGGTCCCAGAAGGGGCCCAATCTCCCACCCGTGTTTAACTGCAGCCATGTTGCTTTGGCGGGCCCACCAGGGACCACCATGGTTCCTGGTCGCCGCGGGGAACTAATCCTCCCTGGGCCAGTGCCCGCCGGAGACCATTAAAACGCTCTCTGAATTTTAAGCTGGTCTGAGTTAATTTTTGGACAAAAACTGTTAAAAAAA	Fungi	Ascomycota	Eurotiomycetes	_	_	_	uncultured Eurotiomycetes	_	_	gi|12407654|gb|AF285113.1|AF285113	Talaromyces ocotl internal transcribed spacer 1, partial sequence	5.8S ribosomal RNA, complete sequence and internal transcribed spacer 2, partial sequence	6e-26	70|KC222827;k__Fungi;p__Ascomycota;c__Eurotiomycetes;o__Eurotiales;f__Trichocomaceae;;	6e-28	78
LS980587	Otu10588	GTGAAATAACCTGGGACTTAACGTCCCAAACCATCTCACATCCACACACCTTTGTGCACTGTTGAATAGACCCAATGAATATATATATATATATATATATTTGGGCCTATTCTATTATCTTACAAACATCTTATGTATGTAAGGAAAGTGTTATCGAAAGAAAAAAAAATTAA	Fungi	_	_	_	_	_	uncultured Fungi	_	_	gb|FJ779279.1|	Uncultured fungus clone Singleton_(146-1184_2160) 18S ribosomal RNA gene, partial sequence internal transcribed spacer 1, complete sequence and 5.8S ribosomal RNA gene, partial sequence	2e-57	91.4	undefined_FJ779678|k__Fungi;p__unclassified_Fungi;c__unclassified_Fungi;o__unclassified_Fungi;f__unclassified_Fungi;g__unclassified_Fungi;s__uncultured_fungus;	9e-58	91.23
LS987372	Otu10589	TCATACAATGGAGGTGCCGGGGCTGTCGCTGACCTTCGTGCACGCCCTTGGCACTCTCTCGTATCCATCTCACCCCTTTGTGCATTGCCGCGTGGGTCTCCCTTTAATAAGGGGACTTGCGTTTTTACATAGACACCCTTCGAATGCATGTGTAGAACGTCTTATTATTATCAATA	Fungi	Basidiomycota	Agaricomycetes	Russulales	Russulaceae	_	uncultured Russulaceae	russula-lactarius	EM	gi|23393805|gb|AF418609.1|	Russula heterophylla 18S ribosomal RNA gene, partial sequence; internal transcribed spacer 1 and 5.8S ribosomal RNA gene, complete sequence; and internal transcribed spacer 2, partial sequence	1e-51	85.64	KP071107|k__Fungi;p__Basidiomycota;c__Agaricomycetes;o__Russulales;f__Russulaceae;g__Russula;s__Russula	1e-52	87.98
LS984814	Otu10590	TAATAAGTGTTCTACTGCACTTTTTAAAATAAGTACTCACCTTGTGTGCAATGTTTGCTGACGCGTTCGTTCGCGCGTTCGTGTCAGCATATAATACCAACTTTTTTACTGAAATTTTTTGTCTGAAGCTATTTTGAATAACATAATTCTAAATA	Fungi	Zygomycota	/Mortierellomycotina	Mortierellales	Mortierellaceae	_	uncultured Mortierellaceae	_	Saprotroph	gb|JX030471.1|	Uncultured fungus clone ITS1F_1c.F66N0BQ01AX7S1 internal transcribed spacer 1, partial sequence	2e-57	93.6	SH217226.06FU_EF152542|k__Fungi;p__Zygomycota;c__Zygomycota_class_Incertae_sedis;o__Mortierellales;f__Mortierellaceae;g__unclassified_Mortierellaceae;s__Mortierellaceae_sp;	5e-60	93.59
LS983052	Otu10592	CAGGGTCTCACGACTCTCAAACCCAACCGTGCTCTAAAACTTTTCTACTTGCTGCGGCGGGCCGCTCGCTGGGGGAGCCTGCGGCCTGTAAAGGTGGCCCGCCGAAGCAAACTTATACTACCTTTTTGAAAGCTTATAAAAATACTTTCTATAAAGAAAATCA	Fungi	Ascomycota	Sordariomycetes	Hypocreales	_	_	uncultured Hypocreales	_	_	gb|JQ081535.1|	Uncultured fungus clone ASSA156 internal transcribed spacer 1, partial sequence 5.8S ribosomal RNA gene, complete sequence and internal transcribed spacer 2, partial sequence	2e-22	85.7	SH233947.06FU_JQ081535|k__Fungi;p__Ascomycota;c__Sordariomycetes;o__Hypocreales;f__unclassified_Hypocreales;g__unclassified_Hypocreales;s__Hypocreales_sp;	5e-25	85.71
LS979265	Otu10593	TCGAGTTTTGAAACGGGTTGTAGCTGGCCTTTCTAATCGAAAGGCATGTGCACGCCTGACTCATTCCACTCTCAAACCTCTGTGCACTTATTGTAGGCTCGGTGGAAGAGGCTGACTTTCGTTAGTCGGTTTCGAAAAAGCCTTGCCTATGTCATCACATACGCTTCAGTTCAGAATGTAACTCTTGCGGATAACGCAAATAAATA	Fungi	Basidiomycota	Agaricomycetes	Corticiales	_	_	uncultured Corticiales	_	_	gb|KF638543.1|	Corticiales sp. Tenaun 72-1 CH 18S ribosomal RNA gene, partial sequence internal transcribed spacer 1 and 5.8S ribosomal RNA gene, complete sequence and internal transcribed spacer 2, partial sequence	5e-84	95.1	undefined_KF638543|k__Fungi;p__Basidiomycota;c__Agaricomycetes;o__Corticiales;f__unclassified_Corticiales;g__unclassified_Corticiales;s__Corticiales_sp_Tenaun_72_1_CH;	1e-86	95.15
LS985988	Otu10594	ATGCGCTCCCGGGCATGATCGGTCAGAAATGGCCCGTTATGCTTCGGTCAATCGCCATCCTTGTGTAGTATATAATTGTTGCTTTGGCGGGCCGCCCTTTGGGCACCGGCTTCGGCTGGCCCGCGCCCGCCAGAGGACCCTAAACTCTATATGTTAGTGATGTCTGAGTACTATATAATAGTTA	Fungi	Ascomycota	Leotiomycetes	Helotiales	Helotiaceae	Phaeohelotium	uncultured Phaeohelotium	_	Saprotroph	gb|HQ022298.1|	Uncultured soil fungus clone 4Bart368S internal transcribed spacer 1, partial sequence 5.8S ribosomal RNA gene, complete sequence and internal transcribed spacer 2, partial sequence	1e-73	94.6	SH240927.06FU_KC411991|k__Fungi;p__Ascomycota;c__Leotiomycetes;o__Helotiales;f__Helotiaceae;g__Phaeohelotium;s__Phaeohelotium_monticola;	5e-76	94.57
LS982705	Otu10595	CAGAGTTCATGCCCCCTACACGGGTAGATCTCCCACCCTTTGTTATCATTACCTTCGTTGCTTTGGCGGGCCGCCAGGCCTCGGTCAGGCTACCGGCTCCAGCTGGTAAGCGCCCGCCAGAGGACCCCAAACTCTGAATATTAGTGTCGTCTGAGTACTATATAATAAGTTA	Fungi	Ascomycota	Leotiomycetes	Helotiales	Hyaloscyphaceae	_	uncultured Hyaloscyphaceae	_	Saprotroph	gb|JQ272398.1|	Ascomycota sp. 9 RB-2011 voucher AM3BB9E12 18S ribosomal RNA gene, partial sequence internal transcribed spacer 1, 5.8S ribosomal RNA gene, and internal transcribed spacer 2, complete sequence and 28S ribosomal RNA gene, partial sequence	1e-69	95.4	SH215786.06FU_JQ272392|k__Fungi;p__Ascomycota;c__Leotiomycetes;o__Helotiales;f__Hyaloscyphaceae;g__unclassified_Hyaloscyphaceae;s__Hyaloscyphaceae_1_RB_2011;	2e-70	94.83
LS976738	Otu10597	CAGAGTTATCTAACTCCCACCCTTTGTTAACTATACCTTTGTTGCTTTGGCGGGCCTGCCCTAGGCTCCCGGCCGCTCGCGGCTGGGTCGTGCCCGCCAGAGGACTCCAAACTCTTGCTTTTACAGTGTCGTCTGAGCAATGATTAAATCAAATA	Fungi	Ascomycota	_	_	_	_	uncultured Ascomycota	_	_	gi|612149085|emb|HF678531.1|	Lauriomyces bellulus genomic DNA containing 18S rRNA gene, ITS1, 5.8S rRNA gene, ITS2 and 28S rRNA gene, strain FMR 12188	4e-39	86	HF678531 |k__Fungi;p__Ascomycota;c__unclassified_Fungi;o__unclassified_Fungi;f__unclassified_Fungi;g__Lauriomyces;s__uncultured_fungus;	1e-41	98.06
LS985468	Otu106	CAAAATGATATATTTCTAGGTTTGTAGTCTATTACTTTACGGTATTGTGATTCGCCTAGAAATATCAACAACCCAATGTGCACTGTTTCTGTTTTTCGGGTGATTGATTTCTGCAGTAATTTAATTATTACGGTTTAAAGAAATTGCCCGGCAGTTTATAAACCCAATTTTAATTATTAGTCTGATTATTTCTGAAAATGAAATGAAAA	Fungi	Chytridiomycota	Chytridiomycetes	Rhizophydiales	Incertae_sedis	Operculomyces	uncultured Operculomyces	_	_	ref|NR_119590.1|	Operculomyces laminatus JEL 223 ITS region from TYPE material	7e-103	100	SH208245.06FU_DQ485617|k__Fungi;p__Chytridiomycota;c__Chytridiomycetes;o__Rhizophydiales;f__Rhizophydiales_family_Incertae_sedis;g__Operculomyces;s__Operculomyces_laminatus;	2e-105	100
LS980588	Otu1060	TTGAATAAACTTGGTTGGGTTGTTGCTGGCTCTTAGGGGCATGTGCACACCTAGTGCCATTTTTAAAACCACCTGTGCACATTTTGTAGACCTTTAGAATGCTGTGAGGCTAGACCTTACAATATTTCATTAGTCTACGTCTTCACATACACACGAATGTAATAGAATGTCATTTAACTGGTACTGTAAAGTGCCTTTAAACACAATGAAATA	Fungi	_	_	_	_	_	uncultured Fungi	_	_	_	_	_	_	KF222228|k__Fungi;p__unidentified;c__unidentified;o__unidentified;f__unidentified;g__unidentified;s__uncultured	2e-95	96.24
LS978841	Otu10600	TCGATTCAAGAGGACGTGCTGGCTCTTCTGTTAGGAGGGCATTGTGCACTCTCTCAAATCTAACCCTATTCACCTGTGCACACTTGGTAGGCAAGAGAAAGGGGGGCAATACTGTTCCCCAAACTCTTTGCCTATTGTTTTGTAACACACACCTTATGAATTTTAATTGAACAAAAAAAAATTTGTAA	Fungi	Basidiomycota	Agaricomycetes	Agaricales	Clavariaceae	_	uncultured Clavariaceae	_	Saprotroph	_	_	_	_	KM248912|k__Fungi;p__Basidiomycota;c__Agaricomycetes;o__Agaricales;f__Clavariaceae;g__Clavaria;s__Clavaria	7e-20	87.5
LS980435	Otu10601	CAGAGTTAGGGTCTTCTAGGCCCGACCTCCAACCCTTTGTCAAATTTACTTTGTTGCTTTGGCGAGCCCGTCCTTGCGGACCGCCGGGAGTTACTCCAAACTTCTGGCCAGTGCTTGCCAATAGCCCACTTAAATTCTTTACAAATTTGTCGTCTGAAGTGATAATCAAATTATCTA	Fungi	Ascomycota	Eurotiomycetes	_	_	_	uncultured Eurotiomycetes	_	_	gi|387353354|gb|JQ760492.1|	Eurotiomycetes sp. genotype 400 isolate FL0854 internal transcribed spacer 1, partial sequence 5.8S ribosomal RNA gene and internal transcribed spacer 2, complete sequence and 28S ribosomal RNA gene, partial sequence	8e-30	79	undefined_JX030781|k__Fungi;p__unclassified_Fungi;c__unclassified_Fungi;o__unclassified_Fungi;f__unclassified_Fungi;g__unclassified_Fungi;s__uncultured_fungus;	7e-59	89.94
LS980589	Otu10602	CCGAGTGGGGGTCTTTTTTGAGGCCCGATCTCCAACCCTGTGTGTATGTACCTTCGTTGCTTTGGCAGGTCGGTCTTTGACCAGACTGCCGGCGGTCCCCGTGACCGCCGGAGAGTGCCTGTCAGTAGCCCCCATTTTCAATCCTTGAATAACCGTGACCTCTGAGTTTGGGACAACAAATAGTTAA	Fungi	_	_	_	_	_	uncultured Fungi	_	_	gb|JX030992.1|	Uncultured fungus clone ITS1F_5c.F66N0BQ02G0H7R internal transcribed spacer 1, partial sequence	4e-44	85.1	undefined_JX030992|k__Fungi;p__unclassified_Fungi;c__unclassified_Fungi;o__unclassified_Fungi;f__unclassified_Fungi;g__unclassified_Fungi;s__uncultured_fungus;	1e-50	85.11
LS984865	Otu10605	TAATAAAGTGTTTTATGGCACTTTTTAAAAAAATCCATATCCACCTTGTGTGCAATGTTTTATAATGTTTATAGACTTTTTTTCTATAACTTTATAATTTACATCAACTCATTTTTTAAACTAATTTGTCTGAAAAAAAATATTATGAATACTTAATTCAAAATA	Fungi	Zygomycota	/Mortierellomycotina	Mortierellales	_	_	uncultured Mortierellales	_	Saprotroph	gi|511783666|gb|JX975889.1|	Mortierella lignicola strain CBS 100594 internal transcribed spacer 1, partial sequence; 5.8S ribosomal RNA gene and internal transcribed spacer 2, complete sequence; and 28S ribosomal RNA gene, partial sequence	3e-35	82.46	JX975927|k__Fungi;p__Zygomycota;c__Incertae	2e-25	81.29
LS987700	Otu10606	ATGATTGCGAATGGTTACCTTTGGTGCTGGCTCTCGCGAGCAAGTGCACATTGGTGGCTTTCATCCACTACTACCCTTGTGAACCTTTGGCCTCTTGCTCGCTTCGGCTGGCAGAGGATTTTTACACACACACTCGAATGTCTTACTTTTTGCGATCACACGCAATCAATA	Fungi	Basidiomycota	Agaricomycetes	Sebacinales	Sebacinaceae	Sebacina	uncultured Sebacina	sebacina	EM	gb|HQ154377.1|	Uncultured Sebacina isolate TUB 019455 clone A1 18S ribosomal RNA gene, partial sequence internal transcribed spacer 1, 5.8S ribosomal RNA gene, and internal transcribed spacer 2, complete sequence and 28S ribosomal RNA gene, partial sequence	7e-77	97.7	SH231655.06FU_HQ154376|k__Fungi;p__Basidiomycota;c__Agaricomycetes;o__Sebacinales;f__Sebacinaceae;g__unclassified_Sebacinaceae;s__Sebacinaceae_sp;	2e-79	97.67
LS979608	Otu10607	ACAAATCCATATTTTATGCCGCAAGGCGTAGATATAAATTCGCTTGGCTGGCGCAAGCTGCCAAGTTGAAAGATTGTATATATTATTATATATAAATGTATGTGTAGTGTAGACAAGTGTGTGTAAAAACAAAAATAATTGA	Fungi	Cryptomycota	_	_	_	_	uncultured Cryptomycota	_	_	gb|JX898594.1|	Uncultured fungus clone GMW_S06-32 internal transcribed spacer 1, partial sequence 5.8S ribosomal RNA gene and internal transcribed spacer 2, complete sequence and 28S ribosomal RNA gene, partial sequence	9e-30	94	SH228749.06FU_JX898594|k__Fungi;p__Cryptomycota;c__unclassified_Fungi;o__unclassified_Fungi;f__unclassified_Fungi;g__unclassified_Fungi;s__uncultured_fungus;	3e-32	100
LS975932	Otu10609	TAGGAAAGAGAAGAAGGCAGGGGATGTTGCTGGTGCAGAATGCACAAGTGCACTCTCTTGCCATTGCCATATTTCTTCTTCAATTCATCTCATCACACCTGTGCACATATTGTAGGTTGAGTTACATCAACCTATGTTTTTTTATACCCTTATACAACCTCTATATTGTATGTGTTGATATTATATTCATTGGAATA	Fungi	Basidiomycota	Agaricomycetes	Agaricales	_	_	uncultured Agaricales	_	Saprotroph	_	_	_	_	KF291152|k__Fungi;p__Basidiomycota;c__Agaricomycetes;o__Agaricales;f__Tricholomataceae;g__Hygroaster;s__Hygroaster	4e-37	83.91
LS987566	Otu1061	ATGAATTTGTCTCCGGACATTATTTCTTTAAACACTTGTGAACTTATATGTTTTGCTTTGGCTAGTTCTTTATGGGCTGGCCAAAAGATTTTTACAAACACCTTTTATCAAGAAATTTATTTTGAAACTGAATTATTTAATTATTCA	Fungi	Ascomycota	Saccharomycetes	Saccharomycetales	_	_	uncultured Saccharomycetales	_	Saprotroph	dbj|AB251839.1|	Uncultured ectomycorrhizal fungus genes for ITS1, 5.8S rRNA, ITS2, partial and complete sequence, isolate: Pdmt33	4e-53	93.3	SH230692.06FU_FJ553376|k__Fungi;p__Ascomycota;c__Saccharomycetes;o__Saccharomycetales;f__unclassified_Saccharomycetales;g__unclassified_Saccharomycetales;s__Saccharomycetales_sp;	2e-54	93.24
LS976739	Otu10610	CCGTGGGCTGGAAACAGCCCATTGAGATAGCACCCTTTGTTTATGAGCACCGTTGTTTCCTCGGCGGGCTTGCCCGCCGTTAGGACATTGAAAACCCCTTTGCAGTAGCAGTACCTTCAGTTAAAAATAAATATTA	Fungi	Ascomycota	_	_	_	_	uncultured Ascomycota	_	_	gb|HQ445987.1|	Uncultured fungus clone 30T-12 18S ribosomal RNA gene, partial sequence internal transcribed spacer 1, 5.8S ribosomal RNA gene, and internal transcribed spacer 2, complete sequence and 28S ribosomal RNA gene, partial sequence	1e-63	100	SH194661.06FU_HQ445987|k__Fungi;p__Ascomycota;c__unclassified_Ascomycota;o__unclassified_Ascomycota;f__unclassified_Ascomycota;g__unclassified_Ascomycota;s__Ascomycota_sp;	3e-66	100
LS977752	Otu10612	CCAAAGATGGTGGGCCTCCGTGCCCCCGTCCCCAACCCATTGTTGACTAAAACCTTTTTGCCTCGGGGGCCGAGCGTCCGCCGCCGCCCCCGGAGGACCATCTAACGCTGTCTCTTTGCGTCGGAGTAATTGATTAAATAAATGA	Fungi	Ascomycota	Dothideomycetes	Capnodiales	_	_	uncultured Capnodiales	_	_	gb|JF691228.1|	Uncultured Capnodiales clone FM120.2 internal transcribed spacer 1, partial sequence 5.8S ribosomal RNA gene, complete sequence and internal transcribed spacer 2, partial sequence	1e-57	95.2	SH215047.06FU_JF691228|k__Fungi;p__Ascomycota;c__Dothideomycetes;o__Capnodiales;f__unclassified_Capnodiales;g__unclassified_Capnodiales;s__uncultured_Capnodiales;	5e-60	95.21
LS989404	Otu10614	CAGGACTCGCAAGACTCCCGTAACCACTGTGAACCTTACCTATCGTTGCCTCGGCGGGCGCTGGAAACCCTCCAGCGCTCACGCCCGCCGACGGCCCACAACTCATTGTCTGACTCTAAGCATCTCCGAGCCATACACAAACGAATCA	Fungi	Ascomycota	Sordariomycetes	Chaetosphaeriales	Chaetosphaeriaceae	Thozetella	uncultured Thozetella	_	Saprotroph	gb|KJ471551.1|	Thozetella sp. UFMGCB 6376 internal transcribed spacer 1, partial sequence 5.8S ribosomal RNA gene, complete sequence and internal transcribed spacer 2, partial sequence	5e-52	92.6	undefined_KJ471551|k__Fungi;p__Ascomycota;c__Sordariomycetes;o__Chaetosphaeriales;f__Chaetosphaeriaceae;g__Thozetella;s__Thozetella_sp_UFMGCB_6376;	2e-54	92.57
LS981558	Otu10618	ATGAGAACTAGGAGTAGTAGCCTTGGTTATTACTCCGAACACTCCACCCTTTGTTTACATTACCTTTGTTGCTTTAGCAGGCCCGCCTTTTGGCCGCCGGCACCTGCTGGTCAGCGCCTGCTAAAGAACCTAAAACTCTTGTTAATAATATTGTCTGAGTACTATATAATAGTTA	Fungi	Ascomycota	Leotiomycetes	Helotiales	_	_	uncultured Helotiales	_	_	gb|JN396114.1|	Uncultured fungus clone U_QM_090722_230_Ad07.b1 18S ribosomal RNA gene, partial sequence internal transcribed spacer 1, complete sequence and 5.8S ribosomal RNA gene, partial sequence	3e-80	98.3	SH207340.06FU_JF519573|k__Fungi;p__Ascomycota;c__Leotiomycetes;o__Helotiales;f__unclassified_Helotiales;g__unclassified_Helotiales;s__uncultured_Helotiales;	1e-82	98.29
LS981559	Otu10619	CAGAGATCATGCCCTCACGGGTAGACCTCCCACCCTGTTTATATACTATTGTTGCTTTGGCAGGCCGCCTTCGGGCTCCCGGCTTCGGCGGGGGAGCGCCTGCCAGAGGACCCAAACTCTTGTGTTAAAAATGTCGTCTGAGTACTATATAATAAGTTA	Fungi	Ascomycota	Leotiomycetes	Helotiales	_	_	uncultured Helotiales	_	_	gb|GU174300.1|	Uncultured fungus clone Alb_O_MayE08 18S ribosomal RNA gene, partial sequence internal transcribed spacer 1, 5.8S ribosomal RNA gene, and internal transcribed spacer 2, complete sequence and 28S ribosomal RNA gene, partial sequence	1e-74	99.4	SH209312.06FU_GU174300|k__Fungi;p__Ascomycota;c__Leotiomycetes;o__Helotiales;f__unclassified_Helotiales;g__unclassified_Helotiales;s__Helotiales_sp;	3e-77	99.37
LS983053	Otu1062	CCGAGTTAACAACTCCCAAACCCTTTGTGAACATACCTATCGTTGCTTCGGCGGTTCACGCCCCGGCTCTTGAGCCCGGAACCAGGCGCCCGCCGAAGGACCCCAAACTCTTGTTTTTACCAGCAGTATTATCTGAGTGACAAAACAAAATAAATCA	Fungi	Ascomycota	Sordariomycetes	Hypocreales	_	_	uncultured Hypocreales	_	_	gb|AF081472.2|AF081472	Stachybotrys sp. HH1 18S ribosomal RNA gene, partial sequence internal transcribed spacer 1, 5.8S ribosomal RNA gene and internal transcribed spacer 2, complete sequence and 30S ribosomal RNA gene, partial sequence	2e-46	89.4	SH227389.06FU_AF081472|k__Fungi;p__Ascomycota;c__Sordariomycetes;o__Hypocreales;f__Hypocreales_family_Incertae_sedis;g__Stachybotrys;s__Stachybotrys_dichroa;	6e-51	89.44
LS980590	Otu10626	TCAAGAGTGTATAACCCCCCTTGTAAAATAGTGGGGTTAACCTCCCGTCCTTTGCTTGACCCCTCCCTTTTTTTTAGAAGGGGGGTTGCATTTTGATATCTGCTTCGGTGGGGTTTACCCACCGAAACACCCTCAAAAAATTCTTTTAAAATAATTCAGTCCGAGAATTTTTTTGAATTAATACA	Fungi	_	_	_	_	_	uncultured Fungi	_	_	_	_	_	_	KP323399|k__Fungi;p__unidentified;c__unidentified;o__unidentified;f__unidentified;g__unidentified;s__uncultured	1e-42	85.8
LS976740	Otu10629	CAGAGTATTACACTCCTAAACACCTGTCTACCTTACTACGTTGCTTCGGCAGGAGGCCCCTGGGAGGGGTCGTTGGGTGCCTGCCGGAGGTCATACAAACTCTTGTTTTACACAAACCTAAAGATTCTGAGTTATACTTTTAAATAAGTCA	Fungi	Ascomycota	_	_	_	_	uncultured Ascomycota	_	_	gi|51872635|gb|AY699692.1|	Fungal sp. R48 18S ribosomal RNA gene, partial sequence internal transcribed spacer 1, 5.8S ribosomal RNA gene, and internal transcribed spacer 2, complete sequence and 28S ribosomal RNA gene, partial sequence	6e-43	87.26	HF678527|k__Fungi;p__Ascomycota;c__Ascomycota_class_Incertae_sedis;o__Ascomycota_order_Incertae_sedis;f__Ascomycota_family_Incertae_sedis;g__Gyrothrix;s__Gyrothrix_verticiclada;	2e-45	88
LS987701	Otu1063	ATGATTGCGAATGGTTGCCTTCGGTGCTGGCTCTTGCAAGTGCACGTTGGTGGCTTTCATCCAATACCCCTGTGAACCTTTGGCCTCTTGCTAGCTTCGGCTGGCAGAGGATTTTTACACACTCGAATGTAATGAAAACTATTGTCGTGCGCAAGCACTAATGTA	Fungi	Basidiomycota	Agaricomycetes	Sebacinales	Sebacinaceae	Sebacina	uncultured Sebacina	sebacina	EM	gb|KJ769301.1|	Uncultured Sebacina clone 84 internal transcribed spacer 1, partial sequence 5.8S ribosomal RNA gene and internal transcribed spacer 2, complete sequence and 28S ribosomal RNA gene, partial sequence	3e-81	100	SH231591.06FU_FR852339|k__Fungi;p__Basidiomycota;c__Agaricomycetes;o__Sebacinales;f__Sebacinaceae;g__Sebacina;s__Sebacina_sp;	1e-83	100
LS981560	Otu10631	GAGTATTTGAATTTGAACCCTGTGGGGGTTCAAACAAATCTGACTTTGTGGTAACAATGAAAAAAATAGGATTGGGTTTAAAGATGATGCCTTTTAAAGAAATTTAGAGGTATCGACCCAAGCTTTTTATCAACTCTTTTTTTTTTACTATTTGACTGAATTTATCAAGTAATCCAATTTTTTGGGTTAAAAAAAGTTTTAAA	Fungi	Ascomycota	Leotiomycetes	Helotiales	_	_	uncultured Helotiales	_	_	dbj|AB846969.1|	Mucoromycotina sp. 1 KO-2013 gene for ITS1, 5.8S rRNA and ITS2, partial sequence, isolate: Do0039	1e-36	82	SH209504.06FU_HQ021978|k__Fungi;p__Ascomycota;c__Leotiomycetes;o__Helotiales;f__unclassified_Helotiales;g__unclassified_Helotiales;s__uncultured_Helotiales;	1e-36	82
LS979237	Otu10632	CCGAGTTTACAACTCCCAAACCCCTGTGAACTTATACCTTTTACCGTTGCTTCGGCGGGTTCTCGCCCCGGAACAGGTTCTTCCTGCCCGGAACCAGGCGCCCGCCGGGGGACCTAAACTCTTGCTTTAAACAGTGGCATACTCTCTGAGTCTCACAAACAAAAAATGAATCA	Fungi	Ascomycota	Sordariomycetes	Hypocreales	Cordycipitaceae	Cordyceps	uncultured Cordyceps	_	Animal parasite	gb|HM596004.1|	Cordyceps sp. CUHK CSM1 culture-collection CUHK:CSM1 18S ribosomal RNA gene, partial sequence internal transcribed spacer 1, 5.8S ribosomal RNA gene, and internal transcribed spacer 2, complete sequence and 28S ribosomal RNA gene, partial sequence	2e-88	97.9	SH228970.06FU_HM596004|k__Fungi;p__Ascomycota;c__Sordariomycetes;o__Hypocreales;f__Cordycipitaceae;g__Cordyceps;s__Cordyceps_sp_CUHK_CSM1;	5e-91	97.93
LS984514	Otu10633	TAATCAAGTGTTTTTATGGCACTTTTTAAATCCATATCCACCTTGTGTGCAATGTCAGTCGATCTTCTTCATGGAGATCGACCAAACATCAACCTTTATTTTTTAACTCTTTGTCTGAAAAATATTATGAATAAACAATTCAAAATA	Fungi	Zygomycota	/Mortierellomycotina	Mortierellales	Mortierellaceae	Mortierella	uncultured Mortierella	_	Saprotroph	gb|JQ666706.1|	Uncultured soil fungus clone BD83 18S ribosomal RNA gene, partial sequence internal transcribed spacer 1, 5.8S ribosomal RNA gene, and internal transcribed spacer 2, complete sequence and 28S ribosomal RNA gene, partial sequence	5e-73	95.5	SH214830.06FU_JQ666321|k__Fungi;p__Zygomycota;c__Zygomycota_class_Incertae_sedis;o__Mortierellales;f__Mortierellaceae;g__Mortierella;s__Mortierella_sp;	2e-75	95.51
LS985204	Otu10634	CAGAGTTCGTGCCCGTCCGGGTAGATCTCCCACCCGCTGTCATCACTACAATCGTTGCTTTGGCGGGCCGGCGGCCCCAGGCCGGTGCGTGCCCGCCAGAGGCCCCATAGACTCTGAATGTTAGTGTCGTCCGAGTACTATACAATAGTTA	Fungi	Ascomycota	Dothideomycetes	incertae sedis	Myxotrichaceae	_	uncultured Myxotrichaceae	_	Saprotroph	dbj|AB847070.1|	Oidiodendron sp. 1 KO-2013 gene for ITS1, 5.8S rRNA and ITS2, partial sequence, isolate: Sa0164	6e-42	88.2	undefined_AB847070|k__Fungi;p__Ascomycota;c__Dothideomycetes;o__Dothideomycetes_order_Incertae_sedis;f__Myxotrichaceae;g__Oidiodendron;s__Oidiodendron_sp_1_KO_2013;	2e-44	88.24
LS983627	Otu10639	TCGTAACAAACGCGTGGGAGGCGCTCCAAGGCTGTCGCCTATTCTGTGCACGCCGGAAGGGCGTCCTCTCACGTCAAATCCACCTCACCCCTTTTGTGCGCCACCGCGTGGGCCCCCTCCTCGGAGGGGGTTCGCGTTTTTCACACAAACGCCCTTTGTAAACGTCTCGTAGAACGTCTTCATTTTGTTTGCGTTGACGCGCGATCAATA	Fungi	Basidiomycota	Agaricomycetes	Russulales	Russulaceae	Lactarius	uncultured Lactarius	russula-lactarius	EM	gi|120400548|gb|EF141553.1|	Lactarius friabilis voucher LTH325 18S ribosomal RNA gene, partial sequence; internal transcribed spacer 1, 5.8S ribosomal RNA gene, and internal transcribed spacer 2, complete sequence; and 28S ribosomal RNA gene, partial sequence	1e-79	92.89	EF141553|k__Fungi;p__Basidiomycota;c__Agaricomycetes;o__Russulales;f__Russulaceae;g__Lactarius;s__Lactarius	4e-82	92.89
LS990517	Otu1064	CAGAGTTACTAAACTCCCAAACCCATGTGAACTTACCTATGTTGCCTCGGCGGACGCCTACCCTGTAGCTACCCTGTAGCTACCCGGTAGAGCGGTCGCCGGCGGACCTTCAAACTCTTGTTTTAATATGGTTATTCTGAGTAATTACTATAATAAGTCA	Fungi	Ascomycota	Sordariomycetes	Xylariales	_	_	uncultured Xylariales	_	_	gi|574483618|gb|KC775744.1|	Gyrothrix circinata strain MUCL 54182 internal transcribed spacer 1, partial sequence; 5.8S ribosomal RNA gene, complete sequence; and internal transcribed spacer 2, partial sequence	3e-60	93.75	AY969615|k__Fungi;p__Ascomycota;c__Sordariomycetes;o__Xylariales;f__unidentified;g__unidentified;s__Xylariales	1e-70	96.88
LS976094	Otu10645	TTGAATACATTTTGGGTTGGTTGTTGCTGGCTCTTAGGGGGCATGTGCACACCAACTCCAATTTTCAACCCCCTGTGCACCCTTGCATGGATCTGAAAGTTTTGAGGAGACTCAGTTTGAGAATTGTTGTGCGAGAGAGCCAACTTTTTCTTGTCTTTAGATCTGTGTTTTCACACACAACCAATGATATATTTGAATGTAACAAATATAGGCTTTTGTGCCTTTAAAAAAATAACATAAGTA	Fungi	Basidiomycota	Agaricomycetes	_	_	_	uncultured Agaricomycetes	_	_	gi|667665624|dbj|AB973812.1|	Entoloma aff. conferendum 1D1 genes for 18S rRNA, ITS1, 5.8S rRNA, ITS2, 28S rRNA, partial and complete sequence	4e-41	78.99	AB973812|k__Fungi;p__Basidiomycota;c__Agaricomycetes;o__Agaricales;f__Entolomataceae;g__Entoloma;s__Entoloma_pallidocarpum;	3e-43	79
LS984515	Otu10647	TAATAAGTGTTTATGGCACTTCTTAAATCCATATCCACCTTGTGTGCAATGTCAGCCGTTTTCTTCATGGAAACGGCCAAACATCAACTTATTTTAACTGTTTGTCTGAAAACTATTATGAATAAACAATTCAAAATA	Fungi	Zygomycota	/Mortierellomycotina	Mortierellales	Mortierellaceae	Mortierella	uncultured Mortierella	_	Saprotroph	ref|NR_111574.1|	Mortierella acrotona CBS 386.71 ITS region from TYPE material gb|HQ630328.1| Mortierella acrotona strain CBS 386.71 internal transcribed spacer 1, partial sequence 5.8S ribosomal RNA gene, complete sequence and internal transcribed spacer 2, partial sequence	1e-62	100	SH228367.06FU_HQ630328|k__Fungi;p__Zygomycota;c__Zygomycota_class_Incertae_sedis;o__Mortierellales;f__Mortierellaceae;g__Mortierella;s__Mortierella_acrotona;	4e-65	100
LS979290	Otu10648	TTGAAATAAACTTGGTGTGGGTTGTAGCTGGCCTTTTGGCAAGTGCTCGCCTTCATCATCTTTATATTTCCACCTGTGCACCTTTTGTAGACCAGAAAGAAAAAAAATGAGATTTTGATCTCTTTTAAAGTATTTCTTGTCTATGCTTTTTATATACCCCTAAAATGTAATAGAATGTTAATCTATGGGCCTTCGTGCCTATAAACAAAAATTATA	Fungi	Basidiomycota	Agaricomycetes	Agaricales	Cortinariaceae	_	uncultured Cortinariaceae	_	Saprotroph	gi|544161272|gb|KF219590.1|	Phaeocollybia pseudofestiva voucher rle2007-070 internal transcribed spacer 1, partial sequence; 5.8S ribosomal RNA gene and internal transcribed spacer 2, complete sequence; and 28S ribosomal RNA gene, partial sequence	4e-66	87.56	JN102517|k__Fungi;p__Basidiomycota;c__Agaricomycetes;o__Agaricales;f__Cortinariaceae;g__Phaeocollybia;s__Phaeocollybia	5e-72	88.98
LS985754	Otu10649	CCGAGTGAGGGCCCTCTGGGTCCAACCTCCCACCCGTGTTTACTTACCGTGTTGCTTCGGCGGGCCCGCCTTCGCTGGCCGCCGGGGGGCTCACGCCCCCGGGCCCGCGCCCGCCGAAGACCCCCTCGAACTCTGTCTGAAGATTGTAGTCTGAGTGAAAATATAAATTATTTA	Fungi	Ascomycota	Eurotiomycetes	Eurotiales	Trichocomaceae	Penicillium	uncultured Penicillium	_	Saprotroph	gb|KM504422.1|	Uncultured fungus clone OTU58 internal transcribed spacer 1, partial sequence 5.8S ribosomal RNA gene, complete sequence and internal transcribed spacer 2, partial sequence	2e-76	97.1	undefined_KJ527457|k__Fungi;p__Ascomycota;c__Eurotiomycetes;o__Eurotiales;f__Trichocomaceae;g__Penicillium;s__Penicillium_sp_5220;	7e-79	97.13
LS977477	Otu10653	CAGAGTTTTCCAAACTCCCAAACCCATGTGAACTTACCATTGTTGCCTCGGCGGAGCCTACCCTGTAGCTACCCTATAAGGTGGTTACCCTGTAACGCCCCGCCGGTGGATTTTCAAACTCTTGTTATTTATTGTAATCTGAGCGTCTTATTTTAAATAAGTCA	Fungi	Ascomycota	Incertae_sedis	Incertae_sedis	Incertae_sedis	Beltrania	uncultured Beltrania	_	Saprotroph	gb|KF435614.1|	Fungal endophyte culture-collection STRI:ICBG-Panama:TK812 18S ribosomal RNA gene, partial sequence internal transcribed spacer 1, 5.8S ribosomal RNA gene, and internal transcribed spacer 2, complete sequence and 28S ribosomal RNA gene, partial sequence	8e-71	97	undefined_KJ869158|k__Fungi;p__Ascomycota;c__Ascomycota_class_Incertae_sedis;o__Ascomycota_order_Incertae_sedis;f__Ascomycota_family_Incertae_sedis;g__Beltrania;s__Beltrania_pseudorhombica;	2e-73	96.95
LS981388	Otu10654	TTGAATAAACCTGGCGTGGTTGTAGCTGGCTCTTTAGGGAGCATGTGCTCGCCCGTCATCTTTATCTTTCCACCTGTGCACTTCTTGTAGGTCTGGATGTAAACTTTCCGAGGCAACTCGGTCGGGAGGAATGTCAACTTTTTGTTGGCTTTCCTTGTATGTCCAGGTCTATGTTTTCATATACTCCAAAGCATGTAACAGAATGTGTCTAAGGTCTTTGTGCCTTATAAACTATATA	Fungi	Basidiomycota	Agaricomycetes	Agaricales	Strophariaceae	Gymnopilus	uncultured Gymnopilus	_	Saprotroph	gi|651086566|dbj|AB968238.1|	Gymnopilus sp. YO195 genes for 18S rRNA, ITS1, 5.8S rRNA, ITS2, 28S rRNA, partial and complete sequence	3e-113	99.16	AB968238|k__Fungi;p__Basidiomycota;c__Agaricomycetes;o__Agaricales;f__Strophariaceae;g__Gymnopilus;s__Gymnopilus	1e-118	99.16
LS978632	Otu10656	TCGTATCTCTGGTGGCGTGGGTGGTGAGGCAACTCCCACTCTAGGTCGTAGCTATAACCCGTGTTTATTACCTTTGTTGCTTTGGCGAGCCGCCTCCGGGCGCAGCCTCGGCTGATCGTGCTCGCCAGAGAACCCAAACTCTTTTGTTTACAGTATTGTCTGAGTACTATATAATAGTTA	Fungi	Ascomycota	Sordariomycetes	Hypocreales	Nectriaceae	Ciliciopodium	uncultured Ciliciopodium	_	Mycoparasite	gi|363704703|gb|JQ272396.1|	Ophiostomataceae sp. RB-2011 voucher AM2BA1A8 18S ribosomal RNA gene, partial sequence internal transcribed spacer 1, 5.8S ribosomal RNA gene, and internal transcribed spacer 2, complete sequence and 28S ribosomal RNA gene, partial sequence	2e-31	86.7	KM231856|k__Fungi;p__Ascomycota;c__Sordariomycetes;o__Hypocreales;f__Nectriaceae;g__Ciliciopodium;;	2e-54	90.61
LS980591	Otu10657	GAGAAATTTACGGGGAGTTGAGCTGGCCGAAAGGCATGTGCTCGCTTCCTAAATTATCTTATCCATACACCTGTGCACCTTTGGGGAGAATGCTAGTTAATAGAATTCTCCTCGTTTTTACACAAACTCTTATAATAACATTGAACGTGATCTAGTGCCGCAAGGCCTTAATCAAATATA	Fungi	_	_	_	_	_	uncultured Fungi	_	_	gb|JX031885.1|	Uncultured fungus clone ITS1F_13c.F66N0BQ01CJI1J internal transcribed spacer 1, partial sequence	9e-51	87.8	undefined_JX031885|k__Fungi;p__unclassified_Fungi;c__unclassified_Fungi;o__unclassified_Fungi;f__unclassified_Fungi;g__unclassified_Fungi;s__uncultured_fungus;	3e-53	87.77
LS979609	Otu10659	ACAAATCCGATAATTTGCGTGGGGGGTGACCCTTTTTGCAAAATATTAAATCGCCGGCTTAACAGCTGGTGGTGAGGTTATAATAATATAAATGCGTGTTATGTTGACAGTGTGAGTGAGATTTAAATTTATTGA	Fungi	Cryptomycota	_	_	_	_	uncultured Cryptomycota	_	_	gb|JX456807.1|	Uncultured fungus clone ZIC55 18S ribosomal RNA gene, partial sequence internal transcribed spacer 1, 5.8S ribosomal RNA gene, and internal transcribed spacer 2, complete sequence and 28S ribosomal RNA gene, partial sequence	6e-28	84.5	JX456747|k__Fungi;p__Cryptomycota;;;;;;	1e-22	100
LS988146	Otu10661	TTGATTGTGAATCGTTGCCTTCTGTGCTGGCCAGCTCTGGCAAGTGCACGCTGGTGACTTTCCTCCAATCCCCACCCCATGTGAACCTTTAGCCTCCGCTGGCTTTGGCTGGCAGAGGATTTTTACACCGACTCGAATGTAATGAAATTATCATTGTGCGTAAGCACTACGAATGTA	Fungi	Basidiomycota	Agaricomycetes	Sebacinales	_	_	uncultured Sebacinales	sebacina	EM	gb|JX561235.1|	Sebacinales sp. OS109 internal transcribed spacer 1, partial sequence 5.8S ribosomal RNA gene, complete sequence and internal transcribed spacer 2, partial sequence	2e-86	100	SH226367.06FU_JX561235|k__Fungi;p__Basidiomycota;c__Agaricomycetes;o__Sebacinales;f__unclassified_Sebacinales;g__unclassified_Sebacinales;s__Sebacinales_sp_OS109;	7e-89	100
LS979610	Otu10663	ACAAATCAGCATAGGACCGCAAGGTCCTATATACACCCCAAGCCTGTGAAGGGTATCAAAACCTGGATCGGCTTTGGTTGCAGTCCTTTGGGCTGTAGACTAGGCTGTCGCAAGATGGTCGAGTCACATAGACGCTTGTATGTTTGACAGAGTTCAGTTGCTTATAAAAGATA	Fungi	Cryptomycota	_	_	_	_	uncultured Cryptomycota	_	_	gb|FJ778798.1|	Uncultured fungus clone Singleton_(159-1072_2040) 18S ribosomal RNA gene, partial sequence internal transcribed spacer 1, complete sequence and 5.8S ribosomal RNA gene, partial sequence	1e-73	96.5	EU517015|k__Fungi;p__Cryptomycota;c__unclassified_Fungi;o__unclassified_Fungi;f__unclassified_Fungi;g__unclassified_Fungi;s__uncultured_fungus;	4e-66	97
LS978465	Otu10665	CAGAGTTCATGCCCTAACGGGTAGACCTCCCACCCTTTGTTATACCTACCTTTGTTGCTTTGGCAGGCCGCCTTCGGGCACTCGGCTCTCGCTGAGGTGCGCCTGCCAGAGGACCCAAAAACTCTGAATGTTAATGTCGTCTGAGTACTATATAATAGTTA	Fungi	Ascomycota	Incertae_sedis	Incertae_sedis	Incertae_sedis	Chalara	uncultured Chalara	_	Saprotroph	gb|EF619696.1|	Uncultured Helotiaceae clone 1S2.02.F05 18S ribosomal RNA gene, partial sequence internal transcribed spacer 1, 5.8S ribosomal RNA gene, and internal transcribed spacer 2, complete sequence and 28S ribosomal RNA gene, partial sequence	3e-75	99.4	SH209243.06FU_EF619696|k__Fungi;p__Ascomycota;c__Ascomycota_class_Incertae_sedis;o__Ascomycota_order_Incertae_sedis;f__Ascomycota_family_Incertae_sedis;g__Chalara;s__Chalara_sp;	8e-78	99.38
LS984143	Otu10666	CAGTTGGGGCCCCGCCCCGATCAAGATACCACCCCTTGCTTTTTGAGTACCTCTGTTTCCTCGGCGGGCTCGCCCGCCAACGGGGACCACAAAGAAACCTCTTGCAGTTGCAGTAAACGTCATAAATCAAAACAAAAATCA	Fungi	Ascomycota	Dothideomycetes	Pleosporales	Lophiostomataceae	Lophiostoma	uncultured Lophiostoma	_	Saprotroph	gi|194306815|gb|AY787716.2|	Lophiostoma sp. olrim935 18S ribosomal RNA gene, partial sequence internal transcribed spacer 1, 5.8S ribosomal RNA gene, and internal transcribed spacer 2, complete sequence and 28S ribosomal RNA gene, partial sequence	2e-51	95.5	0|k__Fungi;p__unclassified_Fungi;c__unclassified_Fungi;o__unclassified_Fungi;f__unclassified_Fungi;g__unclassified_Fungi;s__uncultured_fungus;	2e-51	95.49
LS989800	Otu10667	TTGAATTGAAACGGGGGTGCTCGGTTCGGCCTGCACCGGTGGAGACGCCGTGCTGCGGTCGGCCTTGCGCCCTCTTCCAAACTCAAACCCCTGTGAACCTTTGGGAGGTGCGCACCGCGTGCGGAGCGGCCTCCCGTTTCAACCAACTCTGATGTCTATTTGAATGTTTGATTCGGGGCAGCCCCGATGTCTAATTGAAAA	Fungi	Basidiomycota	Agaricomycetes	Trechisporales	_	_	uncultured Trechisporales	_	Saprotroph	gb|JN890071.1|	Uncultured fungus clone MAC03GadID 18S ribosomal RNA gene, partial sequence internal transcribed spacer 1, 5.8S ribosomal RNA gene, and internal transcribed spacer 2, complete sequence and 28S ribosomal RNA gene, partial sequence	4e-70	91.3	SH221043.06FU_JN890071|k__Fungi;p__Basidiomycota;c__Agaricomycetes;o__Trechisporales;f__unclassified_Trechisporales;g__unclassified_Trechisporales;s__Trechisporales_sp;	1e-72	91.3
LS976741	Otu10668	CCGAGTTTACAACTCCCAAACCCACTGTGAACCTACCTGTATTTTCTGCTTCGGCGGGCAGCCCCAGGGCGGGGCCGCGCGCCCGGGGTTGTACCCGGGTGCCCGCCGAAAGCAACAAAAACTCTGTTTTTTCAGTGTCTTCTGAGCTATAAAACAAACAAGTTA	Fungi	Ascomycota	_	_	_	_	uncultured Ascomycota	_	_	gi|390189610|emb|HE814196.1|	Sebacinales sp. 4 CG-2012 genomic DNA containing ITS1, 5.8S rRNA gene, ITS2, isolate 3057	3e-22	94.7	HE814196|k__Fungi;p__Ascomycota;c__Sordariomycetes;;;;;	3e-24	92.77
LS983054	Otu1067	CCGAGTTTTCTACTCAAAACCCTGCGAACCTACCTTTACGTGCTTCGGCGGCCGGCCCCCGGGGGGGGCGTCAAAAAACGGTCGCCGACAGCATTCAAAATCTCTGTCAGTGTATTCTGAGTAACCAAAAAAAACAAATCA	Fungi	Ascomycota	Sordariomycetes	Hypocreales	_	_	uncultured Hypocreales	_	_	gb|GQ921832.1|	Uncultured fungus clone RFLP type 116 18S ribosomal RNA gene, internal transcribed spacer 1, 5.8S ribosomal RNA gene, internal transcribed spacer 2, and 28S ribosomal RNA gene, region	2e-41	90.5	HM162202 |k__Fungi;p__Ascomycota;c__Sordariomycetes;o__Hypocreales;;;;	6e-35	86
LS977552	Otu10671	TCGAATCTAACATGAAGAGGTAGAGAGACTGTGCTGGCCATTAGCTGCATGTGCACGTCCCCTCGCCTTTTTCTGTCTATATACACCTGTGCACCTATTGTAGATCCCCTCGAAAGAGTGGGAACTATGTATGTTTTCATCACATCACACACAAAGAATGTCTAGAATGTAAATGTGATCGTGAATTCATTCCGTGATCGGAAATGAGATGCGACACAAGTCACAAATATATA	Fungi	Basidiomycota	Agaricomycetes	Boletales	Boletaceae	_	uncultured Boletaceae	boletus	EM	dbj|AB218099.1|	Uncultured ectomycorrhizal fungus DNA, contains 18S rRNA, ITS1, 5.8S rRNA, ITS2, and 26S rRNA, partial sequence, clone: M0442	9e-67	90.7	SH240993.06FU_UDB014220|k__Fungi;p__Basidiomycota;c__Agaricomycetes;o__Boletales;f__Boletaceae;g__Boletus;s__Boletus_sp;	6e-56	85.15
LS977753	Otu10673	CCGAGAAAAGGCGCTCTGCGTCCGGCCTCCAACCCTTTGTTCGTCTCAACCATGTTGCCTCGGGGGGCGACCCGGCCCTCGTGCCGGGCGACCCCGGAGGTCCATCAAACTCTGCATCCTTGCGTCGGAGTATTGAAAGCAAATCAATCA	Fungi	Ascomycota	Dothideomycetes	Capnodiales	_	_	uncultured Capnodiales	_	_	gb|GU993544.1|	Uncultured Capnodiales clone A6 18S ribosomal RNA gene, partial sequence internal transcribed spacer 1, 5.8S ribosomal RNA gene, and internal transcribed spacer 2, complete sequence and 28S ribosomal RNA gene, partial sequence	4e-68	98.7	SH230689.06FU_GU993544|k__Fungi;p__Ascomycota;c__Dothideomycetes;o__Capnodiales;f__unclassified_Capnodiales;g__unclassified_Capnodiales;s__uncultured_Capnodiales;	1e-70	98.68
LS980592	Otu10674	TTGAATTCCAACGTAAAGGGTTGTTGCTGGCATAACTTGCATGTGCACGCCCGATACACTCACACCTGTGCACCTACTGACTGAAGCCCTTCACCGGAGGGTGGACGTCCTTACTACACACACTTTTTAAATACTTGTTTGATATTATAAAAATATTAAATGA	Fungi	_	_	_	_	_	uncultured Fungi	_	_	gb|FJ776830.1|	Uncultured fungus clone Contig813-128-1169_1181 18S ribosomal RNA gene, partial sequence internal transcribed spacer 1, complete sequence and 5.8S ribosomal RNA gene, partial sequence	4e-54	91.5	undefined_FJ776830|k__Fungi;p__unclassified_Fungi;c__unclassified_Fungi;o__unclassified_Fungi;f__unclassified_Fungi;g__unclassified_Fungi;s__uncultured_fungus;	1e-56	91.46
LS985713	Otu10675	TCTATAACCGGGTGTGGCTGCGGCCTCCGGGGGCGTGTCTCCCGGGTGGTAGAGGTAGAACTCGCACGCGCCACATGTCTGAATCCTTTTTTTACGAGCACCTTTCGTTCTCCTTCGGTGGGGTGACCTGCCGTTGGAACCCATCAAAACTCTTTTTGCATCTAGCATTACCTGTTCTGATACAAACAATCGTTA	Fungi	Ascomycota	Dothideomycetes	Pleosporales	Montagnulaceae	Paraconiothyrium	uncultured Paraconiothyrium	_	Saprotroph	gb|EU715661.1|	Paraconiothyrium hawaiiense strain SGSGf29 18S ribosomal RNA gene, partial sequence internal transcribed spacer 1, 5.8S ribosomal RNA gene, and internal transcribed spacer 2, complete sequence and 28S ribosomal RNA gene, partial sequence	5e-104	99.1	SH224128.06FU_EU715661|k__Fungi;p__Ascomycota;c__Dothideomycetes;o__Pleosporales;f__Montagnulaceae;g__Paraconiothyrium;s__Paraconiothyrium_hawaiiense;	1e-106	99.07
LS983628	Otu10677	TCGTATCAAATGTGTGAGGCATGCGAGGGCTGTCGCTGACTCTTTTAGTCGTGCACGCCGGAGTGTGTCCTCTCACATAACAATCCATCTCACCCTTTGTGCACCACCGCGTGGGCACCCTTTGGGATCACACCAATCTCAGACGGGGGCTCACGTTTTCACACAAAACCCCCCCTTTAAAAAGTGTAGAGAATGTCCTAATTTATGCAATCAATA	Fungi	Basidiomycota	Agaricomycetes	Russulales	Russulaceae	Lactarius	uncultured Lactarius	russula-lactarius	EM	gb|KF432992.1|	Lactarius laccarioides voucher KW360 18S ribosomal RNA gene, partial sequence internal transcribed spacer 1, 5.8S ribosomal RNA gene, and internal transcribed spacer 2, complete sequence and 28S ribosomal RNA gene, partial sequence	8e-97	97.6	SH193893.06FU_KF432989|k__Fungi;p__Basidiomycota;c__Agaricomycetes;o__Russulales;f__Russulaceae;g__Lactarius;s__Lactarius_laccarioides;	3e-99	97.63
LS982435	Otu10679	CCGAGTTAGGGTCTTATAGGCCCGACCTCCAACCCTTTGTTTACTATACCATGTTGCTTTGGCGGGCCCGCCTTTGGGCCGCCGGGGGCTTTCACGCTCCTGGTCAGTGCCTGCCAGTAGCCTTATTAAATTCTTTCATAATTATGTTGTCTGAGTATAAATATAAATCATTTA	Fungi	Ascomycota	Eurotiomycetes	Chaetothyriales	Herpotrichiellaceae	_	uncultured Herpotrichiellaceae	_	Saprotroph	gb|HQ022099.1|	Uncultured Verrucariales clone 4Bart33S internal transcribed spacer 1, partial sequence 5.8S ribosomal RNA gene, complete sequence and internal transcribed spacer 2, partial sequence	4e-69	95.3	SH226825.06FU_HQ022099|k__Fungi;p__Ascomycota;c__Eurotiomycetes;o__Chaetothyriales;f__Herpotrichiellaceae;g__unclassified_Herpotrichiellaceae;s__Herpotrichiellaceae_sp;	1e-71	95.32
LS979790	Otu1068	CCGAGTTTACAACTCCCAAACCCCTGTGAACATACCTACGTTGCTTCGGCGGACCACCCCAACCCCCTCGGGGCGAGGGGCCGCCAGAGGACCCAAAACCCAACTGTTTTTTCCGTAACGAAACCTATTCTGAGTGGAATTATTAAATAAATCA	Fungi	Ascomycota	Sordariomycetes	Hypocreales	Nectriaceae	Cylindrocarpon	uncultured Cylindrocarpon	_	Plant pathogen	gb|JX379052.1|	Uncultured fungus clone 036A24879 18S ribosomal RNA gene, partial sequence internal transcribed spacer 1, complete sequence and 5.8S ribosomal RNA gene, partial sequence	2e-72	100	SH232147.06FU_AY295334|k__Fungi;p__Ascomycota;c__Sordariomycetes;o__Hypocreales;f__Nectriaceae;g__Cylindrocarpon;s__Cylindrocarpon_sp_94_1685;	5e-75	100
LS981224	Otu10682	CCGAGTTTACAACTCCCAAACCCATGTGAATTTACCTTTACGTTCCCTCGGTGGCGTTCCCCTCGGGGTTCCCGCCAGAGGACCAAACAAACCCTTTGCATTTATTAGTATTATTCTGAGCGTCTTATTAAATAAGTCA	Fungi	Ascomycota	Sordariomycetes	Hypocreales	Nectriaceae	Gliocephalotrichum	uncultured Gliocephalotrichum	_	Saprotroph	gi|583947383|gb|KF513320.1|	Gliocephalotrichum sp. CBS 109446 18S small subunit ribosomal RNA gene, partial sequence; internal transcribed spacer 1, 5.8S ribosomal RNA gene, and internal transcribed spacer 2, complete sequence; and 28S large subunit ribosomal RNA gene, partial sequence	2e-55	95.68	KF513320|k__Fungi;p__Ascomycota;c__Sordariomycetes;o__Hypocreales;f__Nectriaceae;g__Gliocephalotrichum;s__Gliocephalotrichum	8e-58	95.68
LS987373	Otu10684	TCGTATAAACCGGGGACACAAAGGGCTGTCGCTGACCCTTCCAGGTCGTGCACGTCCGAGTGCTCTCACACATCCATCTCACCCTTTTGTGCACCACCGCGTGAGCCCTCCCTCGAAAAAAAAAGGGGGGCTTGCGTTTTTAAATACAAATACTAGACACGGCGTAGAATGTATGATCCGTTTGCGATCACACGCATACATAATAAATA	Fungi	Basidiomycota	Agaricomycetes	Russulales	Russulaceae	_	uncultured Russulaceae	russula-lactarius	EM	gb|GQ268633.1|	Uncultured Russulales clone LH86 18S ribosomal RNA gene, partial sequence internal transcribed spacer 1, 5.8S ribosomal RNA gene, and internal transcribed spacer 2, complete sequence and 28S ribosomal RNA gene, partial sequence	2e-32	81.1	SH208454.06FU_HM196028|k__Fungi;p__Basidiomycota;c__Agaricomycetes;o__Russulales;f__Russulaceae;g__unclassified_Russulaceae;s__Russulaceae_sp;	2e-41	89.19
LS983055	Otu10685	GAGGGTCACAAGGCCTCCTACTGCTCTTAACCAAACCGCGTACTTGCCGGATATCATGTCTCTGCCTCGGCAGCGGCCCCAGGGGGGGCCAGCAGCCCGCCTTTGGCGGGTGCTGCCGGCGGCGCACAAACCATACAACATTGCAAAAATAAACTTACAAACCTATTA	Fungi	Ascomycota	Sordariomycetes	Hypocreales	_	_	uncultured Hypocreales	_	_	gb|HQ021890.1|	Uncultured soil fungus clone 1Bart747S internal transcribed spacer 1, partial sequence 5.8S ribosomal RNA gene, complete sequence and internal transcribed spacer 2, partial sequence	2e-71	96.4	SH210783.06FU_HQ021890|k__Fungi;p__Ascomycota;c__Sordariomycetes;o__Hypocreales;f__unclassified_Hypocreales;g__unclassified_Hypocreales;s__Hypocreales_sp;	7e-74	96.43
LS984506	Otu10687	CCTTTGGCTGCCGTGAGCGCTTCGGCGTGAGCGACAGTCATTCTATAGTGACGCCTCCGTGTCCGGGAAACCGGCGCGGGGCTGACCTAACCCTTCTCTACGAGTACCTATTATTCTCCTTCGGCGGGGTAACCCGCCGCTGGAACTTAAGAACCAACTTGCATTTAGCATTACCTGTTCTGATAACAATTAATTATTA	Fungi	Basidiomycota	Dothideomycetes	Pleosporales	Montagnulaceae	_	uncultured Montagnulaceae	_	_	gi|291220252|gb|GU581261.1|	Fungal endophyte isolate 63-5t internal transcribed spacer 1, partial sequence; 5.8S ribosomal RNA gene, complete sequence; and internal transcribed spacer 2, partial sequence	5e-96	100	SH189962.06FUAM231373|k__Fungi;p__Ascomycota;c__Dothideomycetes;o__Pleosporales;f__Montagnulaceae;g__unidentified;s__Montagnulaceae_sp;;;;;;;	1e-100	99.5
LS986634	Otu10689	CAGGACTCGCAAGACTCCCGTAAACCATTGTGAACCTACCTATTGTTGCCTCGGCGGGCGCTCGAGCTCAGCGCTCAGCCCGCCGGCGGCCCCCTACTCTGACTCACTGCGATGGCATCTCGGAGAAAACACAAACCAATAA	Fungi	Ascomycota	Sordariomycetes	Chaetosphaeriales	Chaetosphaeriaceae	Pseudodinemasporium	uncultured Pseudodinemasporium	_	_	gi|390133091|gb|JQ889287.1|	Pseudolachnea fraxini 18S ribosomal RNA gene, partial sequence; internal transcribed spacer 1, 5.8S ribosomal RNA gene, and internal transcribed spacer 2, complete sequence; and 28S ribosomal RNA gene, partial sequence	6e-30	84.67	AB934068|k__Fungi;p__Ascomycota;c__Sordariomycetes;o__Chaetosphaeriales;f__Chaetosphaeriaceae;g__Pseudodinemasporium;s__Pseudodinemasporium	1e-56	95
LS985582	Otu1069	CAAAAGCGCCCCGGCCTTGTGCCGGTGGACAGCGAACTTGTCGCCAGAAATGGAGGCAATGTTTGTCAACCCTTTGTGAAACTTATACCTTTGCTTCGGCAGCGCTCTCAGCGGGCAACCGCTGGAGGGGTAAGGCTGCCAGAAGCCCATATCAAAACCAGTTGATGAAATGTCATGCTGTCTGATAACCACTTTTGAGAAATCAAATGTATATTA	Fungi	Ascomycota	Orbiliomycetes	_	_	_	uncultured Orbiliomycetes	_	Saprotroph	gi|66866523|gb|AY773447.1|	Vermispora sp. YXJ13-5 18S small subunit ribosomal RNA gene, partial sequence; internal transcribed spacer 1, 5.8S ribosomal RNA gene, and internal transcribed spacer 2, complete sequence; and 28S large subunit ribosomal RNA gene, partial sequence	4e-22	80.71	AM999543|k__Fungi;p__Ascomycota;c__Orbiliomycetes;o__unidentified;f__unidentified;g__unidentified;s__Orbiliomycetes	6e-51	91.95
LS980436	Otu10690	TTGAGTGAAGGGATTCCCCTCGGGGATCCCCATCTCCCAACCCGTGTGTTCCTGAACCGATTTTGCTTCGGCGGGCCCGTTACGTCTGTAACCGCCGAAGGGTCCAAGTCCACGGACTTGCCCTTGGGCCCGTGTCCGCCGGAGATGATTGAACGCTTGCTATGAATAAGGTGGTCTGAGTGATTGAGAAAATGAAATCA	Fungi	Ascomycota	Eurotiomycetes	_	_	_	uncultured Eurotiomycetes	_	_	gi|526843763|gb|KF359666.1|	Fungal sp. 28 CC 13-12 internal transcribed spacer 1, partial sequence 5.8S ribosomal RNA gene, complete sequence and internal transcribed spacer 2, partial sequence mitochondrial	2e-26	76.53	AB986443|k__Fungi;p__Ascomycota;c__Eurotiomycetes;o__Eurotiales;;;;	6e-34	78
LS976742	Otu10693	ATGAATGGCTTTGGCCTTCAACCTTGTAAAACCTGTGGAAGCAAGATGTGCTTTGGCGCCTCGGCGCCACATTTATGCAGCAAAGTAGTTTTGTCTGAATCAAAAGCAAGAATTA	Fungi	Ascomycota	_	_	_	_	uncultured Ascomycota	_	_	gi|19744399|gb|AF481369.1|	Ectomycorrhizal root tip 81-sepB_Ny1.EB-17.1 internal transcribed spacer 1, partial sequence; 5.8S ribosomal RNA gene, complete sequence; internal transcribed spacer 2, complete sequence; and 28S ribosomal RNA gene, partial sequence	3e-26	86.73	KJ188564|k__Fungi;p__Ascomycota;c__unidentified;o__unidentified;f__unidentified;g__unidentified;s__uncultured	1e-30	87.93
LS983056	Otu10698	GAGGGTCGCAAGGCCTCCTTTTGTCTTAACCAACCCGCGTACCTAGCCGGATCAATCTTCTGCCTCGGCGGCGGCCCCAGGGGGGGCCTCTGCCCGCTGCCGCCTAACCCCGGCAGCGGGTGCCGCCGGCGGCGCCAAAACCAAACCTTACATCTTCTGAACAGAAAAAGAGAAAACCTATTA	Fungi	Ascomycota	Sordariomycetes	Hypocreales	_	_	uncultured Hypocreales	_	_	gi|536883124|gb|KC907376.1|	Amplistroma erinaceum voucher AH 43902 18S ribosomal RNA gene, partial sequence internal transcribed spacer 1, 5.8S ribosomal RNA gene, and internal transcribed spacer 2, complete sequence and 28S ribosomal RNA gene, partial sequence	5e-26	80	HQ022225|k__Fungi;p__Ascomycota;c__Sordariomycetes;o__Hypocreales;;;;	9e-33	80
LS982772	Otu10699	ACGTATCTCTGACGGGGGCGCGCGCCCTGCTCCGGTCCCCAAAGGGCCGTGAAGCGGGTGCCCGTCCCCGCTCAACCTCACAAACCCACTGTGAACCTTCACGGCGGAAAGGAGGGCGACCTCCCGAACGCCGCACACAAACTCCAGTTGTACAGAATGTCGTGCGGACCAGTGCCGCCTAAAACACAAAA	Fungi	Basidiomycota	Agaricomycetes	Trechisporales	Hydnodontaceae	_	uncultured Hydnodontaceae	_	Saprotroph	_	_	_	_	GU328562|k__Fungi;p__Basidiomycota;c__Agaricomycetes;o__Trechisporales;f__Hydnodontaceae;g__Trechispora;s__Trechispora	4e-52	86.22
LS986935	Otu107	TCGTAAAACTGAGGCGCGAGGGCTGTCGCTGACTTTTCGTCGTGCACGCCCGAGTGCTCTCAAACAATCCATCTCACCCTGTGCACCACCGCGTGGGTCCCCCTTCTGGCTCGTCCCGAAGGGAGGCTTGCGTTTTCACACAAACTCGATACAGTGTAGAATGTCTCCTGCGATAACACGCAATTAATA	Fungi	Basidiomycota	Agaricomycetes	Russulales	Russulaceae	Russula	uncultured Russula	russula-lactarius	EM	gb|JF300798.1|	Uncultured fungus clone SH66 18S ribosomal RNA gene, partial sequence internal transcribed spacer 1, 5.8S ribosomal RNA gene, and internal transcribed spacer 2, complete sequence and 28S ribosomal RNA gene, partial sequence	5e-93	100	SH224400.06FU_JF834348|k__Fungi;p__Basidiomycota;c__Agaricomycetes;o__Russulales;f__Russulaceae;g__Russula;s__Russula_pelargonia;	2e-95	100
LS983727	Otu1070	AAGAGTTGCAAAACTCCCTTTAAACCATCGCGAACATTACCTACACCGCCTTTGCCTCGGCGGAGCGTTGTCCTGTGCTTCTCGAAGCATAGGGTAGCTCCCGCCGGGAGATCGGCACAACCAAACTATTATAATTATTGGCCTCTCTGAGTAAGATTTTTAAATAAGTCA	Fungi	Ascomycota	Sordariomycetes	Sordariales	Lasiosphaeriaceae	_	uncultured Lasiosphaeriaceae	_	Saprotroph	emb|AJ875376.1|	Uncultured fungus 18S rRNA gene (partial), 5.8S rRNA gene, 28S rRNA gene (partial), ITS1 and ITS2	1e-44	86.7	SH234949.06FU_AJ875376|k__Fungi;p__Ascomycota;c__Sordariomycetes;o__Sordariales;f__Lasiosphaeriaceae;;;	3e-48	86.71
LS986525	Otu10701	TCGTGGGGCTTCGGCCCTATCGAGATAGAACCCTTGCCTTTATAGTACCTTCTGTTGCCTCGGCGTACGCTTCACCGCTGCGCCAACGGGGCCAACCAAAAACCCTTTTTTTATCATGAATTAGTCTGAAAAACAAACAAAAGTTA	Fungi	Ascomycota	Dothideomycetes	Pleosporales	Sporormiaceae	Preussia	uncultured Preussia	_	Saprotroph	gi|288964604|gb|GQ203792.1|	Preussia tetramera voucher UPS:Lundqvist 13449 internal transcribed spacer 1, partial sequence 5.8S ribosomal RNA gene, complete sequence and internal transcribed spacer 2, partial sequence	7e-48	90.6	undefined_HQ158144|k__Fungi;p__unclassified_Fungi;c__unclassified_Fungi;o__unclassified_Fungi;f__unclassified_Fungi;g__unclassified_Fungi;s__uncultured_fungus;	2e-68	98.63
LS988480	Otu10702	CCGAGTTTCCGAACTCCCAACCCACTGTGAACATACCCTACGTTGCTTCGGCGGGCCCCCGCGCCCGCCGAGGGACACGCAAACTCTTTTTTGAACCTGGAACTCTGATTGTACATTAAAAAAAATGAATCA	Fungi	Ascomycota	Sordariomycetes	_	_	_	uncultured Sordariomycetes	_	_	gi|312434603|gb|HQ608125.1|	Hypocreales sp. TR114 18S ribosomal RNA gene, partial sequence internal transcribed spacer 1, 5.8S ribosomal RNA gene, and internal transcribed spacer 2, complete sequence and 28S ribosomal RNA gene, partial sequence	1e-24	90.5	HQ608125 |k__Fungi;p__Ascomycota;c__Sordariomycetes;o__Hypocreales;;;;	2e-27	93.18
LS977265	Otu10705	ACGATTCTGGCCCTCGGGTCAAACCTCTTCAGCTGTGCGCCCCGGCTGCACGCTGTTGAACCTCTCACACCTGTGCACTATTCGGTTGTGGCTTGCTTTACGCAAACTGCTTCCGCCTTTTACATCAAACTACAGTCCTGAATGTCTAAAACAATAAAGTAA	Fungi	Basidiomycota	Agaricomycetes	Auriculariales	_	_	uncultured Auriculariales	_	Saprotroph	gb|JF945400.1|	Uncultured fungus clone OTU_401_GW5CJXV07IEEFU 18S ribosomal RNA gene, partial sequence internal transcribed spacer 1, complete sequence and 5.8S ribosomal RNA gene, partial sequence	1e-44	88.1	SH223308.06FU_GQ268575|k__Fungi;p__Basidiomycota;c__Agaricomycetes;o__Auriculariales;f__Auriculariales_family_Incertae_sedis;g__Auricularia;s__Auricularia_sp;	5e-30	86.78
LS981390	Otu10706	TTGAAACTTCTTTGGAAATAGTACTGTTGCTGGCCTTGTAATGAGGTATGTGCACGTCTATTACCAATTTATTCATCCACCTGTGCACTTTTTGTAGGAGTTCATTTGAGGCTATTTTGTACTTGTGCAATTTGGCTTTGAAAGGCTTCTATGTTCTTATAAACCCATTAGTATGTCTTTGAATGTTTTTTATTGGGACTTGATTGGCCCTTTAAACTTGTA	Fungi	Basidiomycota	Agaricomycetes	Agaricales	Marasmiaceae	Gymnopus	uncultured Gymnopus	_	Saprotroph	emb|AM901880.1|	Uncultured basidiomycete ITS region including 18S rRNA gene, ITS1, 5.8S rRNA gene, ITS2 and 28S rRNA gene, clone BF-OTU122	5e-104	98.6	SH238286.06FU_AM901880|k__Fungi;p__Basidiomycota;c__Agaricomycetes;o__Agaricales;f__Marasmiaceae;g__Gymnopus;s__Gymnopus_sp;	2e-106	98.63
LS976095	Otu10709	ACGAATTTCAGGGGTTGTGCTGGTTCTTACAAGTGCACACCTCTTAATTCCATTCACACCCACCGTGCACTTTAAGAGACGTATTTCCCCCGTTTACGTGCCTTTATTGGCTTGGGATTTCGTCTGTTTTCATACACTCTTATTTTGTATTAGAATGTAATCTAGCGGAAACGCTGAAACATAAAA	Fungi	Basidiomycota	Agaricomycetes	_	_	_	uncultured Agaricomycetes	_	_	_	_	_	_	DQ421269|k__Fungi;p__Basidiomycota;c__Agaricomycetes;o__unidentified;f__unidentified;g__unidentified;s__Agaricomycetes	2e-80	96.22
LS989449	Otu1071	CCGAACTGTCAACACGAGTTGTTGCTGGTCCTCAAATGGGGGCATGTGCACGCTCTGTTCACACATCCACTCACACCTGTGCACCCTCTGTAGTTCTATAGTCCGGGGGGCATTGTCTTCCCACTGTAGTTCTGCGTCTTTACACACACGCCGTGATAGAGTCTTATTGGATGTATGCCGCGTGTAACGCTATATAATA	Fungi	Basidiomycota	Agaricomycetes	Thelephorales	Thelephoraceae	Tomentella	uncultured Tomentella	tomentella-thelephora	EM	gb|KF617390.1|	Uncultured fungus clone 3324I2 18S ribosomal RNA gene, partial sequence internal transcribed spacer 1, 5.8S ribosomal RNA gene, and internal transcribed spacer 2, complete sequence and 28S ribosomal RNA gene, partial sequence	8e-62	88.9	SH202492.06FU_UDB016763|k__Fungi;p__Basidiomycota;c__Agaricomycetes;o__Thelephorales;f__Thelephoraceae;g__Tomentella;s__Tomentella_sp;	1e-67	90
LS985205	Otu10710	CAGAGTTCTCGCCCCCTGGGTAGATCTCCCACCCTCTGTTATCGCTACCGTGTTGCTTTGGCGGGCCGCCGGGCCCTGCTCGGCCGCCGGCTCCGGCTGGCGCGCGCCCGCCAGAGGCCTAGTAAAACTCTACGTGTCAGTGTCGTCTGAGTACCACATTAATAGTTA	Fungi	Ascomycota	Dothideomycetes	incertae sedis	Myxotrichaceae	_	uncultured Myxotrichaceae	_	Saprotroph	gb|AF307773.1|AF307773	Oidiodendron griseum strain MUCL 4146 18S ribosomal RNA gene, partial sequence internal transcribed spacer 1, 5.8S ribosomal RNA gene and internal transcribed spacer 4, complete sequence	1e-49	88.8	SH217752.06FU_AF307773|k__Fungi;p__Ascomycota;c__Dothideomycetes;o__Dothideomycetes_order_Incertae_sedis;f__Myxotrichaceae;g__Oidiodendron;s__Oidiodendron_tenuissimum;	3e-52	88.82
LS977754	Otu10711	CCGAGTGAAGGGCCTCCGGGTCCGATCTCCCACCCTTTGTGATTAAACCTCTGTTGCCTCGGGGGTGACCCGCGCGTCTTCGGCGCCGGGGCCCCCGGTGGACCAACCCATAACACTGCATCTTTGCGTCGGATATTAATGAAAATAAATAA	Fungi	Ascomycota	Dothideomycetes	Capnodiales	_	_	uncultured Capnodiales	_	_	gb|KM186810.1|	Uncultured Capnodiales isolate s_E08_10.ab1 18S ribosomal RNA gene, partial sequence internal transcribed spacer 1, 5.8S ribosomal RNA gene, and internal transcribed spacer 2, complete sequence and 28S ribosomal RNA gene, partial sequence	5e-31	85	GU931745|k__Fungi;p__Ascomycota;c__Dothideomycetes;o__Capnodiales;f__unclassified_Capnodiales;g__unclassified_Capnodiales;s__Capnodiales_sp;	4e-34	86
LS981561	Otu10712	CAGAGTTCTCGCCCCTCGTGGGTAGATCTCCCACCCTTGAATACTATACCTTTGTTGCTTTGGCGGGCCGCTTCGGCTACCGGCTCTGGCTGGTAAGTGCCCGCCAAAGGACCCCTAAACTCTGAATATTAGTGTTGTCTGAGTACTATATAATAGTTA	Fungi	Ascomycota	Leotiomycetes	Helotiales	_	_	uncultured Helotiales	_	_	gi|187939337|gb|EU686050.1|	Fungal endophyte sp. ECD-2008 isolate 133 18S ribosomal RNA gene, partial sequence; internal transcribed spacer 1, 5.8S ribosomal RNA gene, and internal transcribed spacer 2, complete sequence; and 26S ribosomal RNA gene, partial sequence	3e-66	96.86	EU686050|k__Fungi;p__Ascomycota;c__Leotiomycetes;o__Helotiales;f__unidentified;g__unidentified;s__Helotiales	5e-70	96.86
LS981562	Otu10713	CAGAGATCATGCCCTCACGGGTAGACCTCCCACCCTGTGTTACTTACATTTGTTGCTTTGGCAGGTCGCCTTCGGGCACTCGGCTCTCGCTGAGGTGCGCCTGCCAGAGGACCCCCAACTCTGTGTTTAGTGTTGTCCGAGTACTATATTTAATACGTTA	Fungi	Ascomycota	Leotiomycetes	Helotiales	_	_	uncultured Helotiales	_	_	dbj|AB847076.1|	Helotiales sp. 6 KO-2013 gene for ITS1, 5.8S rRNA and ITS2, partial sequence, isolate: Sa0083	5e-58	93.1	SH209266.06FU_JQ991732|k__Fungi;p__Ascomycota;c__Leotiomycetes;o__Helotiales;f__unclassified_Helotiales;g__unclassified_Helotiales;s__uncultured_Helotiales;	1e-60	93.13
LS976743	Otu10715	CTGAGTGAAAGGCTTGAACAGAGCCCTCTCTCCCAACCCTTGTCTTCTGTACCCACTCTGCTTTGGCAGGCCCGCCACTATTAGTGGCCGCTGAAGGATTCTTAGTTATAAGTTATTAGCTAAACCTTGGGCCTGTGCCTGCCAGGGAACTTAAATACATGTTATGAAACTGGTTTGTCTGAGAATCCAAAGAAAATAAACA	Fungi	Ascomycota	_	_	_	_	uncultured Ascomycota	_	_	gb|JQ991642.1|	Uncultured Ascomycota clone ECM17 18S ribosomal RNA gene, partial sequence internal transcribed spacer 1 and 5.8S ribosomal RNA gene, complete sequence and internal transcribed spacer 2, partial sequence	8e-92	97.5	SH210301.06FU_JQ991642|k__Fungi;p__Ascomycota;c__unclassified_Ascomycota;o__unclassified_Ascomycota;f__unclassified_Ascomycota;g__unclassified_Ascomycota;s__uncultured_Ascomycota;	2e-94	97.54
LS979973	Otu1072	CCGAGTGCGGGCCCTCGCGCCCAACCTCCCAACCCTTTGTCGATTCATATCTGTTGCCTCGGGGGGCGACCCGGACGTCACGTCCGGGAGTCCCCCAGAGGTCCAACCCAACACACTGCGTCTTTGCGTCGGAGTATTGAAAACAATCAATCA	Fungi	Ascomycota	Dothideomycetes	Capnodiales	Teratosphaeriaceae	Devriesia	uncultured Devriesia	_	Plant pathogen	gb|DQ421272.1|	Uncultured soil fungus clone 137-62 18S ribosomal RNA gene, partial sequence internal transcribed spacer 1, 5.8S ribosomal RNA gene, and internal transcribed spacer 2, complete sequence and large subunit ribosomal RNA gene, partial sequence	1e-73	100	SH195036.06FU_EF592087|k__Fungi;p__Ascomycota;c__Dothideomycetes;o__Capnodiales;f__Teratosphaeriaceae;g__Devriesia;s__Devriesia_sp;	4e-76	100
LS988481	Otu10720	CCTGAGAGTTTGCAAAAGCTCCCCTAAACCCACTGTGAACATACCTGCTAGTTTGCTTCGGCAGGCGGTCCCCGGGGGGGACCTCCAGCCCGCCTCCGAGCGGGTGCCTGCCGCGAAGCCACTACAAAACACTGCTGTAACGGTCGTCTGAGGACTGAAGCCCGCTGAGAAGCAGGGCGAATCTAGTCA	Fungi	Ascomycota	Sordariomycetes	_	_	_	uncultured Sordariomycetes	_	_	gb|KF412417.1|	Uncultured fungus clone NR-8 internal transcribed spacer 1, partial sequence 5.8S ribosomal RNA gene, complete sequence and internal transcribed spacer 2, partial sequence	2e-43	90.7	KF412375|k__Fungi;p__Ascomycota;c__Sordariomycetes;;;;;	2e-35	87
LS986773	Otu10723	CTGAGTGAGGGCCTCCGGGCCCGACCTCCAACCCTTTTGTGAACCACCTCGTTGCTTCGGGGGCGACCCTGCCGTTCGCGGCGTGGGGCCCCCGGAGCCCTTCAAACCCTGCGTAACTGAGTCGTCGGAGTTTAAACAAATTAAACA	Fungi	Ascomycota	Dothideomycetes	Capnodiales	Mycosphaerellaceae	Ramichloridium	uncultured Ramichloridium	_	Plant pathogen	gb|JX123352.1|	Uncultured fungus clone J2E25 18S ribosomal RNA gene, partial sequence internal transcribed spacer 1, 5.8S ribosomal RNA gene, and internal transcribed spacer 2, complete sequence and 28S ribosomal RNA gene, partial sequence	4e-63	97.9	SH212680.06FU_HQ608156|k__Fungi;p__Ascomycota;c__Dothideomycetes;o__Capnodiales;f__Mycosphaerellaceae;g__Ramichloridium;s__Ramichloridium_cerophilum;	6e-64	97.22
LS978034	Otu10725	TTGAATGAATCTAGAGTTGGTTGTCGCTGGCCCCGCAATTTAGGGGCATGTGCACGCCTTCTCTTTTCATGCACACACACCTGTGCACTTGTGAGACGGAGGATTAATTTCCTCCGTCTACTAATCACACAAACTCATCGTACTTAAACTGAATGTAATTGATGTAACACATCATTTGAACT	Fungi	Basidiomycota	Agaricomycetes	Cantharellales	Ceratobasidiaceae	_	uncultured Ceratobasidiaceae	ceratobasidium1	EM	gi|545693239|gb|KF267012.1|	Ceratobasidiaceae sp. CBS 605.93 18S ribosomal RNA gene, partial sequence; internal transcribed spacer 1, complete sequence; and 5.8S ribosomal RNA gene, partial sequence	2e-57	89.13	KF267012|k__Fungi;p__Basidiomycota;c__Agaricomycetes;o__Cantharellales;f__Ceratobasidiaceae;g__unidentified;s__Ceratobasidiaceae	6e-60	89.73
LS984928	Otu10726	CAATAAGTGTTTATGGCACTTTAATCCATATCCACCTTGTGTGCAACGTTAGGAACTTGATCCGTACGGAGAAATTCCTTAACTTTATAACGTATTTTGAACTAGTTTGTCTGAATTTAACGTATCATGAATTAACATAATTCTAAAATA	Fungi	Zygomycota	/Mortierellomycotina	_	_	_	uncultured Mortierellomycotina	_	Saprotroph	gb|HQ021784.1|	Uncultured Mortierella clone 1Bart590S internal transcribed spacer 1, partial sequence 5.8S ribosomal RNA gene, complete sequence and internal transcribed spacer 2, partial sequence	3e-30	83.8	SH227918.06FU_HQ021784|k__Fungi;p__Zygomycota;c__Zygomycota_class_Incertae_sedis;o__Mortierellales;f__Mortierellaceae;g__unclassified_Mortierellaceae;s__uncultured_Mortierella;	8e-33	83.83
LS990204	Otu1073	CTGGGTTACCAGGGGCTCCGGCCCCGCTCCCAACCCTTTGCATCTCCGGCCTTGCTTCGGCGCACAGGGTGCGGGGGAAACCTCCCGTTCGCGGGGGGGGCCCTCCGCGCCTGCCGAATATTGCCAACTCTGCCTCAAAACAGTGAAGTCTGAGTGAATGATTAATAGCGAA	Fungi	Ascomycota	Dothideomycetes	Pleosporales	Venturiaceae	Venturia	uncultured Venturia	_	Plant pathogen	gb|KF617709.1|	Uncultured fungus clone 3313P11 18S ribosomal RNA gene, partial sequence internal transcribed spacer 1, 5.8S ribosomal RNA gene, and internal transcribed spacer 2, complete sequence and 28S ribosomal RNA gene, partial sequence	1e-70	92.3	SH237933.06FU_EF619863|k__Fungi;p__Ascomycota;c__Dothideomycetes;o__Pleosporales;f__Venturiaceae;g__Venturia;s__Venturia_sp;	7e-65	92.13
LS979493	Otu10733	GTGAAATTTGGGCGTCTCTTCCACAGAGAGCCCGTCTTCCACATTTAACCCTGCGCACTTGACCCTAGTCTCGTGTGTTTGTCAGTCAAGCTCAGTTTCTTTAGAAACCGAGCTGGCGAAAACCTTTTTTAACGCAAGTTGATGAATGTAATTTACAAACTAAACCAAAAA	Fungi	Crtptomycota	_	_	_	_	uncultured Crtptomycota	_	_	_	_	_	_	AY969995|k__Fungi;p__Rozellomycota;c__unidentified;o__unidentified;f__unidentified;g__unidentified;s__Rozellomycota	2e-59	91.18
LS979611	Otu10737	ACAAATCCAATACTTGTGGGGGACTACCAAGTCTTTCTGCAAATATTAATCCGCCGGCTCTAGCAGCTGGCTGTGATAATATAAATGCGTGTTATGTTGACAGTGTGTGATTAATTTTAATTTATTGA	Fungi	Cryptomycota	_	_	_	_	uncultured Cryptomycota	_	_	gb|JX030924.1|	Uncultured fungus clone ITS1F_5c.F66N0BQ02JK4IW internal transcribed spacer 1, partial sequence	4e-52	94.6	JX457077|k__Fungi;p__Cryptomycota;c__unclassified_Fungi;o__unclassified_Fungi;f__unclassified_Fungi;g__unclassified_Fungi;s__uncultured_soil_fungus;	3e-51	90.7
LS988482	Otu1074	AAGAGTTCTAACAAACTCCCAAACCCTTGTGAACATACCTGTATGTCGTTGCTTCGGCGGACAGCCCCGGGGAGGGGCCGCGCCTCTAGCGAGGTGTCTGCCGGAGGACCAAACAAAACTATTGAATCATTGGCCTCTCTGAGTATAATACAAATAAGTTA	Fungi	Ascomycota	Sordariomycetes	_	_	_	uncultured Sordariomycetes	_	_	gi|51872634|gb|AY699691.1|	Fungal sp. R47 18S ribosomal RNA gene, partial sequence; internal transcribed spacer 1, 5.8S ribosomal RNA gene, and internal transcribed spacer 2, complete sequence; and 28S ribosomal RNA gene, partial sequence	2e-42	88.08	AY699691|k__Fungi;p__Ascomycota;c__Sordariomycetes;o__unidentified;f__unidentified;g__unidentified;s__Sordariomycetes	3e-43	88.08
LS982436	Otu10742	CCGAGTTAGGGTCCTCTCGGGCCCGACCTCCCAACCCTATGTTTATTAAACCCATGTTGCTTCGGCGGGCCCGTCTCACGACCGCCGGGGGACCGTAAAACGTCCTCTGGCCCGTGCCTGCCGGCGGCCAAACTTGACAAATTCTAGTCAAAACGTGTCACTGTCTGAGTATGAATCTTAATTAAAGCA	Fungi	Ascomycota	Eurotiomycetes	Chaetothyriales	Herpotrichiellaceae	_	uncultured Herpotrichiellaceae	_	Saprotroph	dbj|AB839378.1|	Uncultured ectomycorrhizal fungus genes for 18S rRNA, ITS1, 5.8S rRNA, ITS2, 28S rRNA, partial and complete sequence, isolate: D1	9e-56	88.4	undefined_AB847033|k__Fungi;p__Ascomycota;c__Eurotiomycetes;o__Chaetothyriales;f__Herpotrichiellaceae;g__unclassified_Herpotrichiellaceae;s__Herpotrichiellaceae_sp_1_KO_2013;	5e-51	86.17
LS983863	Otu10746	AACAAGAGAACCTCTACGTCCGGCTTAGGATTCCTAACCGGCCGTAGAGCTATCGCAAACCGTGTCTACCTACCTTTGTTGCTTTGGCGGGTCGTGGTCTCCACTACGGGCCCTGCTCGTACGTGCCCGCCAAAGGCCCAAACTCTGTATATCAGTGTTGTCTGAGTACTATATAATAGTTA	Fungi	Ascomycota	Leotiomycetes	_	_	_	uncultured Leotiomycetes	_	_	gb|EU686206.1|	Fungal endophyte sp. ECD-2008 isolate g7 18S ribosomal RNA gene, partial sequence internal transcribed spacer 1, 5.8S ribosomal RNA gene, and internal transcribed spacer 2, complete sequence and 26S ribosomal RNA gene, partial sequence	2e-23	86.2	EU434846|k__Fungi;p__Ascomycota;c__Leotiomycetes;o__Helotiales;f__Vibrisseaceae;g__Phialocephala;s__Phialocephala_sp_V3;	2e-39	85.12
LS981486	Otu10747	CCGAGTACCGGGTCTTTCAGGCCCTTACTCCCACCCTTTGTGTATCTTACCTTTATTTCTTGTTGCCTTGGCGGGTCTAGGGGGAGACCCCGGGGGCCCAACGGCCCCGCCCGCCAGGGGGACAGCCCTTAAACTCTTGTTAACTGGGTCGTCTGAGAAAACAAACAAATGAATTA	Fungi	Ascomycota	Dothideomycetes	Pleosporales	Tubeufiaceae	Helicosporium	uncultured Helicosporium	_	Saprotroph	gi|60117094|gb|AY916485.1|	Helicosporium gracile strain CBS 284.54 18S ribosomal RNA gene, partial sequence; internal transcribed spacer 1, 5.8S ribosomal RNA gene, and internal transcribed spacer 2, complete sequence; and 28S ribosomal RNA gene, partial sequence	8e-68	94.44	AY916485|k__Fungi;p__Ascomycota;c__Dothideomycetes;o__Tubeufiales;f__Tubeufiaceae;g__Helicosporium;s__Helicosporium	1e-72	94.44
LS982437	Otu10749	ACGAGCTAGGGTCTTCCAGGCCCGACCTCCTAACCCTGTGTTTACTGTACCTATGTTGCTTCGGCGGGCCCGTCTTATGACCGCCGGAGGACCGTAAAATGTCCTCTGGCCCGTGCCCGCCGGCGGCCAACTTTAACAAATTCTGATTAAATCGTGTCAAATGTCTGAGTATGAATTAATTAAAATA	Fungi	Ascomycota	Eurotiomycetes	Chaetothyriales	Herpotrichiellaceae	_	uncultured Herpotrichiellaceae	_	Saprotroph	gi|633256012|dbj|AB847033.1|	Herpotrichiellaceae sp. 1 KO-2013 gene for ITS1, 5.8S rRNA and ITS2, partial sequence, isolate: Sa0385	2e-47	86	KF385366|k__Fungi;p__Ascomycota;c__Eurotiomycetes;o__Chaetothyriales;f__Herpotrichiellaceae;;;	2e-56	87
LS989996	Otu10751	TTGAATAAGCTTGGTTGGGTTGTTGCTGGCTCTCAGGAGCATGTGCACGCCTAACACCAAACTTTTTACCACCTGTGCACCTTCTGTAGACCTGGATAAACTCTCGAGGAAACTCGGTTTGAGGACTGCTGTGCGCAAAGCCAGCTTTCCTTGTACCTCCGGTCTATGTTTATATACACCCCTATAGTATGTCTCAGAATGTTTGTTGTTGGGCTTTGAATGCCTTTAAAACTTTAAATA	Fungi	Basidiomycota	Agaricomycetes	Agaricales	Tricholomataceae	Tricholoma	uncultured Tricholoma	tricholoma	EM	dbj|LC013877.1|	Uncultured Tricholoma genes for 18S rRNA, ITS1, 5.8S rRNA, ITS2, 28S rRNA, partial and complete sequence, isolate: 311	1e-119	99.6	SH193993.06FU_AF377216|k__Fungi;p__Basidiomycota;c__Agaricomycetes;o__Agaricales;f__Tricholomataceae;g__Tricholoma;s__Tricholoma_sp;	4e-122	99.59
LS982438	Otu10753	ACGAGTTAGGGTCTTTCCGGCCCGACCTCCTCACCCTGTGTTTACTGAACCTTTGTTGCTTCGGCGGGCCCGTCTCACGACCGCCGGGGGACCGTCAGACGTCCTCTGGCCCGTGCTCGCCGGTGGCCAAACTTAACAGATTCTGATTAAATGTGTCCTGTCTGAGTACAATTTTTAATTAAAGCA	Fungi	Ascomycota	Eurotiomycetes	Chaetothyriales	Herpotrichiellaceae	_	uncultured Herpotrichiellaceae	_	Saprotroph	dbj|AB847033.1|	Herpotrichiellaceae sp. 1 KO-2013 gene for ITS1, 5.8S rRNA and ITS2, partial sequence, isolate: Sa0385	2e-68	92.6	undefined_AB847033|k__Fungi;p__Ascomycota;c__Eurotiomycetes;o__Chaetothyriales;f__Herpotrichiellaceae;g__unclassified_Herpotrichiellaceae;s__Herpotrichiellaceae_sp_1_KO_2013;	5e-71	92.59
LS990715	Otu10754	AAAGGTTTAATCATGGTCAAAAAAGGGCTTGTCTCTTTTTTGACTTAACCATGATCTATCCACTATGTGCATTTATTGAAATATGCTTTGGCAAGGACGAAAGTTCTTGTCAGAGATTTTCTTTAATATCCTTAAATGTTTGACTGATAAAATTTTTAAAATAATAAAAATA	Fungi	Zygomycota	_	_	_	_	uncultured Zygomycota	_	_	_	_	_	_	JF414167|k__Fungi;p__Zygomycota;c__unidentified;o__unidentified;f__unidentified;g__unidentified;s__Mucoromycotina	2e-29	81.5
LS985510	Otu10756	CCGAGTTTTCTACAACTCCCAACCCTTGCGAACCGTACCCCAGTCTGTTCTCGTTGCTTCCGGCGGCGGGGCGGGGGAGGCCCTGAAAACGCCTCCCTCTGCCCCCCGCCGGGGGCGGCGGGCCCTCTGAACCTTTTTTTAAAACACAACTAGACCTTCTGAGCAAAAAAACAAAAAATACATTA	Fungi	Ascomycota	Sordariomycetes	Ophiostomatales	_	_	uncultured Ophiostomatales	_	_	emb|FN546965.1|	Ophiostoma bragantinum 18S rRNA gene (partial), ITS1, 5.8S rRNA gene, ITS2 and 28S rRNA gene (partial), strain CBS 474.91	9e-41	84.8	SH234224.06FU_FN546965|k__Fungi;p__Ascomycota;c__Sordariomycetes;o__Ophiostomatales;f__Ophiostomataceae;g__Ophiostoma;s__Ophiostoma_bragantinum;	3e-43	84.82
LS990518	Otu1076	CAGAGTTGTAAAACTCCCAAACCCATGTGAACATACCTGTTGCCTCGGCGGCCTACGCGGCAGCTACCCTGTAGCTACCCTGTAGTCCGCCGACGGATTTTCAAAAACTCTTGTTTTCAGCTGTATCTCTGAGAATAAAACAAATAAATCA	Fungi	Ascomycota	Sordariomycetes	Xylariales	_	_	uncultured Xylariales	_	_	gb|KM266166.1|	Fungal sp. E15625E internal transcribed spacer 1, partial sequence 5.8S ribosomal RNA gene and internal transcribed spacer 2, complete sequence and 28S ribosomal RNA gene, partial sequence	5e-67	98	SH219143.06FU_JX244023|k__Fungi;p__Ascomycota;c__Sordariomycetes;o__Xylariales;f__unclassified_Xylariales;g__unclassified_Xylariales;s__Xylariales_sp;	4e-61	95.89
LS980593	Otu10760	TCAAGAGTGTATAACCCCACTTGTAAAATAGTGGGGTTAACCTCCCGTCCTTTGCCTGGTTACCCCCCTTCCAAAAACTTTTTTTTTGGGGGGGATGAGGGTACATTTTGATTTCTGCTTCGGTGGGGTTTTAACCCACCGGAACAACCTCAAAAATATTCTTTATTCAAGACCGTTCAGTCCGAGAATTAATTTTTAAATTGATGA	Fungi	_	_	_	_	_	uncultured Fungi	_	_	_	_	_	_	KP323399|k__Fungi;p__unidentified;c__unidentified;o__unidentified;f__unidentified;g__unidentified;s__uncultured	8e-20	79.21
LS988483	Otu10763	CCGAGTTTTCAAACTCCCAAACCCAAATGTGAACTTATACACCCCAACGACGTTGCCTCGGCGGCCAAACCCTTCCCACCCTGGTGGGGGGCGCCGCCGCCGCAGGGAACCACAGACTCTTCTGAATTGCCCCAATGCATTGTCTGAGTGCACTGAAATACAGTGAATCA	Fungi	Ascomycota	Sordariomycetes	_	_	_	uncultured Sordariomycetes	_	_	_	_	_	_	AJ292403|k__Fungi;p__Ascomycota;c__Sordariomycetes;o__Incertae	6e-85	100
LS987537	Otu10764	TCGTACAACGGAGGTGCGAGGGTTGTCGCTGGCCCCTTCAAAGGTGTCGTGCACGCCCAAGCACACTCCCATACATCCATCTCACACCTTTGTGCATCACCGCGTGGGGTCACCCTTTGTTGGGAGGGCTCACGTTTTTATACAGACCACCACATGTGTAGAATGTCTTACTATTTGCGATAATGCGCAATCAATA	Fungi	Basidiomycota	Agaricomycetes	Russulales	_	_	uncultured Russulales	russula-lactarius	EM	gi|661919398|gb|KJ705227.1|	Russula paludosa isolate 2142-QFB-25836 internal transcribed spacer 1, partial sequence; 5.8S ribosomal RNA gene and internal transcribed spacer 2, complete sequence; and 28S ribosomal RNA gene, partial sequence	2e-38	82.14	AY061691|k__Fungi;p__Basidiomycota;c__Agaricomycetes;o__Russulales;f__Russulaceae;g__Russula;s__Russula	1e-32	80.5
LS987702	Otu10765	TCGATTGCGAATCGTTGCCTTCAGTGCTGGCCAGCTCTGGCAAAGTGCACGTTGGTGACCTTCATCCAAACTCTTGTGCACCATTGGCCTCTTGCTAGCTTCGGCTGGCAGAGGAATTTTTACACAAACTCGAATGTAATGAAATTTATTGTTGTGCGCAAGCACTAATGTA	Fungi	Basidiomycota	Agaricomycetes	Sebacinales	Sebacinaceae	Sebacina	uncultured Sebacina	sebacina	EM	gb|FJ454897.1|	Uncultured Sebacinaceae isolate AC2R2C2 18S ribosomal RNA, internal transcribed spacer 1, 5.8S ribosomal RNA, internal transcribed spacer 2, and 28S ribosomal RNA gene, region	4e-69	95.3	SH231874.06FU_FJ454897|k__Fungi;p__Basidiomycota;c__Agaricomycetes;o__Sebacinales;f__Sebacinaceae;g__Sebacina;s__Sebacina_sp;	1e-71	95.35
LS984929	Otu10766	TAATAGAGTTAATTTATGGTACTCTAAAAAAATCCATATCCACCTTGTGTGAAATGTTAAATCCTTGCCATTTATTTGTCAAGGTTTTTTTATATCAACTCTTATTTTTATATTTTTTTGAACTGTCTGAAAAATCGTTATGAATTTACTTAATTCAAAACA	Fungi	Zygomycota	/Mortierellomycotina	_	_	_	uncultured Mortierellomycotina	_	Saprotroph	gi|327180249|gb|JF340267.1|	Mucoromycotina sp. M61 18S ribosomal RNA gene, partial sequence internal transcribed spacer 1 and 5.8S ribosomal RNA gene, complete sequence and internal transcribed spacer 2, partial sequence	3e-21	76.5	KF675573|k__Fungi;p__Zygomycota;c__Zygomycota_class_Incertae_sedis;o__Mortierellales;;;;	6e-41	81.71
LS976387	Otu1077	TCGAATTATAAGCGAGGGTTGTCGCTGGCCTCGAAAGAGGCATGTGCACGCCCGAGCTCTTAAATCCACAACACACCTGTGAACCCACCGTAGGCCTTCGGGCTTATGTATCATATACTCTGAATGTGTCATAGAATGTTCATGTTGCCTTAAAACGCAATCAAATA	Fungi	Basidiomycota	Agaricomycetes	Atheliales	Atheliaceae	Amphinema	uncultured Amphinema	amphinema-tylospora	EM	gb|KC686906.1|	Uncultured Amphinema clone 1745 18S ribosomal RNA gene, partial sequence internal transcribed spacer 1 and 5.8S ribosomal RNA gene, complete sequence and internal transcribed spacer 2, partial sequence	4e-79	99.4	SH229867.06FU_JN943900|k__Fungi;p__Basidiomycota;c__Agaricomycetes;o__Atheliales;f__Atheliaceae;g__Amphinema;s__Amphinema_byssoides;	1e-81	99.4
LS984118	Otu10772	CTGCTTGCTCACGGTTTCGTTCGGGCAACCGAGCGAGGCCGCGCATGCTACCCTTGCTTATGTATACCTATTGTTATTCCCTCGGCGGGGAGACTCGCCGCTGGGATCACTTAAACTCTTTTGTATAAAGCATCAAAACTTCTGAAAACAAAATAATAATTA	Fungi	Ascomycota	Dothideomycetes	Pleosporales	Montagnulaceae	Letendraea	uncultured Letendraea	_	Saprotroph	gb|JF449883.1|	Uncultured Pleosporales clone SW_2w_F11 18S ribosomal RNA gene, partial sequence internal transcribed spacer 1, 5.8S ribosomal RNA gene, and internal transcribed spacer 2, complete sequence and 28S ribosomal RNA gene, partial sequence	5e-63	94.4	SH203350.06FU_AY969414|k__Fungi;p__Ascomycota;c__Dothideomycetes;o__Pleosporales;f__Pleosporales_family_Incertae_sedis;g__Letendraea;s__Letendraea_sp;	1e-65	94.44
LS990377	Otu10774	CAGAGAACATCGCCCTCACGGGGTGACTCTCCAACCCTATGTTATTGTACCTTTGTTGCTTTGGCGAGCCGCTTCGGCCACCGGCTCCCGCTGGTGAGTGCTTGCCAGAGGACCCCAAACTCTGAATTATTAGTGTCGTCTGAGTACTATATAATAGTTA	Fungi	Ascomycota	Incertae_sedis	Incertae_sedis	Incertae_sedis	Xenochalara	uncultured Xenochalara	_	Saprotroph	gb|KF274367.1|	Uncultured fungus clone 3_21 18S ribosomal RNA gene, partial sequence internal transcribed spacer 1 and 5.8S ribosomal RNA gene, complete sequence and internal transcribed spacer 2, partial sequence	2e-66	96.3	SH208289.06FU_AY465471|k__Fungi;p__Ascomycota;c__Ascomycota_class_Incertae_sedis;o__Ascomycota_order_Incertae_sedis;f__Ascomycota_family_Incertae_sedis;g__Xenochalara;s__Xenochalara_sp_sd1cN3c;	3e-67	95.63
LS975865	Otu10775	CTGAGTGTTACAACTCCCAAACCCTTTGTGAACCTTACCTTTTTGTTGCTTCGGCGGGACCGCCCCGGCGCCTCTGCGCGCCGGACCCATGGCACCCGCCGGGGGACCGAAACTCTTGATTTCCCCGTCAGTGGAATTTCTCTCTGAGTGGCACAAGCAAAAGAAAATCA	Fungi	Ascomycota	Sordariomycetes	Hypocreales	Incertae_sedis	Acremonium	uncultured Acremonium	_	Saprotroph	gb|HQ608111.1|	Acremonium sp. TR080 18S ribosomal RNA gene, partial sequence internal transcribed spacer 1, 5.8S ribosomal RNA gene, and internal transcribed spacer 2, complete sequence and 28S ribosomal RNA gene, partial sequence	1e-53	91	undefined_JX456472|k__Fungi;p__Ascomycota;c__Sordariomycetes;o__Hypocreales;f__Nectriaceae;g__Nalanthamala;s__Nalanthamala_vermoesenii;	6e-35	83.72
LS976096	Otu10777	TCGAAAATTCGAGGGAGGAAGACGGAAAGTAGAAAGGGACTGTCGCCTGTATTGTTGCACGTCTTTGCTTTTCGTCGACCTTTCTCTCACTCACACACCTGTGCACCTATTGTAGGGTACCTCGAAAAGAGCGATCCCTATGTTTCTTTTGTATCACATCTATCGTATGTCTATAGAATGTTATCATAGACAGTCGGACCAGGGCTTCGTCTCGGGTGGACTGGTCTACATGAAAACCACATA	Fungi	Basidiomycota	Agaricomycetes	_	_	_	uncultured Agaricomycetes	_	_	emb|FM999679.1|	Uncultured fungus DNA sequence containing 18S rRNA gene, ITS1, 5.8S rRNA gene, ITS2 and 28S rRNA gene, isolate B0759	2e-38	80.7	KJ729490|k__Fungi;p__Basidiomycota;c__Agaricomycetes;o__Boletales;f__Boletaceae;g__unclassified_Boletaceae;s__Pulchroboletus_roseoalbidus;	3e-35	77
LS988484	Otu1078	GAGGGTCGCAGGACCTCCTTCTGTTCTTAACCAAACCCGCGTACCTGGCCGGATAATCTGCCTCTGCCTCGGCGGCGGCCCCAGGGGGGGCCTCTGCCCGACCGCCGCTAACCCCGGCGGGCGGGTGCCGCCGGCGGCGCCTTAACCACCTAAGCTTTTGCTAAAACAGAAAAAACAAAACCTATTA	Fungi	Ascomycota	Sordariomycetes	_	_	_	uncultured Sordariomycetes	_	_	gi|536883124|gb|KC907376.1|	Amplistroma erinaceum voucher AH 43902 18S ribosomal RNA gene, partial sequence internal transcribed spacer 1, 5.8S ribosomal RNA gene, and internal transcribed spacer 2, complete sequence and 28S ribosomal RNA gene, partial sequence	1e-28	81.7	KC907376|k__Fungi;p__Ascomycota;c__Sordariomycetes;o__Hypocreales;f__Amplistromataceae;g__Amplistroma;;	9e-31	82
LS981073	Otu10783	TCGAATTACCGGTTAGGGTTGTAGCTGGCCTTCCGAGGCATGTGCACGCCCTGCTCATCCACTCTACACCTGTGCACTTACTGTGGGTATCAGATCGTGAAGCGTGCTCTTTTACCGGAGCTTGTGAAGCGTGTCTGTGCCTGCGTTTATCACAAACACTATAAAGTATCAGAATGTGTATTACGATGTAACGCATCTATATA	Fungi	Basidiomycota	Agaricomycetes	Polyporales	Ganodermataceae	Ganoderma	uncultured Ganoderma	_	Saprotroph	gb|JN905491.1|	Uncultured fungus clone MOTU_287_GOKCVWY06GW1LW 18S ribosomal RNA gene, partial sequence internal transcribed spacer 1, complete sequence and 5.8S ribosomal RNA gene, partial sequence	3e-91	100	SH203365.06FU_JX501311|k__Fungi;p__Basidiomycota;c__Agaricomycetes;o__Polyporales;f__Ganodermataceae;g__Ganoderma;s__Ganoderma_applanatum;	8e-94	100
LS978541	Otu10788	CCGAGTTATCAACTCCCAAACCCCCTGTGAACATACCTGAACGTTGCTTCGGCGGGACCGCCCCGGCGCCCATCAGCGGCCCGGAACCAGGCGCCCGCCGGAGGACCCAAACTCTTGCTTCTTCTGTAGTGGCATTATCTGAGTCTCACAAACAAAAATGAATCA	Fungi	Ascomycota	Sordariomycetes	Hypocreales	Ophiocordycipitaceae	Chaunopycnis	uncultured Chaunopycnis	_	Mycoparasite	gb|KC237378.1|	Elaphocordyceps sp. 20124521b 18S ribosomal RNA gene, partial sequence internal transcribed spacer 1, 5.8S ribosomal RNA gene, and internal transcribed spacer 2, complete sequence and 28S ribosomal RNA gene, partial sequence	4e-79	100	SH197952.06FU_JN198453|k__Fungi;p__Ascomycota;c__Sordariomycetes;o__Hypocreales;f__Ophiocordycipitaceae;g__Chaunopycnis;s__Chaunopycnis_sp_17;	1e-81	100
LS988318	Otu1079	CTGAGTTGCAAAACTCCCAACCCTTGTAAACATACCACATCGTCGTTGCTTCGGCGGGCAGCCCCTGGGAGGGGCCTCGCCTCCTCGTGAGGTGCCCGCCGGAGGACCAACACAACTCTTGTATTAATTTGTCTCTCTGAGAAAACTTTTAAATAAGTAA	Fungi	Ascomycota	Sordariomycetes	Sordariales	_	_	uncultured Sordariales	_	Saprotroph	gb|JX244061.1|	Sordariales sp. 220b internal transcribed spacer 1, partial sequence 5.8S ribosomal RNA gene and internal transcribed spacer 2, complete sequence and 28S ribosomal RNA gene, partial sequence	1e-73	98.8	SH235709.06FU_JX244061|k__Fungi;p__Ascomycota;c__Sordariomycetes;o__Sordariales;f__unclassified_Sordariales;g__unclassified_Sordariales;s__Sordariales_sp_220b;	4e-76	98.76
LS988485	Otu10796	TAGAGTTTTTACAACTCCCAACCCTTTGTGAACTTTGTTCTCTATCTCTGCTTCGACAGGTGGTCCCAGGGCGGGACCAGCGCCAGTCTAACCAGACAGGCACCTGTCAGAGGTGGAACAAGACTCTGTTTTTATTGAGTATCTGAGTGGTTTATAAAATAAGTTA	Fungi	Ascomycota	Sordariomycetes	_	_	_	uncultured Sordariomycetes	_	_	_	_	_	_	KC222803|k__Fungi;p__Ascomycota;c__Sordariomycetes;o__unidentified;f__unidentified;g__unidentified;s__Sordariomycetes	2e-74	97.01
LS980594	Otu10797	TGAGAAAAGTGTATATGGCACTTGAATAATTACCATACCCACCTTGTGTGCAATGTTAGGGATTATTTAGAAATAAATTATTATTTTTTTTTTTTAATCCCTTATACATCAACTCTTATAAAATTAAATTGTCTGAAAAATATTATGAATACTTAATTCAAAATA	Fungi	_	_	_	_	_	uncultured Fungi	_	_	gi|511783666|gb|JX975889.1|	Mortierella lignicola strain CBS 100594 internal transcribed spacer 1, partial sequence; 5.8S ribosomal RNA gene and internal transcribed spacer 2, complete sequence; and 28S ribosomal RNA gene, partial sequence	1e-20	76.83	HE578001|k__Fungi;p__unidentified;c__unidentified;o__unidentified;f__unidentified;g__unidentified;s__uncultured	2e-19	78.31
LS980595	Otu10798	CAAAAAATCAGAGGCGTCCCTCCCCGCGGGGGACCGCCTTGGCAGCTTGGGGGGAAACCCCCGACTGTTAACCCTTTGTGAAAACCCCCTGTTGCCTCGGCGGCACTCCCTGCCGCGCCGGCGTTCATGCGCTGCGCGCGGGGGGGAGGTCAGCCCGCCGGCGGCACCCAACAAAACCCATAACCATTTTGAAGAAGCTGTCTGAAACCTAAAGTCGAATGACTATA	Fungi	_	_	_	_	_	uncultured Fungi	_	_	emb|FN296254.1|	Uncultured fungus ITS1, 5.8S rRNA gene and ITS2(partial), isolate PS43AS	9e-62	88.4	SH443877.06FU_UDB002659|k__Fungi;p__unclassified_Fungi;c__unclassified_Fungi;o__unclassified_Fungi;f__unclassified_Fungi;g__unclassified_Fungi;s__Fungi_sp;	3e-64	88.37
LS982439	Otu10799	ACGAGTTAGGGTCTTTTCGGCCCGACCTCTCAACCCTGTGTTTACTGAACCTTTGTTGCTTCGGCGGGCCCGTCTCACGACCGTCGGGGGACCGTAGGACGTCTTCTGGCCCGTGTCCGCCGGTGGCCAAACTTGACAAACTCTGGTTAAAATGTGTCATGGTCTGAGTACAATTTTTAATTAAAGAA	Fungi	Ascomycota	Eurotiomycetes	Chaetothyriales	Herpotrichiellaceae	_	uncultured Herpotrichiellaceae	_	Saprotroph	gb|JX987756.1|	Uncultured fungus clone F7 18S ribosomal RNA gene, partial sequence internal transcribed spacer 1, 5.8S ribosomal RNA gene, and internal transcribed spacer 2, complete sequence and 28S ribosomal RNA gene, partial sequence	2e-81	96.8	SH216365.06FU_JX987756|k__Fungi;p__Ascomycota;c__Eurotiomycetes;o__Chaetothyriales;f__Herpotrichiellaceae;g__unclassified_Herpotrichiellaceae;s__Herpotrichiellaceae_sp;	8e-84	96.77
LS987703	Otu108	TTGATTGCGAATCGTTGTCTTCAGTGCTGGCCAGCTCTCTGGCAAGTGCACGTTGGCGGCTTTTCATCCAATACCCTGTGAACCTTTGGCCTCTTGCTCGCCTTGGCCGGCAGAGGAATTTTTACACCCACTCGAATGTAATGAAATTATTGTTGTGCGTAAGCACTAATGTA	Fungi	Basidiomycota	Agaricomycetes	Sebacinales	Sebacinaceae	Sebacina	uncultured Sebacina	sebacina	EM	dbj|AB506973.1|	Uncultured mycorrhizal fungus genes for ITS1, 5.8S rRNA, ITS2, 28S rRNA, partial and complete sequence, clone: Sebacinaceae_C95	8e-76	98.8	SH231623.06FU_AB506966|k__Fungi;p__Basidiomycota;c__Agaricomycetes;o__Sebacinales;f__Sebacinaceae;g__Sebacina;s__Sebacina_sp;	9e-78	98.2
LS981563	Otu1080	ACGAGATCATGCCCTCACGGGTAGACCTCCCACCCTTGAATACTATACCTTCGTTGCTTTGGCGGGCCGCCGATGGCCACCGGCTCCGGCTGGTGAGCGCCCGCCAGAGGACCCAAAACTCTGCATCATGTGTCGTCTGAGTACTATACAATAGTTA	Fungi	Ascomycota	Leotiomycetes	Helotiales	_	_	uncultured Helotiales	_	_	gb|FJ528712.1|	Uncultured fungus clone RFLP38 18S ribosomal RNA gene, partial sequence internal transcribed spacer 1, 5.8S ribosomal RNA gene, and internal transcribed spacer 2, complete sequence and 28S ribosomal RNA gene, partial sequence	1e-54	92.4	SH209284.06FU_AY970100|k__Fungi;p__Ascomycota;c__Leotiomycetes;o__Helotiales;f__unclassified_Helotiales;g__unclassified_Helotiales;s__Helotiales_sp;	3e-57	92.36
LS982440	Otu10801	GCGAGTTAGGGTCTTTTCGGCCCGACCTCCCAACCCTGTGTTTACTGAACCTTTGTTGCTTCGGCGGGCCCGTCTCACGACCGTCGGGGGACCGTAAGACGTCTTCTGACCCGTGTCCGCCGGTGGCCAAACTCAAGAAACTCTGGTTAAAATGTGTCGTGGTCTGAGTACAATTTTTAATTAAAGAA	Fungi	Ascomycota	Eurotiomycetes	Chaetothyriales	Herpotrichiellaceae	_	uncultured Herpotrichiellaceae	_	Saprotroph	gb|JX456840.1|	Uncultured fungus clone KI30 18S ribosomal RNA gene, partial sequence internal transcribed spacer 1, 5.8S ribosomal RNA gene, and internal transcribed spacer 2, complete sequence and 28S ribosomal RNA gene, partial sequence	9e-81	96.3	SH211543.06FU_KF385366|k__Fungi;p__Ascomycota;c__Eurotiomycetes;o__Chaetothyriales;f__Herpotrichiellaceae;g__unclassified_Herpotrichiellaceae;s__Herpotrichiellaceae_sp;	5e-66	91.3
LS980083	Otu10802	CAGTAATATGCTGTAGACCTGGTGTCTTGGATAAAACCATGGAGTGTATTCTTCGTGTGGCCTGCAAAGGAATCCAGCACCGCCCAACCTTGTAAACCTAAGAACGTTACCTCGGCAGGTTTGCTTGCCGGTGGATATTAATTAAACTCCTTTAAATATGACTGTAATTAGTGGTACTGTCTGAAAAATTTATTAAATATTA	Fungi	Ascomycota	Dothideomycetes	_	_	_	uncultured Dothideomycetes	_	_	gi|659362604|gb|KJ508309.1|	Dothideomycetes sp. genotype 934 JMUR-2014 isolate ML0107 small subunit ribosomal RNA gene, partial sequence internal transcribed spacer 1, 5.8S ribosomal RNA gene, and internal transcribed spacer 2, complete sequence and large subunit ribosomal RNA gene, partial sequence	1e-22	78.7	EF434047|k__Fungi;p__Ascomycota;c__Dothideomycetes;;;;;	4e-25	80
LS979612	Otu10803	ACAAGTCCTGCTGTGCGTGCGGAGCAATCTGCATGCGCACATCCGTTCCATGTGCACCCGCACATGACATTTCTGCGAATCGTCTGATTGTCGCTCTTCAAACAATA	Fungi	Cryptomycota	_	_	_	_	uncultured Cryptomycota	_	_	FN610922	Fungal sp. J17 internal transcribed spacer 1, partial sequence 5.8S ribosomal RNA gene and internal transcribed spacer 2, complete sequence and 30S ribosomal RNA gene, partial sequence	7e-46	97.2	SH197108.06FU_FN610922|k__Fungi;p__Cryptomycota;c__unidentified;o__unidentified;f__unidentified;g__unidentified;s__Fungi_sp;	7e-46	97.2
LS976744	Otu10805	CAGAGTTGCAAAACTCCCTAAACCCACTGTGAATCTTACCTTTTTTCGTTGCTTCGGCAGGCGGTCCCAGGGCGGGACCTTTTGCCTTTGCCGGCGCCTGCCGGAGGAGCACACAAACTCTGTTTTTTGTTAATTCTGAGCTCTTATAAATAAGAATCA	Fungi	Ascomycota	_	_	_	_	uncultured Ascomycota	_	_	gb|GU366726.1|	Uncultured fungus clone C6 41B 18S ribosomal RNA gene, partial sequence internal transcribed spacer 1, 5.8S ribosomal RNA gene, and internal transcribed spacer 2, complete sequence and 28S ribosomal RNA gene, partial sequence	2e-18	84.4	SH441994.06FU_GU366726|k__Fungi;p__Ascomycota;c__Sordariomycetes;o__Sordariales;f__Lasiosphaeriaceae;g__Fimetariella;s__Fimetariella_sp;	5e-24	84.4
LS980596	Otu10807	TCGAGTGTTTACCTCCCCGTAAAAAAGGGGGGTTACCTCCCGTCCTTTGCTAGGGCCCCTATTTTAGGGGCTTTTTCAGAACCCTTCTGCTTCGGCGGGGTTTAACCCTGCCGGAACACCCTCAAACTCTTTTAATTGTTCTGTCCGAGAACTTTTTTAAAATTGACATA	Fungi	_	_	_	_	_	uncultured Fungi	_	_	gb|JX456888.1|	Uncultured fungus clone KIB23 18S ribosomal RNA gene, partial sequence internal transcribed spacer 1, 5.8S ribosomal RNA gene, and internal transcribed spacer 2, complete sequence and 28S ribosomal RNA gene, partial sequence	4e-39	84.9	undefined_JX456888|k__Fungi;p__unclassified_Fungi;c__unclassified_Fungi;o__unclassified_Fungi;f__unclassified_Fungi;g__unclassified_Fungi;s__uncultured_fungus;	1e-41	84.86
LS990015	Otu1081	CTGAAGAAATGATAGAGTTGAGCTGGCTCCTTTAGGAGTATGTGCTCGCTCCATCGCTTTTTCTACTCTCCACTGTGCACCTCTTGTAGGCTACGATGTTTCAGCTCGAAAGAGCTGGATTTCAGAGGGTTTTGGCCCTCGACTTCGTAGCCTATGTCTTACATACACTCTGTCAAAGTATATGAATGTGTATTGTTGGTCTTTGACCGATAAAACTATATA	Fungi	Basidiomycota	Agaricomycetes	Agaricales	Tricholomataceae	_	uncultured Tricholomataceae	_	Saprotroph	gi|390189540|emb|HE814126.1|	Helotiales sp. 17 CG-2012 genomic DNA containing ITS1, 5.8S rRNA gene, ITS2, isolate 1888	3e-80	88.61	JQ991904|k__Fungi;p__Basidiomycota;c__Agaricomycetes;o__Agaricales;f__Tricholomataceae;g__unidentified;s__uncultured	8e-80	90.64
LS989914	Otu10811	CCGAGTGCGCACCCCCTCAGGTGCAACCTCCCACCCGTGTCTCTGAATACCCTGTTGCTTTGGCGGGCCCACCGGGAAACCGGTCGCCGGGGGACGTGCAGTCCCCGGGCCCGCGCCCGCCGGAGCGCCTGAAGAACCCTTATGAAGATGGACTGTCTGAGTGTCATTGATAATAATCA	Fungi	Ascomycota	Eurotiomycetes	Eurotiales	Trichocomaceae	_	uncultured Trichocomaceae	_	Saprotroph	gi|665388107|gb|KJ775702.1|	Talaromyces diversus strain DTO_133E4 18S ribosomal RNA gene, partial sequence internal transcribed spacer 1, 5.8S ribosomal RNA gene, and internal transcribed spacer 2, complete sequence and 28S ribosomal RNA gene, partial sequence	2e-49	87.1	undefined_JX030797|k__Fungi;p__unclassified_Fungi;c__unclassified_Fungi;o__unclassified_Fungi;f__unclassified_Fungi;g__unclassified_Fungi;s__uncultured_fungus;	4e-61	90.61
LS988486	Otu10813	CAGAGTTGCAAAACTCCCAACCCATGACTATATACCTATTTTGGTCTTTCGGCAGGCGGCCCCGGGGAGGGGCCTCAGCCTACGGCGCCTGCCAGAGGGACTACTCCATACTCTTTTACGTATCTATGAGTCTAAAAAAATATCA	Fungi	Ascomycota	Sordariomycetes	_	_	_	uncultured Sordariomycetes	_	_	emb|FN298740.1|	Uncultured fungus genomic DNA sequence containing ITS1, 5.8S rRNA gene, ITS2 and 28S rRNA gene, isolate Hy58_L3537	7e-06	87.3	SH211224.06FU_AY969600|k__Fungi;p__Ascomycota;c__Sordariomycetes;o__unclassified_Sordariomycetes;f__unclassified_Sordariomycetes;g__unclassified_Sordariomycetes;s__Sordariomycetes_sp;	1e-70	99.32
LS981322	Otu10814	CCAATCTTTTAGCGGGCCTTGGGCTTTGTCCATGGTTTCGCGAAAATTTGTATTTAAAACCCGCTCATGTAAATTTTTTAAATATATTGTTATATATATAAATAAAGA	Fungi	Glomeromycota	_	_	_	_	uncultured Glomeromycota	_	AM	_	_	_	_	AB629031|k__Fungi;p__Glomeromycota;c__unidentified;o__unidentified;f__unidentified;g__unidentified;s__uncultured	3e-30	88.5
LS976745	Otu10815	CCGAGTAATCCTGCTTGCAGGAACTCCCACCCTTGTCTATTTGACTGTTGCTTCGGCGAGACGCTGGAAACAGCCACTTGGGATGTCCGATTCCGACGTCCCGGTGCGGGCTCGCCGAAGATCACATACTCTTGAGATTATGTATGGTCAGAGCATCAAGCAATATATCA	Fungi	Ascomycota	_	_	_	_	uncultured Ascomycota	_	_	gb|JX032425.1|	Uncultured fungus clone ITS1F_21c.F66N0BQ01C9LSB internal transcribed spacer 1, partial sequence	5e-58	92.6	KF617693 |k__Fungi;p__Ascomycota;c__Dothideomycetes;;;;;	1e-25	75
LS986270	Otu10818	AATGTGTTACGGGGGCCGACCTTGAATTGCGAGTAACTCGTCGCGAGCGGGCAACTATGGGAGGAACGTCTCTCAAGTTTCGCCTGTCCTCCAATTCTCTCCGCCCTGTCAGAACCCGTGCTTTTTGCGTACCACTGTTTCCTCGGCAGGCTTGCCTGCCAGTAGGACCCCTTTTAAACCCTTTGCAGTTGCAGTCAGCGTCAGAAAAACATAATCGTTA	Fungi	Ascomycota	Dothideomycetes	Pleosporales	_	_	uncultured Pleosporales	_	_	gi|301068800|gb|GQ996178.1|	Fungal sp. mh1872.1 18S ribosomal RNA gene, partial sequence; internal transcribed spacer 1, 5.8S ribosomal RNA gene, and internal transcribed spacer 2, complete sequence; and 28S ribosomal RNA gene, partial sequence	4e-35	93.58	KF675539|k__Fungi;p__Ascomycota;c__Dothideomycetes;o__Pleosporales;f__unidentified;g__unidentified;s__Pleosporales	1e-38	93.58
LS988487	Otu10819	CCGAGTTTACAACTCCCAAACCCTTTGTGAACCTTACCTACGTTGCTTCGGCGGGTCGATCTTCGTCCCGCCGAGGGCCTGAAACTCTTGTTTTGTTAGTGGTATTCTCTCTGAGTGACACAAGCAAATAAATTA	Fungi	Ascomycota	Sordariomycetes	_	_	_	uncultured Sordariomycetes	_	_	gb|JN859395.1|	Myrothecium sp. REF175 internal transcribed spacer 1, 5.8S ribosomal RNA gene, and internal transcribed spacer 2, complete sequence and 28S ribosomal RNA gene, partial sequence	1e-17	96.7	SH223667.06FU_JN859395|k__Fungi;p__Ascomycota;c__Sordariomycetes;o__Hypocreales;f__Hypocreales_family_Incertae_sedis;g__Myrothecium;s__Myrothecium_sp_REF175;	4e-20	74
LS981225	Otu1082	CCGAGTTTACAACTCCCAAACCCATGTGAATTTACCTTTACGTTCCCTCGGCGGCGTTCCCCTCGGGGTTCCCGCCAGAGGACCAACAAACCCTTTGAATTTATTAGTATTATTCTGAGTGATTTAATCAATAAATCA	Fungi	Ascomycota	Sordariomycetes	Hypocreales	Nectriaceae	Gliocephalotrichum	uncultured Gliocephalotrichum	_	Saprotroph	gb|KF513295.1|	Gliocephalotrichum sp. LL2014e strain CBS 135951 18S small subunit ribosomal RNA gene, partial sequence internal transcribed spacer 1, 5.8S ribosomal RNA gene, and internal transcribed spacer 2, complete sequence and 28S large subunit ribosomal RNA gene, partial sequence	2e-67	95.7	undefined_KF513295|k__Fungi;p__Ascomycota;c__Sordariomycetes;o__Hypocreales;f__Nectriaceae;g__Gliocephalotrichum;s__Gliocephalotrichum_simmonsii;	5e-70	95.73
LS978842	Otu10821	TCGAATGCAATATGGGGATGTTGCTGGCTTTATGCAAGTGCACTCCTCTATTCCATACATCCACCTGTGCACATGAAGTAGGCATATAGATTGAGTTCTGTTGCCTATGCTTTTTCTTATTCACACCTGTGAAAGATTGTATTATGTTCATAAATAAATATGA	Fungi	Basidiomycota	Agaricomycetes	Agaricales	Clavariaceae	_	uncultured Clavariaceae	_	Saprotroph	_	_	_	_	KC478583|k__Fungi;p__Basidiomycota;c__Agaricomycetes;o__Agaricales;f__Clavariaceae;g__unidentified;s__Clavariaceae	3e-48	95.12
LS985214	Otu10822	CCGAGTTATAAAACTCCCAAACCCCTGTGAACTATACCGATTGTTGCTTCGGCGGTGCCCTCGCCCCCGCGGTGAGGGCCCGCCAGAGGACCAAAAACCTTTGAAATCTTGTTATCGTTGGCACTTCTGAGTGAAGAAAAACAAATAAATCA	Fungi	Ascomycota	Sordariomycetes	Hypocreales	Nectriaceae	Nectria	uncultured Nectria	_	Plant pathogen	gb|HQ897799.1|	Nectria cinereopapillata culture-collection CBS:264.36 18S ribosomal RNA gene, partial sequence internal transcribed spacer 1, 5.8S ribosomal RNA gene, and internal transcribed spacer 2, complete sequence and 28S ribosomal RNA gene, partial sequence	2e-72	100	SH189902.06FU_HQ897799|k__Fungi;p__Ascomycota;c__Sordariomycetes;o__Hypocreales;f__Nectriaceae;g__Nectria;s__Nectria_cinereopapillata;	5e-75	100
LS976469	Otu10825	ACGAATTTGGGCCCCAATTGGATCCATCATCCCCCTCAAACCTGTGGAAGTGAGATGTGTTTCGGCGCCCAGAGGCGCCGAATCTATGCCGTTTAGCTTGTGTCTGAAGTAAAAACAGATTTA	Fungi	Ascomycota	Archaeorhizomycetes	Archaeorhizomycetales	Archaeorhizomycetaceae	Archaeorhizomyces	uncultured Archaeorhizomyces	_	Saprotroph	gb|KF617384.1|	Uncultured fungus clone 3321K10 18S ribosomal RNA gene, partial sequence internal transcribed spacer 1, 5.8S ribosomal RNA gene, and internal transcribed spacer 2, complete sequence and 28S ribosomal RNA gene, partial sequence	7e-50	96.8	SH237308.06FU_GQ160004|k__Fungi;p__Ascomycota;c__Archaeorhizomycetes;o__Archaeorhizomycetales;f__Archaeorhizomycetaceae;g__Archaeorhizomyces;s__Archaeorhizomyces_sp;	5e-44	94.12
LS986936	Otu10828	TCGTACAACCGAGGTGTCCGGGCTGTCGCTGGCCCCTCAAAGGTCGTGCACGCCCGAGCGCTCTCGCACAATCCATCTCACCCCTTTGTGCATCACCGCGTGGGTCCCCCCCTTTTTCGGGGAGGGTTCGCGTTTTATCATAAAACTTGATACAGTGTAGAATGTTTATCTTTGCGGTCACACGCAATCAATA	Fungi	Basidiomycota	Agaricomycetes	Russulales	Russulaceae	Russula	uncultured Russula	russula-lactarius	EM	gb|KJ769296.1|	Uncultured Russula clone 208 18S ribosomal RNA gene, partial sequence internal transcribed spacer 1, 5.8S ribosomal RNA gene, and internal transcribed spacer 2, complete sequence and 28S ribosomal RNA gene, partial sequence	2e-67	91.3	undefined_KJ769296|k__Fungi;p__Basidiomycota;c__Agaricomycetes;o__Russulales;f__Russulaceae;g__unclassified_Russulaceae;s__uncultured_Russula;	6e-70	91.33
LS978225	Otu1083	CCGAGTTAGGGTTCGTCCAACGAGCCCGACCTCCCAACCCTTTGTCTATCTTACCTTGTCGTTGCTTCGGCGGACCGGCCGTGACCGACTGGTCGTGGCCGCCGGGGGTCCACCCCCTGGAGAGCGTCCGCCGACGGCCCAACCACAAACTCTTGTACCAAACCATGTCGTCTGAATTACTTGATTAAAATCAAAAAACA	Fungi	Ascomycota	Eurotiomycetes	Chaetothyriales	_	_	uncultured Chaetothyriales	_	Saprotroph	gb|HQ446075.1|	Uncultured fungus clone 166T-243 18S ribosomal RNA gene, partial sequence internal transcribed spacer 1, 5.8S ribosomal RNA gene, and internal transcribed spacer 2, complete sequence and 28S ribosomal RNA gene, partial sequence	2e-87	96.5	SH209735.06FU_HQ446075|k__Fungi;p__Ascomycota;c__Eurotiomycetes;o__Chaetothyriales;f__unclassified_Chaetothyriales;g__unclassified_Chaetothyriales;s__Chaetothyriales_sp;	6e-90	96.5
LS988488	Otu10832	CAGGACTCGCAAGACTCCCGTAACCATCGTGAACCTACAAACCGTTGCCTCGGCGGGTGCACCGCGGGCGCTGCTCTTCCTCGGGGGGGGGCGGCCGCCCGGGGCGCATCCCAAGCCCGCCGGCGGCCCACCAACTCTTTGTTTCCATACCCCTGAGAATCTCCGAGTACAAAACACAAACGAATCA	Fungi	Ascomycota	Sordariomycetes	_	_	_	uncultured Sordariomycetes	_	_	gi|633255994|dbj|AB847015.1|	Sordariomycetes sp. 3 KO-2013 gene for ITS1, 5.8S rRNA and ITS2, partial sequence, isolate: Ka0066	1e-84	98.4	AB847015|k__Fungi;p__Ascomycota;c__Sordariomycetes;o__Sordariomycetes_order_Incertae_sedis;f__Magnaporthaceae;g__unclassified_Magnaporthaceae;s__Magnaporthaceae_sp_HCC3_4;	1e-87	98
LS979551	Otu10836	TTGGATTGTGGGCCTCGGCCCCATTACAAAAAACCCTTCATAACCTCTTGTGAACATGTCGGCCCTCGGGCCTTCAACTCCAAACTTTTGTGTGTCGTATGAACGTAACAACTATTAAAAATAACA	Fungi	Basidiomycota	Tremellomycetes	Tremellales	Incertae_sedis	Cryptococcus	uncultured Cryptococcus	_	Saprotroph	gb|HM627156.2|	Cryptococcus sp. D162_2 18S ribosomal RNA gene, partial sequence internal transcribed spacer 1, 5.8S ribosomal RNA gene, and internal transcribed spacer 2, complete sequence and 28S ribosomal RNA gene, partial sequence gb|JF693331.1| Cryptococcus sp. D162_2 18S ribosomal RNA gene, partial sequence internal transcribed spacer 1, 5.8S ribosomal RNA gene, and internal transcribed spacer 2, complete …	3e-59	100	SH205709.06FU_HM627156|k__Fungi;p__Basidiomycota;c__Tremellomycetes;o__Tremellales;f__Tremellales_family_Incertae_sedis;g__Cryptococcus;s__Cryptococcus_sp_D162_2;	8e-62	100
LS990249	Otu10837	CCGAGTGTGACCCCCTCGTAAAAAAGGGGGGTGCCTCCCGTCCTTTGCAGGCCTCTTGGGGCTTTCAGACTTTGCTTCGGCGGGGCTGCCCCGCCGGAACACCCTCAAGAAAATCTCGAAAAAACCGTTCCGTCCGAGGTTGCGATAATAAAA	Fungi	Ascomycota	Dothideomycetes	Venturiales	_	_	uncultured Venturiales	_	_	gb|JX456746.1|	Uncultured fungus clone ZIB50 18S ribosomal RNA gene, partial sequence internal transcribed spacer 1, 5.8S ribosomal RNA gene, and internal transcribed spacer 2, complete sequence and 28S ribosomal RNA gene, partial sequence	7e-66	96.8	undefined_JX456784|k__Fungi;p__Ascomycota;c__Dothideomycetes;o__Venturiales;f__unclassified_Venturiales;g__unclassified_Venturiales;s__Venturiales_sp;	3e-62	94.34
LS983057	Otu1084	CAGAGTTTCCGAACTCCCAAACCTTTGTGAACATACCACTGTTGCTTCGGCGGGATCGTCCCGGGCACGCCGTCCGCGGCGTGATCCGGAGCCAGGCGCCCGCCGAGGGTATCAAACTCTTGTCTTTACAGCGGACTTCTGAGTACAAAAAGAAATAAATCA	Fungi	Ascomycota	Sordariomycetes	Hypocreales	_	_	uncultured Hypocreales	_	_	gi|157419207|gb|EF694655.1|	Hypocreales sp. Vega851 internal transcribed spacer 1, 5.8S ribosomal RNA gene, and internal transcribed spacer 2, complete sequence	4e-52	91.3	EF694655|k__Fungi;p__Ascomycota;c__Sordariomycetes;o__Hypocreales;f__Incertae	2e-55	91.3
LS985096	Otu10843	TTGAATACGCTTGAGTGCTGATGCTGGCCTTCGGGCATGTGCTCGCATTCAAAACTATTTATCTTCACTTGTGCACCTTTTGTAGTCTTTGGGGTCATTTCCGCTGCGAATGCGGGTTTGGAAGCTTGAGCGCAGGCTTCTGGGCTTCAAGGACTATGTCTTCATATACTCTATTAAAGTTACAGAATGTCTTTTTTAACGGCCTTCACTGGTCATTAAACCTAATA	Fungi	Basidiomycota	Agaricomycetes	Agaricales	Mycenaceae	_	uncultured Mycenaceae	_	Saprotroph	gb|EU517509.1|	Resinomycena rhododendri voucher TENN50793 clone 2 18S ribosomal RNA gene, partial sequence internal transcribed spacer 1, 5.8S ribosomal RNA gene, and internal transcribed spacer 2, complete sequence and large subunit ribosomal RNA gene, partial sequence	7e-63	86.6	SH192898.06FU_EU517509|k__Fungi;p__Basidiomycota;c__Agaricomycetes;o__Agaricales;f__Mycenaceae;g__Resinomycena;s__Resinomycena_rhododendri;	2e-65	86.55
LS988489	Otu10845	CCGAGTGTAAAAACTCCCCAACCCTATGTGAACCTTACCACTGTTGCTTCGGCGGACCCGCCCCGGGCGCGCAGAAACCCCCCCCCGCCCCCGAGTGATATGGGGGCGCGGGGGGGCGCGCGTGCCCCGGACGCAGGCGGCCGCCGGGGGACCCAAACGCTTGCCTTTGTACAGTATCTCTGAGTCTGATTTGTCAAAATCAAATTA	Fungi	Ascomycota	Sordariomycetes	_	_	_	uncultured Sordariomycetes	_	_	gi|118402789|emb|AM181431.2|	Geosmithia sp. CCF3557 18S rRNA gene (partial), 5.8S rRNA gene, 28S rRNA gene (partial), ITS1 and ITS2, strain CCF3557	1e-21	75	SH219540.06FUAB540507|k__Fungi;p__Ascomycota;c__Sordariomycetes;o__Hypocreales;f__Hypocreales_family_Incertae_sedis;g__Geosmithia;s__Geosmithia_sp;	4e-24	75
LS981564	Otu10846	AAGAGAACACTGCCCTTTGGGTAGATCTCCCCACCCTTTGTTTACATTACCTTTGTTGCTTTGGCAGGCCCGTCTTCTGACCACCGGCTTTTTAGCTGGTCCGTGCCTGCCAGAGGACCCCAAACTCTTGATTTCAGGTTGTCCGAGTCTTGATATAATAGTAA	Fungi	Ascomycota	Leotiomycetes	Helotiales	_	_	uncultured Helotiales	_	_	gb|EF434016.1|	Uncultured fungus clone J2_OTU23 small subunit ribosomal RNA gene, partial sequence internal transcribed spacer 1, 5.8S ribosomal RNA gene, and internal transcribed spacer 2, complete sequence and large subunit ribosomal RNA gene, partial sequence	8e-46	90.6	SH196870.06FU_EF434137|k__Fungi;p__Ascomycota;c__Leotiomycetes;o__Helotiales;f__unclassified_Helotiales;g__unclassified_Helotiales;s__Helotiales_sp;	1e-46	89.93
LS984516	Otu10847	CAAACGAGTGTTTTATGGCACTCTTTAAAAATCCATATCCACCTTGTGTGCAATGTTTGTTGGGAAAGTCTTTTCTTTCCCTTCATAAATATCAACCTATATCTTTAACAACATTCGTCTGAAAAATATTATGAATAAAATAATTCAAAATA	Fungi	Zygomycota	/Mortierellomycotina	Mortierellales	Mortierellaceae	Mortierella	uncultured Mortierella	_	Saprotroph	gb|KM504424.1|	Uncultured fungus clone OTU63 internal transcribed spacer 1, partial sequence 5.8S ribosomal RNA gene, complete sequence and internal transcribed spacer 2, partial sequence	1e-74	100	undefined_KF944462|k__Fungi;p__Zygomycota;c__Zygomycota_class_Incertae_sedis;o__Mortierellales;f__Mortierellaceae;g__Mortierella;s__Mortierella_zonata;	4e-77	100
LS981565	Otu10848	CAGAGTTGCAAAACTCCCTAAACCATCGCGAACGTACCCGTTACAATTCGTTGCCTCGGTGGGCGGCTCCAGGGCGGAGCCGCAGCTCCCCTTCACGGGGGGGCGCCCGCCGCAGGAGACGCATACATAACTCTTTTAATCTCCACGAGTCTCTCTGAGTCTTTATACAAATAAGTTA	Fungi	Ascomycota	Leotiomycetes	Helotiales	_	_	uncultured Helotiales	_	_	gi|527179582|gb|KC881073.1|	Chalara vaccinii strain ATCC 64433 18S ribosomal RNA gene, partial sequence internal transcribed spacer 1, 5.8S ribosomal RNA gene, and internal transcribed spacer 2, complete sequence and 28S ribosomal RNA gene, partial sequence	3e-34	80.9	SH234975.06FU_KC881073|k__Fungi;p__Ascomycota;c__ Leotiomycetes;o__Helotiales;f__unidentified;g__Chalara.;;	3e-37	80.56
LS985655	Otu10849	CCGAGTTTACAACTCCCAAACCCCTGTGAACTTATACCTTTACTGTTGCTTCGGCGGGACATTGCCCCGGGGAGTCAGGTGCCGTCAGGTCCCTGCCCACCCGGAAACAGGCGCCCGCCGGGGGACTCAAACTCTTCTGTATTTTTTTTTGTTTTACTGTATACCGTCTGAGTAAAAAATTCATAATGAATCA	Fungi	Ascomycota	Eurotiomycetes	Eurotiales	Trichocomaceae	Paecilomyces	uncultured Paecilomyces	_	Saprotroph	gi|346229598|gb|JN559403.1|	Paecilomyces sp. E9430c internal transcribed spacer 1, partial sequence; 5.8S ribosomal RNA gene and internal transcribed spacer 2, complete sequence; and 28S ribosomal RNA gene, partial sequence	1e-84	96.89	JN559403|k__Fungi;p__Ascomycota;c__Eurotiomycetes;o__Eurotiales;f__Trichocomaceae;g__Paecilomyces;s__Paecilomyces	1e-87	96.89
LS987597	Otu1085	CCGAGTTAGGGTCCCTTTGGGGCCCGAACCTCCCAACCCTGTGTCTATTGTTACCTTTAGTTGCTTCGGCGGGCCGGCCGTCCTGACCAACTGGTCTCGCTGGCCGCCGGTCGTGGGTTTCCACGATTGGAGAGCTCGCCCGCCGACGGCCCAACACAAAACTCTGGTACGAAACACTGTCGTCTAAATACCTTGATATTAATCAAAAACA	Fungi	Ascomycota	Eurotiomycetes	Chaetothyriales	Incertae_sedis	Sarcinomyces	uncultured Sarcinomyces	_	Saprotroph	gi|373254725|gb|JQ061171.1|	Sarcinomyces sp. SL-2011 isolate BJ10112 18S ribosomal RNA gene, partial sequence; internal transcribed spacer 1 and 5.8S ribosomal RNA gene, complete sequence; and internal transcribed spacer 2, partial sequence	5e-78	98.28	FJ760198|k__Fungi;p__unidentified;c__unidentified;o__unidentified;f__unidentified;g__unidentified;s__uncultured	5e-106	99.53
LS983058	Otu10851	ATGAGTTTCTAAAACTCCCAACCCATGTGAACATACCTCTGTTGCCTCGGCGGCCTACCCGGTAGCTACCCTGTAGCTACCCTGTAGTTCGCCGAAGGACATCAAAACTCTGTTTAAGTATTATCTCTGAACAACTTTTAAATAAGTCA	Fungi	Ascomycota	Sordariomycetes	Hypocreales	_	_	uncultured Hypocreales	_	_	gb|GQ921765.1|	Uncultured fungus clone RFLP type 49 18S ribosomal RNA gene, partial sequence internal transcribed spacer 1, 5.8S ribosomal RNA gene, and internal transcribed spacer 2, complete sequence and 28S ribosomal RNA gene, partial sequence	3e-44	89.3	SH456050.06FU_GQ921765|k__Fungi;p__Ascomycota;c__Sordariomycetes;o__Hypocreales;f__unclassified_Hypocreales;g__unclassified_Hypocreales;s__Hypocreales_sp;	1e-46	89.33
LS978226	Otu10852	CCGAGTTAGGGTTCCCTCTTCGGGGCCCGACCTCCCAACCCTGTGTCTATCATACCTTGTCGTTGCTTCGGCGGACCGGTTGACCAACTGGTCTCAACCGCCGGGGTGGCCCAGCCGCCCTGGAGAGCGTCCGCCGACGGCCTACCACAACACTCTTGTACTTAAACCTGTCGTCTGAATTTTGATTGATAAATATAAACCA	Fungi	Ascomycota	Eurotiomycetes	Chaetothyriales	_	_	uncultured Chaetothyriales	_	Saprotroph	gb|KF221913.1|	Uncultured fungus clone OTU_2777_332_86434 18S ribosomal RNA gene, partial sequence internal transcribed spacer 1, complete sequence and 5.8S ribosomal RNA gene, partial sequence	2e-53	89.1	undefined_KF614886|k__Fungi;p__Ascomycota;c__Eurotiomycetes;o__Chaetothyriales;f__unclassified_Chaetothyriales;g__unclassified_Chaetothyriales;s__Chaetothyriales_sp_MP_2014;	1e-51	86
LS981566	Otu10853	AAAATATAAACCGGACCGGTTCGCTGCTTGCAGCGGGCTGCGAAGGGAGATATTATACACCCTGTACTTGCTTACCTTTGTTGCTTTGGCGGGCACGATCGGCCGGAGGACCCAAATTCTTTTTATTAGTGATGTCTGAGTACTATATAATAGTTA	Fungi	Ascomycota	Leotiomycetes	Helotiales	_	_	uncultured Helotiales	_	_	_	_	_	_	KP866121|k__Fungi;p__Ascomycota;c__Leotiomycetes;o__Helotiales;f__unidentified;g__unidentified;s__uncultured	9e-54	100
LS983059	Otu10854	GAGGGTTCTTTAAGGCCTCCTATTGCTCTTAACCAAACCGCGTACTTGCCGGATATCATGTCTTTGCCTCGGCAGCGGCCCCAGGGGGGGCCAGCAGCCCGCCGTAGGCGGGTGCTGCCGGCGGCGCACAAACCATACAACATTGCAAAAATACACTTACAAACCTATTA	Fungi	Ascomycota	Sordariomycetes	Hypocreales	_	_	uncultured Hypocreales	_	_	gb|HQ021890.1|	Uncultured soil fungus clone 1Bart747S internal transcribed spacer 1, partial sequence 5.8S ribosomal RNA gene, complete sequence and internal transcribed spacer 2, partial sequence	2e-71	98.1	SH210783.06FU_HQ021890|k__Fungi;p__Ascomycota;c__Sordariomycetes;o__Hypocreales;f__unclassified_Hypocreales;g__unclassified_Hypocreales;s__Hypocreales_sp;	7e-74	98.11
LS981567	Otu10855	CCGAGTTCGTGCCCCCCAGCGGGGTAGATCTCCCACCCCTGTGTATTCTTACCTGTGTTGCTTTGGCAGGCCGCTGGGTTGCGGCCTGGCCACCGGCCTTTGGGCTGGTGCGTGCCTGCCAGAGACCCGACAAATCCTGATTGTCAGTGTCGTCTGAGTACTATATAATAGTTA	Fungi	Ascomycota	Leotiomycetes	Helotiales	_	_	uncultured Helotiales	_	_	gi|296875228|gb|GQ272612.1|	Xylogone ganodermophthora strain H1 18S ribosomal RNA gene, partial sequence; internal transcribed spacer 1, 5.8S ribosomal RNA gene, and internal transcribed spacer 2, complete sequence; and 28S ribosomal RNA gene, partial sequence<>Xylogone ganodermophthora strain H2 18S ribosomal RNA gene, partial sequence; internal transcribed spacer 1, 5.8S ribosomal RNA gene, and internal transcribed spacer…	1e-46	86.1	GQ272622|k__Fungi;p__Ascomycota;c__Leotiomycetes;o__Helotiales;f__Helotiales_family_Incertae_sedis;g__Xylogone;s__Xylogone_ganodermophthora;;;;;;;;	2e-49	86
LS986432	Otu10856	CCTAGAGTTTGTGGGCTTTGCCCACTGTCTCTTACCCATGTCTTTTGAGTACTTACGTTTCCTCGGTGGGCTCGCCCGCCGGTTGGACAATTTAAACCATTTGTAGTAGCAGTATCTTCAGTAAAAACAAATATTA	Fungi	Ascomycota	Sordariomycetes	Sordariales	Lasiosphaeriaceae	Podospora	uncultured Podospora	_	Saprotroph	gi|742524421|gb|KP050620.1|	Phoma selaginellicola isolate DO65 internal transcribed spacer 1, partial sequence; 5.8S ribosomal RNA gene and internal transcribed spacer 2, complete sequence; and 28S ribosomal RNA gene, partial sequence	1e-45	93.33	KM519647|k__Fungi;p__Ascomycota;c__Sordariomycetes;o__Sordariales;f__Lasiosphaeriaceae;g__Podospora;s__Podospora	5e-50	92.81
LS981383	Otu10860	CCGAGTTTACAACTCCCAAACCCCTGTGAACTTATACCTTTACTGTTGCTTCGGCGGGTTATTGCCCCGGGGAAACAGGCGGCCGTCAGGTCCCTGCCCACCCGGAAACAGGCGCCCGCCGGGGGACTCAAACTCTTCTGTATTTTTTATTTTACTGTTATACTGTCTGAGTAAAAAACTATAAATGAATCA	Fungi	Ascomycota	Dothideomycetes	Botryosphaeriales	Botryosphaeriaceae	Guignardia	uncultured Guignardia	_	Plant pathogen	gb|JX456702.1|	Uncultured fungus clone ZIB4 18S ribosomal RNA gene, partial sequence internal transcribed spacer 1, 5.8S ribosomal RNA gene, and internal transcribed spacer 2, complete sequence and 28S ribosomal RNA gene, partial sequence	9e-81	95.9	undefined_KF995726|k__Fungi;p__Ascomycota;c__Dothideomycetes;o__Botryosphaeriales;f__Botryosphaeriaceae;g__Guignardia;s__Guignardia_sp_G25;	6e-80	94.85
LS976643	Otu10864	ATGAATGGTCGTCTATGGCCTTCGACACTTCAAAACTGTGGAGGTAGAGTGTGCTTCGGCGCTTCGGCGCCGCCTTTTATGCTTGTAGAGTCTGTGTCTGAGCCTAAAACATAGTCTA	Fungi	Ascomycota	Archaeorhizomycetes	_	_	_	uncultured Archaeorhizomycetes	_	Saprotroph	gb|GU174408.1|	Uncultured fungus clone Oc_A_AugC10 18S ribosomal RNA gene, partial sequence internal transcribed spacer 1, 5.8S ribosomal RNA gene, and internal transcribed spacer 2, complete sequence and 28S ribosomal RNA gene, partial sequence	4e-27	89.4	SH240527.06FU_GU174298|k__Fungi;p__Ascomycota;c__Archaeorhizomycetes;o__unclassified_Archaeorhizomycetes;f__unclassified_Archaeorhizomycetes;g__unclassified_Archaeorhizomycetes;s__Archaeorhizomycetes_sp;	2e-37	89.42
LS984136	Otu10865	ACAAAATTAGATTTTTTTATTTTATAATTAAATCGAAAATTAGTTTAAACTCTTTTTTTAAGAGTTTATTCTTCCACATTATGTGAACTGTATTATTGTTAAATTTTCTTTAGGAATTAAATTTTTTTTTGAAAAATAAAAGAGATTTTTAATTTATTTTAAACTAGAGAAAATATTTTTTATATTAAACTTTCTAGATTAATTTTTTGTCTTTAAATTTTTTAAATAATTTTAATTTAAAA	Fungi	Chytridiomycota	Chytridiomycetes	Lobulomycetales	Lobulomycetaceae	Lobulomyces	uncultured Lobulomyces	_	_	_	_	_	_	AY997036|k__Fungi;p__Chytridiomycota;c__Chytridiomycetes;o__Lobulomycetales;f__Lobulomycetaceae;g__Lobulomyces;s__Lobulomyces	1e-118	98.36
LS986060	Otu10866	CAAGGATTTCTCGGTGACCCCTAGAGATAGGGCTCTCCCGGGTCTCCCCACCCGTGTCTATATACTCTTGTTGCTTTGGTGGGCCGTGGTCTCCACTGCGGGCTCTGCTCGTACGTGCCCGCCAGAGGACCAAACTCTGAATGTTAGTGATGTCTGAGTACTACATAATAGTTA	Fungi	Ascomycota	Leotiomycetes	Helotiales	Vibrisseaceae	Phialocephala	uncultured Phialocephala	_	Saprotroph	gb|JX860446.1|	Uncultured Helotiales clone 55w54 18S ribosomal RNA gene, partial sequence internal transcribed spacer 1 and 5.8S ribosomal RNA gene, complete sequence and internal transcribed spacer 2, partial sequence	8e-56	95.1	SH203642.06FU_FR773163|k__Fungi;p__Ascomycota;c__Leotiomycetes;o__Helotiales;f__unclassified_Helotiales;g__unclassified_Helotiales;s__uncultured_Phialocephala;	4e-56	90.48
LS980405	Otu10867	TAGAGTCTTGAACTCCAAACCACTGTGAACATACCACTGTTGCTTCGGCGGGTTCCCGGCGCAGGCCGCCCCGCCGGAGGTCACAAACTCTGTTTTCTAGCGAATCTTCTGAGTCTTGAATAAGCAATCA	Fungi	Ascomycota	Eurotiomycetes	Eurotiales	_	_	uncultured Eurotiales	_	_	gi|555635560|gb|KF436172.1|	Fungal endophyte culture-collection STRI:ICBG-Panama:TK1310 18S ribosomal RNA gene, partial sequence; internal transcribed spacer 1, 5.8S ribosomal RNA gene, and internal transcribed spacer 2, complete sequence; and 28S ribosomal RNA gene, partial sequence	9e-40	90.08	KF436172|k__Fungi;p__Ascomycota;c__Eurotiomycetes;o__Eurotiales;f__unidentified;g__unidentified;s__Eurotiales	1e-40	90.08
LS978227	Otu10868	ATGAGTTAGGGTCTCTCTGGCCCGACCTCCCAACCATTTGTTTACTGAACCCATGTTGCTTCGGCGGACCCGCCCAGATTGGCCGCCGGAGGGCTGCCGAGAGGCGTCCCTCTGGCCTGCGTCCGCCGAGAGCCTAACTCCGAAAACTCTTGATTAAAACTATGCCGTGTCTAAGTGATTAAATAAATGAAAAGCA	Fungi	Ascomycota	Eurotiomycetes	Chaetothyriales	_	_	uncultured Chaetothyriales	_	Saprotroph	gi|387351435|gb|JQ758592.1|	Eurotiomycetes sp. genotype 28 isolate AK0094 internal transcribed spacer 1, partial sequence; 5.8S ribosomal RNA gene and internal transcribed spacer 2, complete sequence; and 28S ribosomal RNA gene, partial sequence	3e-35	79.69	EU103985|k__Fungi;p__Ascomycota;c__Eurotiomycetes;o__Chaetothyriales;f__Herpotrichiellaceae;g__Cladophialophora;s__Cladophialophora	2e-26	83.21
LS982441	Otu1087	ATGAGTGTGAGTTGTAACCCAACTCGACCTCCCATCCTTTGTTTATACAACCATTGTTGCTTCGGTGTGGGTTCGTCCCTACCGACAGCCTTGAACATTCTGAAATTGTGAAGTCTCAGTCTTTGATATAATCAAAACA	Fungi	Ascomycota	Eurotiomycetes	Chaetothyriales	Herpotrichiellaceae	_	uncultured Herpotrichiellaceae	_	Saprotroph	gb|JN890175.1|	Uncultured fungus clone MBE03GadID 18S ribosomal RNA gene, partial sequence internal transcribed spacer 1, 5.8S ribosomal RNA gene, and internal transcribed spacer 2, complete sequence and 28S ribosomal RNA gene, partial sequence	5e-62	98.6	SH451325.06FU_JN890175|k__Fungi;p__Ascomycota;c__Eurotiomycetes;o__Chaetothyriales;f__Herpotrichiellaceae;g__unclassified_Herpotrichiellaceae;s__Herpotrichiellaceae_sp;	2e-64	98.57
LS990250	Otu10873	CTGGGTTACCGAGCGCTTCGGCGCTCACCCCCACCCTTCGCTTCCCGCCCCATGATCGGCGTCAGGCGGGCCTGCCTCTGGGCAAGCCCTCCGGCCGAAACTTAAACTCTTGCAACCCTTTGCAGCCTGAAGTAAAAAGCAAATAGTTA	Fungi	Ascomycota	Dothideomycetes	Venturiales	_	_	uncultured Venturiales	_	_	gb|JX031325.1|	Uncultured fungus clone ITS1F_7c.F66N0BQ01D8IWK internal transcribed spacer 1, partial sequence	4e-63	96.7	undefined_HM488478|k__Fungi;p__Ascomycota;c__Dothideomycetes;o__Venturiales;;;;	1e-65	96.69
LS985034	Otu10875	TTGAATTAGTTCGTGGTGCTGTGCTGGCCTTTCGGGGCATGTGCACGCATTGCAATTATTTCATTATCTTTTTGTGAACCAGTGTAGGCTTTGGTCCTTTGTCGGTGGAAGCTCTAGAGCGATAACGCCGTTCGTAGGACTGGGTCTATGATTTATATAAACCTTTGTATGTTTTTGAATGTCTTTTATTGGCCGCAAGGCTAGTAAATCTATA	Fungi	Basidiomycota	Agaricomycetes	Agaricales	Mycenaceae	Mycena	uncultured Mycena	_	Saprotroph	gb|GQ268688.1|	Uncultured Tricholomataceae clone LH141 18S ribosomal RNA gene, partial sequence internal transcribed spacer 1, 5.8S ribosomal RNA gene, and internal transcribed spacer 2, complete sequence and 28S ribosomal RNA gene, partial sequence	2e-88	95	SH226939.06FU_GQ268688|k__Fungi;p__Basidiomycota;c__Agaricomycetes;o__Agaricales;f__Mycenaceae;g__Mycena;s__Mycena_sp;	5e-91	94.95
LS980406	Otu10876	CCGAGTGCGGGCTCCTCGAGTCCAACCTCCCACCCGTGTTGACCGTGACCCTGTTGCTTCGGCGGGCCCACCAGGGAAGGACCCCTGGTCCTCGTCCTGGTCGCCGGGGGGTGTCTTTGCCCCCGGGCCCGTGCCCGCCGGAGAGCCTGTGAACCCTGTGTGAATTGGGCGTCTGAGTGAGGGATTGAATCGTTA	Fungi	Ascomycota	Eurotiomycetes	Eurotiales	_	_	uncultured Eurotiales	_	_	gb|KJ608116.1|	Penicillium resedanum strain 96 18S ribosomal RNA gene, partial sequence internal transcribed spacer 1 and 5.8S ribosomal RNA gene, complete sequence and internal transcribed spacer 2, partial sequence	2e-28	81.8	SH210333.06FU_JN689345|k__Fungi;p__Ascomycota;c__Eurotiomycetes;o__Eurotiales;f__Trichocomaceae;g__Penicillium;s__Penicillium_resedanum;	5e-31	81.77
LS983060	Otu10878	TCAATGGGTCCAAAGACTCTTAAAACCTACCGTGCTCCCCTACGTGGACAACAGGAAAGCCCCCCGGGGCATTGGAAATCTGAGAAGTTGAAGAACTGCGCCCCGGCGCATGACTAAGACAAAAATTA	Fungi	Ascomycota	Sordariomycetes	Hypocreales	_	_	uncultured Hypocreales	_	_	gi|390606510|gb|JQ905794.1|	Hypocreales sp. MX144 internal transcribed spacer 1, partial sequence 5.8S ribosomal RNA gene and internal transcribed spacer 2, complete sequence and 28S ribosomal RNA gene, partial sequence	7e-22	86.11	GQ924027|k__Fungi;p__Ascomycota;c__Sordariomycetes;o__Hypocreales;;;;	9e-55	98
LS987999	Otu1088	ATGATTGCGAATGGTTACCTTTGGTGCTGGCTCTTGCGAGCAAGTGCACGTTGGTGGCTTTCATCCACTACCCTTGTGAACCTTTGGCCTCTTGCTAGCTTTGGCTGGCAGAGGATTTTTACACACACACTCGAATGTAATGAAAACGTTTGTCGTGCGCAAGCACTAATGTA	Fungi	Basidiomycota	Agaricomycetes	Sebacinales	Sebacinaceae	_	uncultured Sebacinaceae	sebacina	EM	gb|JN198005.1|	Uncultured ectomycorrhizal fungus clone L7187a internal transcribed spacer 1, partial sequence 5.8S ribosomal RNA gene, complete sequence and internal transcribed spacer 2, partial sequence	1e-83	99.4	SH231678.06FU_JN198005|k__Fungi;p__Basidiomycota;c__Agaricomycetes;o__Sebacinales;f__Sebacinaceae;g__unclassified_Sebacinaceae;s__Sebacinaceae_sp;	4e-86	99.43
LS979613	Otu10881	ACAAATCCAATAATTGCAGGAGAACTTGTTCTTTTTGCAAATATTAATCCGCTGGCTGCTCTTAGTAGCAGCTGGCTGTGATATAAATGCGTGTTATGTTGACAGTGTGTGTATAAGTTAATATTGA	Fungi	Cryptomycota	_	_	_	_	uncultured Cryptomycota	_	_	gb|JQ666719.1|	Uncultured soil fungus clone BD96 18S ribosomal RNA gene, partial sequence internal transcribed spacer 1, 5.8S ribosomal RNA gene, and internal transcribed spacer 2, complete sequence and 28S ribosomal RNA gene, partial sequence	2e-51	96.1	undefined_KF675298|k__Fungi;p__Cryptomycota;c__unclassified_Fungi;o__unclassified_Fungi;f__unclassified_Fungi;g__unclassified_Fungi;s__uncultured_fungus;	3e-51	94.66
LS980597	Otu10882	TCGAGTGTTTACCTCCCCGTAAAAAAGGGGGGTTACCTCCCGTCCTTTGCTGGGGCCCCTATTTTAGGGGCTTTTTCAAAACCCTTCTGCTTCGGCGGGGTTTAAACCCTGCCGGAACACCCTCAAAAAATCTTTTAATTGTTCTGTCCGAGAACTTTTTTAAAATTGACATAA	Fungi	_	_	_	_	_	uncultured Fungi	_	_	gb|JX456888.1|	Uncultured fungus clone KIB23 18S ribosomal RNA gene, partial sequence internal transcribed spacer 1, 5.8S ribosomal RNA gene, and internal transcribed spacer 2, complete sequence and 28S ribosomal RNA gene, partial sequence	4e-39	84.9	undefined_JX456888|k__Fungi;p__unclassified_Fungi;c__unclassified_Fungi;o__unclassified_Fungi;f__unclassified_Fungi;g__unclassified_Fungi;s__uncultured_fungus;	1e-41	84.86
LS981183	Otu10883	CAGTAGTCACCCGGGGCGCCGCAAGGCCTCCCGGGTAACCTACCACCCTTTGTTTATTACACTTTGTTGCTTTGGCAGGCCTGCCCTCGGGCTGCTGGCTCCGGCCGGCGAGCGCTTGCCAGAGGACCTAAACTCTGTTTGTCTATACTGTCTTTGTACTTAATAAGTCA	Fungi	Ascomycota	Leotiomycetes	incertae sedis	Incertae_sedis	Geomyces	uncultured Geomyces	_	Saprotroph	gb|KF618049.1|	Uncultured fungus clone 3293F16 18S ribosomal RNA gene, partial sequence internal transcribed spacer 1, 5.8S ribosomal RNA gene, and internal transcribed spacer 2, complete sequence and 28S ribosomal RNA gene, partial sequence	8e-76	100	SH236509.06FU_HM589252|k__Fungi;p__Ascomycota;c__Leotiomycetes;o__Leotiomycetes_order_Incertae_sedis;f__Leotiomycetes_family_Incertae_sedis;g__Geomyces;s__Geomyces_sp_BEA_2010;	3e-78	100
LS980084	Otu10884	ACGAGAAAAAGGCGTTCGCGCCGCTCTCTCAAACCTTTGCGTACCCAATCTTGTCTCTTGCGGGGGGTCCGCCCCCCGCGAGGAACCAAAACATTTGTTTGATGTTGTCAGAAACTAAACAAAAAGAA	Fungi	Ascomycota	Dothideomycetes	_	_	_	uncultured Dothideomycetes	_	_	gb|JX317353.1|	Uncultured Ascomycota clone HC37 18S ribosomal RNA gene, partial sequence internal transcribed spacer 1, 5.8S ribosomal RNA gene, and internal transcribed spacer 2, complete sequence and 28S ribosomal RNA gene, partial sequence	3e-08	85	AB986433|k__Fungi;p__Ascomycota;c__Dothideomycetes;;;;;	1e-52	96
LS981440	Otu10886	CCGAGTGCGGGCCCTCTGGGTCCAACCTCCCACCCGTGTTTACCGTACCATGTTGCTTCGGCGGGCCCGCCGTCAGGCCGCCGGGGGGCATCTGCCCCCGGGCCCGCGCCCGCCGAAGACCCCTTTGAACGCTTTGTCTGAAGGTTGCAGTCTGAGTTGATTTTTACAAATCATTA	Fungi	Ascomycota	Eurotiomycetes	Eurotiales	Trichocomaceae	Hamigera	uncultured Hamigera	_	Saprotroph	gb|GU092972.1|	Talaromyces striatus isolate NRRL 36715 18S ribosomal RNA gene, partial sequence internal transcribed spacer 1, 5.8S ribosomal RNA gene, and internal transcribed spacer 2, complete sequence and 28S ribosomal RNA gene, partial sequence	5e-68	96.3	SH201051.06FU_AF454073|k__Fungi;p__Ascomycota;c__Eurotiomycetes;o__Eurotiales;f__Trichocomaceae;g__Hamigera;s__Hamigera_striata;	2e-70	96.34
LS976320	Otu10888	TTGAATGAAACTTCTGGCTGGGATGCTGTTTGCTGGCCCTTCGGGGTAATGTGCACGCTTCTGGTCATTTGTTTCTTTTGTTCCACCTGTGCACTGCCTGTAGTCACATACCTTTGTGACTATGATATGTTTACATGCACTTATTTATATGTATGTTAGTTGGCTTGTAAATAACATTTTA	Fungi	Basidiomycota	Agaricomycetes	Agaricales	Amanitaceae	Amanita	uncultured Amanita	amanita	EM	gi|215254279|gb|FJ441041.1|	Amanita ovalispora isolate A11 18S ribosomal RNA gene, partial sequence; internal transcribed spacer 1, 5.8S ribosomal RNA gene, and internal transcribed spacer 2, complete sequence; and 26S ribosomal RNA gene, partial sequence	8e-68	94.32	FJ441041|k__Fungi;p__Basidiomycota;c__Agaricomycetes;o__Agaricales;f__Amanitaceae;g__Amanita;s__Amanita	5e-71	94.32
LS984517	Otu10889	TAATAAGTGTTTTATGGCACTTTTTAAATCCATATCCACCTTGTGTGCAATGTCAGGTTGTCCTCTTCATTTTCTGGAGAGGATGACCCAAACATCAACTTATCCTTGAACTCTTTGTCTGATAACATATTATGAATATACTTAATTCAAAATA	Fungi	Zygomycota	/Mortierellomycotina	Mortierellales	Mortierellaceae	Mortierella	uncultured Mortierella	_	Saprotroph	gb|JQ666731.1|	Uncultured soil fungus clone BD108 18S ribosomal RNA gene, partial sequence internal transcribed spacer 1, 5.8S ribosomal RNA gene, and internal transcribed spacer 2, complete sequence and 28S ribosomal RNA gene, partial sequence	3e-75	95.1	SH214839.06FU_JQ666659|k__Fungi;p__Zygomycota;c__Zygomycota_class_Incertae_sedis;o__Mortierellales;f__Mortierellaceae;g__Mortierella;s__Mortierella_sp;	1e-77	95.11
LS990468	Otu1089	TAGAGTTGTAAAACTCCCAAAACCCATGTGAACATACCTGTTGCCTCGGTGGCTTACCTCTGGTTTATTCCGGGGTGACCGCCGAAGGACCTATAAACTCTTTTATCTCTGTATCTCTGAGTAAAAAAACAAATAAGTTA	Fungi	Ascomycota	Sordariomycetes	Xylariales	Xylariaceae	_	uncultured Xylariaceae	_	Saprotroph	gb|HQ445173.1|	Uncultured fungus clone N1D12_26 internal transcribed spacer 1, partial sequence 5.8S ribosomal RNA gene, complete sequence and internal transcribed spacer 2, partial sequence	7e-36	87	SH219142.06FU_EU326164|k__Fungi;p__Ascomycota;c__Sordariomycetes;o__Xylariales;f__Xylariaceae;g__unclassified_Xylariaceae;s__uncultured_ectomycorrhiza_(Xylariaceae);	2e-38	87.01
LS976097	Otu10890	ATGAGATGAAAGGGGTTGTTGCTGATTTCCTCGGAAGTATGTGCACACCTCGCTCATTCCACTTACCCCTGTGCACCTTTGGTGGTTTGGTTGCTATTGACCAGACTGCCTTTTTTACAAACTCCAATGTATCAGAATGTAACTTTGCTATAAACGCATATAATA	Fungi	Basidiomycota	Agaricomycetes	_	_	_	uncultured Agaricomycetes	_	_	_	_	_	_	KC965335|k__Fungi;p__Basidiomycota;c__Agaricomycetes;o__unidentified;f__unidentified;g__unidentified;s__Agaricomycetes	4e-22	78.77
LS985583	Otu10892	AAAAGTACCACATGGCAAAGACCGCGAGGTTCGAGCTGGTATAAACACACAATGCCCTTCACCGGGCAGAGTATGTGTGGAACTATTTGTTGAAACACTTTATTTATGCTTCGGCTGCGCCTTCCGCTTAACGGCGGAGGAGGTAAGTCAGCCAGAGGCAACCTTTAAACTAGTTGATGAAATGTCATGCTGTCTGATACTGTTTAGTATTTGAGAAATCGAATATATATTA	Fungi	Ascomycota	Orbiliomycetes	_	_	_	uncultured Orbiliomycetes	_	Saprotroph	gb|KC965967.1|	Uncultured fungus clone 106_NA10_P32_H3 18S ribosomal RNA gene, partial sequence internal transcribed spacer 1, 5.8S ribosomal RNA gene, and internal transcribed spacer 2, complete sequence and 28S ribosomal RNA gene, partial sequence	1e-40	86.8	SH447174.06FU_FN397173|k__Fungi;p__Ascomycota;c__Orbiliomycetes;o__unclassified_Orbiliomycetes;f__unclassified_Orbiliomycetes;g__unclassified_Orbiliomycetes;s__Orbiliomycetes_sp;	4e-43	88.51
LS985472	Otu10894	CAGAGTTGCAAAACTCCTACACACCCGCGAACTTACCCGTATTGTTGCTTCGGCGGGTTGGCCCCGGTCTCCGGGGTCCCCGGCCCTACTCGGGCGCCCGCCGGAGGTATCTAACTCTTGAACTTTTATGGCCTCTCTGAGTCTTTGTACTTAATAAGTCA	Fungi	Ascomycota	Sordariomycetes	Hypocreales	Ophiocordycipitaceae	Ophiocordyceps	uncultured Ophiocordyceps	_	Animal parasite	gi|411031077|gb|JX270543.1|	Trichocladium sp. 19VA02 18S ribosomal RNA, partial sequence; internal transcribed spacer 1, 5.8S ribosomal RNA, and internal transcribed spacer 2, complete sequence; and 28S ribosomal RNA, partial sequence	1e-58	92.5	KJ735030|k__Fungi;p__Ascomycota;c__Sordariomycetes;o__Hypocreales;f__Ophiocordycipitaceae;g__Ophiocordyceps;s__Ophiocordyceps	2e-59	92.5
LS990251	Otu10897	CCGAGTGTGACCCCCCCGGAATTTTCAAGGGGGGTGCCTCCCGTCCTTTGCGGGCCCCTAGGGGCTTTCAGACTTTGCTTCGGCGGGGCTGCCCCGCCGGAACACCCTCAAGAAAATCTCGAAAAAACCGTTCCGTCCGAGGTTGCGATAATAACAAA	Fungi	Ascomycota	Dothideomycetes	Venturiales	_	_	uncultured Venturiales	_	_	gb|JX456971.1|	Uncultured fungus clone KIC50 18S ribosomal RNA gene, partial sequence internal transcribed spacer 1, 5.8S ribosomal RNA gene, and internal transcribed spacer 2, complete sequence and 28S ribosomal RNA gene, partial sequence	7e-71	98.1	JX456767|k__Fungi;p__Ascomycota;c__Dothideomycetes;o__Venturiales;;;;	4e-66	95.6
LS979614	Otu10898	ACAAATCCAATAATTGTGGGTTAGAGGTAACTCTACCTGCAAATATTAAACCGCCGGTTTTCCAAAAGAGAATCGGTTGGATATATATATGCGTGTTATGTTGACAGTGTGTGAGTGACTTTAATTTATTGA	Fungi	Cryptomycota	_	_	_	_	uncultured Cryptomycota	_	_	gb|JX456980.1|	Uncultured fungus clone HI1 18S ribosomal RNA gene, partial sequence internal transcribed spacer 1, 5.8S ribosomal RNA gene, and internal transcribed spacer 2, complete sequence and 28S ribosomal RNA gene, partial sequence	1e-58	98.5	undefined_JX456980|k__Fungi;p__Cryptomycota;c__unclassified_Fungi;o__unclassified_Fungi;f__unclassified_Fungi;g__unclassified_Fungi;s__uncultured_fungus;	3e-21	85
LS979164	Otu10899	AAGAGATCATGCCCTCACGGGTAGACCTCCCACCCTTTGTTTACAATACCTTTGTTGCTTTGGCGGGCCCGTTTGGCCCCGCACTGACCAGCCGGAGAACCGAAAACTCTGAATTAAATGTCGTCTGAGTACTATGTAATAGTTA	Fungi	Ascomycota	Sordariomycetes	Coniochaetales	_	_	uncultured Coniochaetales	_	_	gi|689595144|gb|KM068467.1|	Fungal sp. 5.34.3B 18S ribosomal RNA gene, partial sequence internal transcribed spacer 1, 5.8S ribosomal RNA gene, and internal transcribed spacer 2, complete sequence and 28S ribosomal RNA gene, partial sequence	2e-48	84.02	SH209183.06FU_KJ589642|k__Fungi;p__Ascomycota;c__Sordariomycetes;o__Coniochaetales;f__Coniochaetaceae;g__Coniochaeta;;	1e-51	84
LS986937	Otu109	TCGTACTACAGAGGTGCAAGGGTTGTCGCTGACCTTTCCAAAAGGTCGTGCACGCCCGAGCGCTCTCAATCCATTTCACCCCTTGTGCATCACCGCGCGGGGTCGCTCCCTCTTGGCTCGCTTCGAGAGGGGGAGGCTCGCGTTTTTCACACATAAACACCCTTCTGGTTTAGAATGTCATTCATTTGCGATCACACGCAATCAATA	Fungi	Basidiomycota	Agaricomycetes	Russulales	Russulaceae	Russula	uncultured Russula	russula-lactarius	EM	gb|FJ803979.1|	Uncultured ectomycorrhiza (Russula) clone SDL43 internal transcribed spacer 1, partial sequence 5.8S ribosomal RNA gene, complete sequence and internal transcribed spacer 2, partial sequence	6e-103	100	SH208029.06FU_FJ803979|k__Fungi;p__Basidiomycota;c__Agaricomycetes;o__Russulales;f__Russulaceae;g__unclassified_Russulaceae;s__uncultured_Russula;	2e-105	100
LS976746	Otu1090	TCGAGTACTTTCGGTTGACCCCGAAAACTCCCCATCCTTGTGTATTTTCGCTGAAAAGCAGCTTCGGTGAGCCGTCTAGTCCTTAGCAATAAGGACTGGACGTCGGCCCTGTGCGGATCAGAGTTCACCGAAGATCTCCAATATCTTATTAACTTGAAGTCTGACATTTTGAACTAAAATCAAATCA	Fungi	Ascomycota	_	_	_	_	uncultured Ascomycota	_	_	gb|HQ445274.1|	Uncultured fungus clone N3D28_27 internal transcribed spacer 1, partial sequence 5.8S ribosomal RNA gene, complete sequence and internal transcribed spacer 2, partial sequence	1e-20	87.5	FJ237215|k__Fungi;p__Ascomycota;c__Sordariomycetes;;;;;	2e-20	79
LS979615	Otu10900	ACAAATCTATAAAGTGTGGCGGACCTAGTGTCCGCTTGCACACATTAGCCCTATAGCGATCGACCAGGTATTACTTGGACCGATCGCTATGGTGTTGTGGTAGGGATCGAGGTCGGAGACGACTTTGATCTGTGCCATATATTAACGCTTGTATGTTTGACAGAGTTAGTTGTGACAATAATAAATGA	Fungi	Cryptomycota	_	_	_	_	uncultured Cryptomycota	_	_	emb|HG513106.1|	Uncultured fungus genomic DNA containing ITS1, 5.8S rRNA gene, ITS2, clone AGR13	4e-74	94.2	HG513106|k__Fungi;p__Cryptomycota;c__unclassified_Fungi;o__unclassified_Fungi;f__unclassified_Fungi;g__unclassified_Fungi;s__uncultured_fungus;	1e-77	94.18
LS976098	Otu10903	CCGTATCCCGGCGGTGCGGGTGCTTCCCAGCTCCGGCCCAAAAGGCCGTGCAGCGGGAGGTGCGCGCGCCGCCCAACCTTTGCAAACCCCACTGTGAACCTTCACGGCGGAGGGTGCTGGCGAGAGCCGGTGCCCGAGGCCGCTTTCAACAAAGACTCCTGTATCAAAAGAATGTCTAGCAGCCCCCGAGCTGCCTATGAAACTTGA	Fungi	Basidiomycota	Agaricomycetes	_	_	_	uncultured Agaricomycetes	_	_	gi|399574086|gb|JQ673208.1|	Trechispora sp. DLL2009-177 18S ribosomal RNA gene, partial sequence internal transcribed spacer 1 and 5.8S ribosomal RNA gene, complete sequence and internal transcribed spacer 2, partial sequence	7e-25	78.3	KR063530|k__Fungi;p__Basidiomycota;c__Agaricomycetes;o__Trechisporales;;;;	5e-27	77.14
LS983008	Otu10904	CCGAGTTATACAACTCCCAAACCCACTGTGAACCTTACCTTTACGTTGCTTCGGCGGGACCGCCCCGGGACACCTGTGCCCCGGATCCAGGCGCCCGCCGGAGGCCCCAAAACTCTTTTGTATACCCCCTCGCGGGTTTTTTAATATCTGAGCCATCTCGGCGCCTCTCGTAGGCGTTTCGAAAATGAATCA	Fungi	Ascomycota	Sordariomycetes	Hypocreales	Hypocreaceae	_	uncultured Hypocreaceae	_	_	gi|426271139|gb|KC176364.1|	Trichoderma spirale strain FPF17b internal transcribed spacer 1, partial sequence; 5.8S ribosomal RNA gene, complete sequence; and internal transcribed spacer 2, partial sequence	7e-56	86.43	KC176364|k__Fungi;p__Ascomycota;c__Sordariomycetes;o__Hypocreales;f__Hypocreaceae;g__Trichoderma;s__Trichoderma	9e-59	88.06
LS984518	Otu10908	CAAACGAGTGTTTTATGGCACTCTTTAAAAATCCATATCCACCTTGTGTGCAATGTTTGTTGGAAAGTCTCTTTCTTTCCCTTCATAAATATCAACCTATATCTTTAACAACATTCGTCTGATAACATATTATGAATATACTTAATTCAAAATA	Fungi	Zygomycota	/Mortierellomycotina	Mortierellales	Mortierellaceae	Mortierella	uncultured Mortierella	_	Saprotroph	emb|FN294423.1|	Uncultured fungus internal transcribed spacer 1, clone A15YM18RM1	2e-72	98.7	undefined_KM113754|k__Fungi;p__Zygomycota;c__Zygomycota_class_Incertae_sedis;o__Mortierellales;f__Mortierellaceae;g__Mortierella;s__Mortierella_sp_DU17;	2e-74	99.35
LS984379	Otu10910	TCGAGTTTACAACTCCCAAACCCATGTGAACTTATACCTTTACTGTTGCTTCGGCGGGACCGCCCCGGGAAACAGGCTCGCGAGAGCCCGGCCCCCGGAACCAAGGCGCCCGCCGGTGGGAATTACAGAACTCTTGTATGTTTTTTTGCAACGTCTGAGTGGAATTTATATCATAGAATGAATCA	Fungi	Ascomycota	Sordariomycetes	Hypocreales	Clavicipitaceae	Metarhizium	uncultured Metarhizium	_	Animal parasite	gb|AY646389.1|	Metarhizium flavoviride strain NHJ2866 18S ribosomal RNA gene, partial sequence internal transcribed spacer 1, 5.8S ribosomal RNA gene, and internal transcribed spacer 2, complete sequence and 28S ribosomal RNA gene, partial sequence	9e-91	100	SH211317.06FU_AY646387|k__Fungi;p__Ascomycota;c__Sordariomycetes;o__Hypocreales;f__Clavicipitaceae;g__Metarhizium;s__Metarhizium_flavoviride;	3e-93	100
LS977700	Otu10912	CTGATTTGCTTAATTGCACCACATGTGTTTTTTATTGAACAAATTTCTTTGGTGGCGGGAGCAATCCTACCGCCAGAGGTTATAACTAAACCAAACTTTTTATTTACAGTCAAACTTGATTTATTATTACAATAGTCA	Fungi	Ascomycota	Saccharomycetes	Saccharomycetales	Incertae_sedis	Candida	uncultured Candida	_	Saprotroph	gb|KP131819.1|	Candida tropicalis strain IHEM 6204 isolate ISHAM-ITS_ID MITS1104 18S ribosomal RNA gene, partial sequence internal transcribed spacer 1, 5.8S ribosomal RNA gene, and internal transcribed spacer 2, complete sequence and 28S ribosomal RNA gene, partial sequence	8e-65	100	undefined_KF746416|k__Fungi;p__Ascomycota;c__Saccharomycetes;o__Saccharomycetales;f__Saccharomycetales_family_Incertae_sedis;g__Candida;s__Candida_tropicalis;	3e-67	100
LS984519	Otu10913	CAGAGGAGTGTTTTATGGCACTCTTTAAAAATCCATATCCACCTTGTGTGCAATGTTTGTTGGGAGAGAGGCAACTCTCTTTCCCTTCACAAATATCAACCTATATCTTTAACAACATTCGTCTGATAACATATTATGAATATACTTAATTCAAAATA	Fungi	Zygomycota	/Mortierellomycotina	Mortierellales	Mortierellaceae	Mortierella	uncultured Mortierella	_	Saprotroph	gb|KM504403.1|	Uncultured fungus clone OTU31 internal transcribed spacer 1, partial sequence 5.8S ribosomal RNA gene, complete sequence and internal transcribed spacer 2, partial sequence	8e-72	99.4	SH218044.06FU_KC818305|k__Fungi;p__Zygomycota;c__Zygomycota_class_Incertae_sedis;o__Mortierellales;f__Mortierellaceae;g__Mortierella;s__Mortierella_sp;	2e-74	99.35
LS976446	Otu10914	GAATGAGATCGGTGGGCGAAAGCCTGCCAACCTCCACCCTTGTGTATCATTCACTTGTTGCTTTGGTGGGCCGCGAGCCTAACGGCGAGCACCGGCTTCGGCTGGGGAGTGCCTGCCAGAGGACCCAACTCTTGTGTTTAGTGTCGTCTGAGTATTATATAATAAGTTA	Fungi	Ascomycota	Leotiomycetes	Helotiales	Hyaloscyphaceae	Arachnopeziza	uncultured Arachnopeziza	_	Saprotroph	gi|343411685|gb|JN033446.1|	Arachnopeziza obtusipila voucher TNS-F12769 18S ribosomal RNA gene, partial sequence; internal transcribed spacer 1, 5.8S ribosomal RNA gene, and internal transcribed spacer 2, complete sequence; and 28S ribosomal RNA gene, partial sequence	8e-55	90.64	EU807121|k__Fungi;p__unidentified;c__unidentified;o__unidentified;f__unidentified;g__unidentified;s__uncultured	2e-60	91.76
LS980598	Otu10917	TCGAGTGTTTACCCCCCTCGTAAAAAAAGGGGGGTACCTCCCGTCCTTTGCTGAGGGGCCCCCTCTTTTATTTTTGAGAGGGGGCTTTTACAGAACCCCCTTCTGCTTCGGCGGGGTCAACACCCTGCCGGAACACCCTCAAAAATTCTTTTAATTGTTCAGTCCGAGGGTTTTTTTAAAAATGATACA	Fungi	_	_	_	_	_	uncultured Fungi	_	_	gb|JX456888.1|	Uncultured fungus clone KIB23 18S ribosomal RNA gene, partial sequence internal transcribed spacer 1, 5.8S ribosomal RNA gene, and internal transcribed spacer 2, complete sequence and 28S ribosomal RNA gene, partial sequence	4e-79	95.8	undefined_JX456835|k__Fungi;p__unclassified_Fungi;c__unclassified_Fungi;o__unclassified_Fungi;f__unclassified_Fungi;g__unclassified_Fungi;s__uncultured_fungus;	3e-73	93.16
LS984520	Otu1092	TAATAAGTGTTCTACTGCACTTTTTAAAACAAGTACTCACCTTGTGTGCAATGTTTGTTGTCGCGTCGCTCACGCGTCGCGGCAGCATAATACCAACCTTTTATTTTAATAATTTTTGTCTGAAGCTATTTCGAATAAATAATTCTAAATA	Fungi	Zygomycota	/Mortierellomycotina	Mortierellales	Mortierellaceae	Mortierella	uncultured Mortierella	_	Saprotroph	emb|AM292198.1|	Zygomycete sp. Artz 42 18S rRNA gene (partial), 5.8S rRNA gene, 28S rRNA gene (partial), ITS1 and ITS2, isolate peat42 gb|EF152531.1| Zygomycete sp. GD33a 17S ribosomal RNA gene, partial sequence internal transcribed spacer 1 and 5.8S ribosomal RNA gene, complete sequence,and internal transcribed spacer 2, partial sequence	9e-55	93.4	SH217230.06FU_AM292198|k__Fungi;p__Zygomycota;c__Zygomycota_class_Incertae_sedis;o__Mortierellales;f__Mortierellaceae;g__Mortierella;s__Mortierella_sp;	3e-57	93.38
LS976099	Otu10923	CAAATCTTTGCGAGTGTTGTGTGCGTAACTGCGCACAGCATTTCACAACATTAGCACAAGGTCGCGAGACCTTGATGTTCACGCTTGTTTGTTTGACAGAGTTAGTTGAGAAATAATAAAGA	Fungi	Basidiomycota	Agaricomycetes	_	_	_	uncultured Agaricomycetes	_	_	gb|JQ666442.1|	Uncultured soil fungus clone EBL23 18S ribosomal RNA gene, partial sequence internal transcribed spacer 1, 5.8S ribosomal RNA gene, and internal transcribed spacer 2, complete sequence and 28S ribosomal RNA gene, partial sequence	7e-40	92.5	SH198497.06FU_FN610900|k__Fungi;p__Basidiomycota;c__Agaricomycetes;o__unclassified_Agaricomycetes;f__unclassified_Agaricomycetes;g__unclassified_Agaricomycetes;s__Agaricomycetes_sp;	6e-38	90.76
LS985215	Otu10925	CCGAGTTTACAACTCCCAAACCCCTGTGAACATACCTATAATTGTTGCTTCGGCGGGACCGCCCCGGCGCCCACTCGGGCCCGGACCCAGGCGCCCGCCGGAGGCCCCAAACTCTTTGTTTTTACGTTGTGTATCTTCTGAGTTAAACAAGCAAATAAATCA	Fungi	Ascomycota	Sordariomycetes	Hypocreales	Nectriaceae	Nectria	uncultured Nectria	_	Plant pathogen	gb|GU232860.1|	Nectria pseudotrichia strain W7061a internal transcribed spacer 1, partial sequence 5.8S ribosomal RNA gene, complete sequence and internal transcribed spacer 2, partial sequence	5e-78	100	SH217346.06FU_EF121865|k__Fungi;p__Ascomycota;c__Sordariomycetes;o__Hypocreales;f__Nectriaceae;g__Nectria;s__Nectria_pseudotrichia;	1e-80	100
LS990519	Otu1093	CTGAGTTTTAAACTCCCAAACCATTGTGAACTTACCACTGTTGCCTCGGCGGCAGTCCTCTTCTCACGAAGTAGGCGGCCGCCGGTGGACTACTAAACTCTTGTTAATTTTTGTCAATTCTGAATTAAAAACTTAATAAGTTA	Fungi	Ascomycota	Sordariomycetes	Xylariales	_	_	uncultured Xylariales	_	_	gi|20531632|gb|AF502825.1|	Leaf litter ascomycete strain its312 internal transcribed spacer 1, partial sequence 5.8S ribosomal RNA gene, complete sequence and internal transcribed spacer 2, partial sequence	3e-52	94.4	HQ850420|k__Fungi;p__Ascomycota;c__Sordariomycetes;o__Xylariales;;;;	6e-51	86.19
LS976464	Otu10930	TCGTAACAAAAATGTGCTAGGCATGCGCTCTCGGCTGTCGCCGACTCGAAAGGTCGTGCACGCGGGAGCGTGTCCTCTCACATAACACAATCCATCTCACCCTTTGTGCACCACCGCGTGGGCCCCCTTTGGGGGGCTCGCGTTTTCACACAAAACCCCCCCTTTTAAAAGTGTAGAATGACCTCCTTTTATAAAATCAATA	Fungi	Basidiomycota	Agaricomycetes	Russulales	Russulaceae	Arcangeliella	uncultured Arcangeliella	russula-lactarius	EM	gb|JQ991640.1|	Uncultured Arcangeliella clone ECM15 18S ribosomal RNA gene, partial sequence internal transcribed spacer 1 and 5.8S ribosomal RNA gene, complete sequence and internal transcribed spacer 2, partial sequence	3e-100	100	SH193932.06FU_JQ991640|k__Fungi;p__Basidiomycota;c__Agaricomycetes;o__Russulales;f__Russulaceae;g__unclassified_Russulaceae;s__uncultured_Arcangeliella;	1e-102	100
LS975933	Otu10931	ATGGATTTTTATAAAGGGGTTAGGTATAGTGCTGGCTTTTTGGCAAGTGCACATCCTTCCCTGATCATCCACTTTTACCACTGTGAACCTTTAGTAGGGCTGGAAACGGCTCTATGTTTTTTTACACACCATGTATAACCTTTGAATGTCTTTTTTACTTTCAAGTATGCTCGCAAGGGCAGAAAGAAAATAAATAAAAAATAATA	Fungi	Basidiomycota	Agaricomycetes	Agaricales	_	_	uncultured Agaricales	_	Saprotroph	gb|GU256961.1|	Uncultured fungus clone R061277 18S ribosomal RNA gene, partial sequence internal transcribed spacer 1, 5.8S ribosomal RNA gene, and internal transcribed spacer 2, complete sequence and 28S ribosomal RNA gene, partial sequence	3e-76	92.9	SH236863.06FU_GU256961|k__Fungi;p__Basidiomycota;c__Agaricomycetes;o__Agaricales;f__unclassified_Agaricales;g__unclassified_Agaricales;s__Agaricales_sp;	9e-79	92.86
LS986938	Otu10932	TAGTACAACGGAGGTGCGACGGCTGTTGCTGACCCTTCAAAGGTCGTGCACGCTCGAGCTCTCTCTTAACACATCCACCTCACCCTTTGTGCATCGCCGCGTGGGTCCCCCTTGGAGGGGGCTTGCGTTTTTCACATAAAACTAGATGCAGTGTAGAATGTCTTTTATTTTTGCGGTCACACGCAATCAATA	Fungi	Basidiomycota	Agaricomycetes	Russulales	Russulaceae	Russula	uncultured Russula	russula-lactarius	EM	gb|AF418641.1|	Russula lepida 18S ribosomal RNA gene, partial sequence internal transcribed spacer 1, 5.8S ribosomal RNA gene and internal transcribed spacer 2, complete sequence and 28S ribosomal RNA gene, partial sequence	9e-86	97.4	SH199808.06FU_AF418641|k__Fungi;p__Basidiomycota;c__Agaricomycetes;o__Russulales;f__Russulaceae;g__Russula;s__Russula_lepida;	3e-88	97.4
LS984521	Otu10938	CAATGAGTGTTTTATGGCACTCTTTAAAAATCCATATCCACCTTGTGTGCAATGTTTGTTGTTCCTTGCGAATAACTAAACATCAACCTAACTTAACCTATAGTCTGAAAAATATTATGAATAACTAATTCAAAATA	Fungi	Zygomycota	/Mortierellomycotina	Mortierellales	Mortierellaceae	Mortierella	uncultured Mortierella	_	Saprotroph	gb|JX976094.1|	Mortierella biramosa strain CBS 370.95 internal transcribed spacer 1, partial sequence 5.8S ribosomal RNA gene and internal transcribed spacer 2, complete sequence and 28S ribosomal RNA gene, partial sequence	6e-56	97.7	SH214855.06FU_HQ630312|k__Fungi;p__Zygomycota;c__Zygomycota_class_Incertae_sedis;o__Mortierellales;f__Mortierellaceae;g__Mortierella;s__Mortierella_wuyishanensis;	2e-58	97.73
LS977153	Otu1094	CCGGGTCTAACGACTGCCCGAACCAAAACAGTGCACCTTTACCGTACACACTCTTCCGCTGCGGCGGGCCGCTCGCTGGGGGAGCCCCCGGGGCCGAGAGGCCTGGCCCGCCGAAGCGACAGACACCCGTCTCCGAAGCTCGACGCTCCGAAGCACGCTCTGAGAGGCACAGAAAGCCTTCTGAAGGCAAATCTTGTCA	Fungi	Ascomycota	Sordariomycetes	Sordariales	Incertae sedis	Ascotaiwania	uncultured Ascotaiwania	_	_	_	_	_	_	AF177148|k__Fungi;p__Ascomycota;c__Sordariomycetes;o__unclassified_Fungi;f__unclassified_Fungi;g__Ascotaiwania;	4e-57	87.44
LS983629	Otu10940	TCGTAACAAAATGTGAAGGGAGCGCGCAAGGGCTGTCGCTGACCGACTCAAAGTCGTGTGCACGCCCCGGTGTGTCCCCCCCACATAATAATCCATCTCACCCTTTTGTGCATCACCGCGTGGGCACCCTTTGGGATCACATCTCGGAGGGGGCTTGCGTTTTCACACAAACCCCCCCTTTTAAAAAGTGTAGAATGACCTCATTTATGCAATCAATA	Fungi	Basidiomycota	Agaricomycetes	Russulales	Russulaceae	Lactarius	uncultured Lactarius	russula-lactarius	EM	emb|HF674630.1|	uncultured Lactarius genomic DNA containing ITS1, 5.8S rRNA gene and ITS2, isolate LJU-GIS-AB567	1e-65	90	SH193884.06FU_JF908273|k__Fungi;p__Basidiomycota;c__Agaricomycetes;o__Russulales;f__Russulaceae;g__Lactarius;s__Lactarius_rubrocinctus;	3e-68	90
LS976747	Otu10941	TCGAGTCTAAACAACTCCCAAACCCATGTGAACTTACCACTTTGTTGCCTCGGCGGAGCAACTTACCCGGTACCTGTCTACCCGGCGGGCTCACCCGATGCCTGCCGGCGGACCATTAAACTCTTGTTTTTATTTGACATTCTGAATTTTAAAACTTAATAAGTTA	Fungi	Ascomycota	_	_	_	_	uncultured Ascomycota	_	_	gi|116294942|gb|DQ923534.1|	Phlogicylindrium eucalypti strain CBS 120080 18S ribosomal RNA gene, partial sequence internal transcribed spacer 1, 5.8S ribosomal RNA gene, and internal transcribed spacer 2, complete sequence and 28S ribosomal RNA gene, partial sequence	2e-23	79.9	SH222167.06FU_EU687027|k__Fungi;p__Ascomycota;c__Sordariomycetes;o__Xylariales;f__Xylariaceae;g__Xylaria;s__Xylaria_sp;	2e-14	76.97
LS975934	Otu10942	TTGAAAAATAAAAAAAAGGGGGCTGTTGCTGGTCCTCCAAGGGGGACAACTTGTGCACGCCCTTTTTTTTTTTTGTTCTCCTCACACCCCCGTGCACCTTTTGTAGGCTGAGCAATTGGCCTACGTCTTTTTCCATTCACACTTTATTATTTTTTTTGAATGTATATTGCTTGAAATAAAGCAAAATCATTGTA	Fungi	Basidiomycota	Agaricomycetes	Agaricales	_	_	uncultured Agaricales	_	Saprotroph	gi|296011715|gb|HM020694.1|	Humidicutis cf. marginata MEN09-02 18S ribosomal RNA gene, partial sequence internal transcribed spacer 1, 5.8S ribosomal RNA gene, and internal transcribed spacer 2, complete sequence and 28S ribosomal RNA gene, partial sequence	3e-35	79.9	HM020694|k__Fungi;p__Basidiomycota;c__Agaricomycetes;o__Agaricales;f__Hygrophoraceae;g__Humidicutis;;	7e-37	80
LS979616	Otu10944	ACAAATCCAATAGTTGTGTGTTGGGGGAAACCCTACCCGCAAATATTAAACCGCCGGTTTAACGACTGGCTGGTAAATATAAATGCATGTTTTGTTGACAGTGTGTGTGACTAAAATTTATTGA	Fungi	Cryptomycota	_	_	_	_	uncultured Cryptomycota	_	_	gb|GU187883.1|	Uncultured fungus clone RFLP62 18S ribosomal RNA gene, partial sequence internal transcribed spacer 1, 5.8S ribosomal RNA gene, and internal transcribed spacer 2, complete sequence and 28S ribosomal RNA gene, partial sequence	4e-52	97.6	SH230158.06FU_GU187883|k__Fungi;p__unclassified_Fungi;c__unclassified_Fungi;o__unclassified_Fungi;f__unclassified_Fungi;g__unclassified_Fungi;s__Basal_lineages;	1e-54	97.6
LS979546	Otu10945	TTGAATACGCTTGAGTGCTGATGCTGGCCTTTCGGGGCATGTGCTCGCATTCAAACTATTTATCTTCTCTTGTGCACCTTTTGTAGTCTTTGAATGTCACCTTCCGCTGCAAACGCGGGTTTTGGAGAGGGGCTTTCCCCTCTCTGGGCTTCAAAGACTATGTCTTCATATACGTTAAACAGTTTAGAATGTCTTTTTAACGGCCTAACAGCCATTAAACCTAATA	Fungi	Basidiomycota	Agaricomycetes	Agaricales	Mycenaceae	Cruentomycena	uncultured Cruentomycena	_	Saprotroph	dbj|AB968239.1|	Cruentomycena sp. YO196 genes for 18S rRNA, ITS1, 5.8S rRNA, ITS2, 28S rRNA, partial and complete sequence	5e-104	97.4	undefined_AB968239|k__Fungi;p__Basidiomycota;c__Agaricomycetes;o__Agaricales;f__Mycenaceae;g__Cruentomycena;s__Cruentomycena_sp_YO196;	2e-106	97.38
LS983061	Otu10947	CGAATGGGTCCAAAGACTCTTAAAACCTACCGTGCTCCCCTACGTGGACAACAGGAAAGCCCCCCGGGGCATAGGAAATCTGAGAAGTTGAAGAACTGCGCCCCGGCGCATGACTAAGACAAAAAATTA	Fungi	Ascomycota	Sordariomycetes	Hypocreales	_	_	uncultured Hypocreales	_	_	gi|390606510|gb|JQ905794.1|	Hypocreales sp. MX144 internal transcribed spacer 1, partial sequence 5.8S ribosomal RNA gene and internal transcribed spacer 2, complete sequence and 28S ribosomal RNA gene, partial sequence	7e-22	86.11	GQ924027|k__Fungi;p__Ascomycota;c__Sordariomycetes;o__Hypocreales;;;;	9e-55	98
LS976748	Otu1095	ACTATATAAAGGCCGTGGGGCAAGTTCTCCGAAAGGACAGCTAAGTGGATGTCCGGTTCCACTAGCTGGGGCGCGATGGTCCCTGTGTTTCACAGGACGCCTACCGCTGATCGAGCTTGCTTTCTATCCTACCCTTGCTTTTTGCGCACCCATTGTTTCCTCGGCAGGCTTGCCTGCCAGTAGGACCCTCTTAAACCCTTTGTAATTGCAATCAGCGTCAGAAACAACGTAATCGTTA	Fungi	Ascomycota	_	_	_	_	uncultured Ascomycota	_	_	gi|301068786|gb|GQ996164.1|	Fungal sp. mh1938.1 18S ribosomal RNA gene, partial sequence; internal transcribed spacer 1, 5.8S ribosomal RNA gene, and internal transcribed spacer 2, complete sequence; and 28S ribosomal RNA gene, partial sequence	4e-48	94.07	HM239745|k__Fungi;p__Ascomycota;c__unidentified;o__unidentified;f__unidentified;g__unidentified;s__uncultured	2e-51	94.07
LS986939	Otu10950	TCGTATAAAAGAGGTGCCAAGGGCTGTCGCTGTCCCTCAAGGGTCGTGCACGCCCAAAGTGCTTTCATACAATCCATCTCACCCCTTTGTGCATCACCGCGTGGGTTCCTCCCCTTGCGGGGAAGGGCTTGCGTTTTCACATAAAACTTGATACAGTGTAGAATGTTTTCTTTTGCGGTCACACGCAATCAATA	Fungi	Basidiomycota	Agaricomycetes	Russulales	Russulaceae	Russula	uncultured Russula	russula-lactarius	EM	gb|JF273534.1|	Russulaceae sp. EMF32 18S ribosomal RNA gene, partial sequence internal transcribed spacer 1, 5.8S ribosomal RNA gene, and internal transcribed spacer 2, complete sequence and 28S ribosomal RNA gene, partial sequence	2e-68	91.5	SH207761.06FU_JF273534|k__Fungi;p__Basidiomycota;c__Agaricomycetes;o__Russulales;f__Russulaceae;g__Russula;s__Russula_sp;	5e-71	91.54
LS986681	Otu10951	AAAAAACGAGTTGCGAGACTCGAAAACCACCGCGAACATTACCTCGTCGTCGTTGCTTCGGCGGGTGGCCCCGCGAGGGGCCGCGAGGCCCGCGAGGGCGCCCGCCGGAGGAGCGTGAACACTCTGTCTTCTTGGCGCCTCTGAGTGGATACAGCGGAATAAATCA	Fungi	Ascomycota	Sordariomycetes	Boliniales	Boliniaceae	Pseudovalsaria	uncultured Pseudovalsaria	_	Saprotroph	gi|327180257|gb|JF340275.1|	Ascomycota sp. M78 18S ribosomal RNA gene, partial sequence internal transcribed spacer 1 and 5.8S ribosomal RNA gene, complete sequence and internal transcribed spacer 2, partial sequence	4e-64	94.08	SH227626.06FUJX460988|k__Fungi;p__Ascomycota;c__Sordariomycetes;o__Boliniales;f__Boliniaceae;g__Pseudovalsaria;s__Pseudovalsaria_ferruginea;	5e-64	92.86
LS981465	Otu10954	TTGAATGAACTTGGTGTGGTTGTTGCTGGCCCTCTCGGGGGCATGTGCACACCCGCCATCCTCATCTCTCCACCTGTGCACCTCTTGTAGACCTGGATAGACTTTCCGAGGCAACTCGGTCGGGAAGATTGCTGCGCTCTGTGAGCCAGCTTTCTTTGCATGTCCAGGCCTATGTTTTTCATATACCCCTATAGAATGTAACAGAATGTATCATTGGGCCTTGTGCCTATAAACCTTATA	Fungi	Basidiomycota	Agaricomycetes	Agaricales	Hebelomataceae	_	uncultured Hebelomataceae	hebeloma-alnicola	EM	emb|HE979301.1|	Uncultured ectomycorrhizal fungus genomic DNA containing ITS1, 5.8S rRNA gene, ITS2 and 28S rRNA gene, isolate S640	9e-122	100	SH190719.06FU_HE979138|k__Fungi;p__Basidiomycota;c__Agaricomycetes;o__Agaricales;f__Hebelomataceae;g__unclassified_Hebelomataceae;s__Hebelomataceae_sp;	3e-124	100
LS987704	Otu10957	CAATGAGTGTTTTATGGCACTCTTTGGTGCTGGCTCTCGCGAGCAAGTGCACATTGGTGGCTTTCATCCACTACTACCCTTGTGAACCTTTGGCCTCTTGCTCGCTTCGGCTGGCAGAGGATTTTTACACACACACTCGAATGTAATGAAAACGTTTGTCGTGCGCAAGCACTAATGTA	Fungi	Basidiomycota	Agaricomycetes	Sebacinales	Sebacinaceae	Sebacina	uncultured Sebacina	sebacina	EM	gb|HQ154377.1|	Sebacina candida strain TUB 020330 18S ribosomal RNA gene, partial sequence internal transcribed spacer 1, 5.8S ribosomal RNA gene, and internal transcribed spacer 2, complete sequence and 28S ribosomal RNA gene, partial sequence	2e-65	92	SH231655.06FU_HQ154376|k__Fungi;p__Basidiomycota;c__Agaricomycetes;o__Sebacinales;f__Sebacinaceae;g__unclassified_Sebacinaceae;s__Sebacinaceae_sp;	1e-87	99.44
LS984522	Otu10959	TAATAAAGTGTTTTATGGCACTTTTTAAAAATCCATATCCACCTTGTGTGCAATGTTAGATCTCGTCAATCTTGGCGAGGTTTTTATACATCAACTCATTCTTTAACTCTTTGTCTGAAAAATATTATGAATAAACAATTCAAAATA	Fungi	Zygomycota	/Mortierellomycotina	Mortierellales	Mortierellaceae	Mortierella	uncultured Mortierella	_	Saprotroph	gb|JX556204.1|	Uncultured fungus clone ZID32 18S ribosomal RNA gene, partial sequence internal transcribed spacer 1, 5.8S ribosomal RNA gene, and internal transcribed spacer 2, complete sequence and 28S ribosomal RNA gene, partial sequence	1e-68	99.3	SH202059.06FU_KF225814|k__Fungi;p__Zygomycota;c__Zygomycota_class_Incertae_sedis;o__Mortierellales;f__Mortierellaceae;g__unclassified_Mortierellaceae;s__uncultured_Mortierella;	4e-71	99.33
LS983422	Otu1096	TTGAAATAGCATGACGAGTTGTCGCTGGCCTTTTTGACCGTGCACGCTCTGTCGTTCTTCATTTCTCCATCTATTTGTGCACCTCTTGCGTAGACCTTTTCTGAGGGCTTCCTCGGGTCGTTAGGACTGCTTTGCAAAAATTGAATTTGTGGGCTTTCCTTGTCGCTACCACACATACACCAGTGTAATCGTTTAGAAGGAAATGGAATTTGATGCATAATA	Fungi	Basidiomycota	Agaricomycetes	Agaricales	Inocybaceae	_	uncultured Inocybaceae	inocybe	EM	dbj|AB701390.1|	Uncultured mycorrhizal fungus genes for 18S rRNA, ITS1, 5.8S rRNA, ITS2, 28S rRNA, partial and complete sequence, clone: P-N-11B (RFLP-S)	6e-103	97.7	SH215202.06FU_AB701390|k__Fungi;p__Basidiomycota;c__Agaricomycetes;o__Agaricales;f__Inocybaceae;g__unclassified_Inocybaceae;s__Inocybaceae_sp;	2e-105	97.75
LS985241	Otu10960	CCGAGTTTACAACTCCCAAACCCCTGTGAACATACCTATTGTTGCCTCGGCGGGCTGTCGGAACAGGCACCGCCAGAGGACCCCAAACCCTGATTACATTAAAGAATTCTTCTGAGTAACCGATTAAATAAATCA	Fungi	Ascomycota	Sordariomycetes	Hypocreales	Nectriaceae	_	uncultured Nectriaceae	_	_	_	_	_	_	KC759511|k__Fungi;p__Ascomycota;c__Sordariomycetes;o__Hypocreales;f__Nectriaceae;g__unidentified;s__uncultured	6e-54	94.93
LS981247	Otu10963	TAAATCCAAATATACACCCTTGTGAACTGTGCGCTGAAGTTGCTACGCTTGTCGTGCATCTTTCGCTGCAAAAACTACTTAATTTAAGAAAGCTGAAGCAAATTTATTAAATTAAA	Fungi	Glomeromycota	Glomeromycetes	Glomerales	Glomeraceae	_	uncultured Glomeraceae	_	AM	gb|JX031035.1|	Uncultured fungus clone ITS1F_5c.F66N0BQ01CSSLV internal transcribed spacer 1, partial sequence	5e-41	94	undefined_KF849676|k__Fungi;p__Glomeromycota;c__Glomeromycetes;o__Glomerales;f__Glomeraceae;g__unclassified_Glomeraceae;s__uncultured_Glomus;	8e-37	90.52
LS977672	Otu10967	CCGAGTTTACAACTCCCAAACCCCATGTGAACATACCTGTTTCGTTCCCTCTGGCGGGCCGTTGCCGGACACCGCCGAGGACCCAACAAACTCTTTTGAATTTTTCAGTATCTTCTGAGTGAAAAAAACAATAAATCA	Fungi	Ascomycota	Sordariomycetes	Hypocreales	Nectriaceae	Calonectria	uncultured Calonectria	_	Plant pathogen	_	_	_	_	KM460043|k__Fungi;p__Ascomycota;c__Sordariomycetes;o__Hypocreales;f__Nectriaceae;g__Calonectria;s__Calonectria	1e-50	92.91
LS985656	Otu1097	CCGAGTTTACAACTCCCAAACCCCTGTGAACTTATACCTTTACTGTTGCTTCGGCGGGTCATTGCCCCGGGGAAAAGACAGGTGTGGCCGTCAGGTCTCCCTGCCCGACCCCCCGGAAACAGGCGCCCGCCGGGGGACTCAAACTCTCATGTATTTTTGTTTACTGTATACTGTCTGAGTAAAAATTACAAATGAATCA	Fungi	Ascomycota	Eurotiomycetes	Eurotiales	Trichocomaceae	Paecilomyces	uncultured Paecilomyces	_	Saprotroph	gb|AF504835.1|	Uncultured fungus clone D4 18S ribosomal RNA gene, partial sequence internal transcribed spacer 1, 5.8S ribosomal RNA gene and internal transcribed spacer 2, complete sequence and 28S ribosomal RNA gene, partial sequence	3e-90	97.5	SH211131.06FU_UDB004223|k__Fungi;p__Ascomycota;c__Eurotiomycetes;o__Eurotiales;f__Trichocomaceae;g__Paecilomyces;s__Paecilomyces_sp;	1e-92	97.5
LS986469	Otu10970	TCGAGTTTTGAAAGGGGTTGTAGGCTGGCCTTCCGAGGCATGTGCACGCCCCGCTCAATCCACTCTACACCTGTGCACTTACTGTAGGTTTCAGACGGTGAAGCCGAGCCCTTTTATATGGGCTTGTGGAAACGTCTGGGCCTGCGTTTATTACAAACTCTGTAAAGTATTAGAATGTGTATTGCGATGTAACGCATTTATATA	Fungi	Basidiomycota	Agaricomycetes	Polyporales	_	_	uncultured Polyporales	_	Saprotroph	gb|JQ312166.1|	Polyporales sp. 4 SR-2012 strain 390 18S ribosomal RNA gene, partial sequence internal transcribed spacer 1, 5.8S ribosomal RNA gene, and internal transcribed spacer 2, complete sequence and 28S ribosomal RNA gene, partial sequence	5e-64	89.8	SH215625.06FU_JQ312166|k__Fungi;p__Basidiomycota;c__Agaricomycetes;o__Polyporales;f__unclassified_Polyporales;g__unclassified_Polyporales;s__Polyporales_sp_4_SR_2012;	1e-66	89.76
LS980599	Otu10971	TCAAGAGTGACCCCACTTGTAAAATAGTGGGGTTAACCTCCCGTCCTTTGCTTAATCTTCCATTTTTTGGAAGGGGCATTTAATTTCTGCTTCGGTGGGGTTTACCCACCGGAACAATCTCAAAAATTCTTTTTTAAAAATCATTCAGTCCGAGAATTTTTTGAATTGATAAA	Fungi	_	_	_	_	_	uncultured Fungi	_	_	_	_	_	_	KP323399|k__Fungi;p__unidentified;c__unidentified;o__unidentified;f__unidentified;g__unidentified;s__uncultured	8e-69	94.71
LS979974	Otu10973	CCAGAGATGGCGGGCCTCCGCGCCCCCGTCCCCAACCCTTTGTTGACCAAACCACTTTTGCCTCGGGGGCAGAGCGGCCTCCGCCGCCCCCGGTGGACCACTTAACACTGTCTCTGTACGTCAAGAGTCTTTGGTGAATAAATGA	Fungi	Ascomycota	Dothideomycetes	Capnodiales	Teratosphaeriaceae	Devriesia	uncultured Devriesia	_	Plant pathogen	gi|478475969|gb|JQ747693.1|	Fungal sp. F253 internal transcribed spacer 1, partial sequence; 5.8S ribosomal RNA gene, complete sequence; and internal transcribed spacer 2, partial sequence	1e-38	85.43	JF691121|k__Fungi;p__Ascomycota;c__Dothideomycetes;o__Capnodiales;f__Teratosphaeriaceae;g__Devriesia;s__Devriesia	2e-59	95.21
LS980965	Otu10978	CCGAGTTATACAACTCCCAAACCCCTGTGAACTTACCTATAACGTTGCTTCGGCGGGAAACCGACGGCCCCGTGAAACGGGCCGCCCCCGCCAGAGGACCCCCTAACTCTTGTTATCTATGCTTCTCTGAGTAAAACAAGCAAATAAATTA	Fungi	Ascomycota	Sordariomycetes	Hypocreales	Nectriaceae	Fusarium	uncultured Fusarium	_	Plant pathogen	gb|JF433046.1|	Fusarium sp. FAN-2011e isolate S1846_GJS02123 18S ribosomal RNA gene, partial sequence internal transcribed spacer 1, 5.8S ribosomal RNA gene, and internal transcribed spacer 2, complete sequence and 28S ribosomal RNA gene, partial sequence	3e-70	99.3	SH233671.06FU_JF433042|k__Fungi;p__Ascomycota;c__Sordariomycetes;o__Hypocreales;f__Nectriaceae;g__Fusarium;s__Fusarium_sp_FAN_2011e;	8e-73	99.34
LS978663	Otu10979	TCGAGTTAGGGTCTTCTAGGCCCGATCTCCAACCCTTTGTATAACTACCACGTTGCTTTGGTGAGCCCGTCTTTAACCGGACCGCCGGAGGTTTTCTAGCCTCTGGCCCGTGCTCGTCAGTAGCCCACACTTAAAATTCTTTTAACCATGTTAAATCTGAAACTAGTTAAATAAACTA	Fungi	Ascomycota	Eurotiomycetes	Chaetothyriales	Herpotrichiellaceae	Cladophialophora	uncultured Cladophialophora	_	Saprotroph	gb|HQ873357.1|	Uncultured fungus clone ITS_S7_clon3 18S ribosomal RNA gene, internal transcribed spacer 1, 5.8S ribosomal RNA gene, internal transcribed spacer 2, and 28S ribosomal RNA gene, region	1e-68	93.9	undefined_KF636403|k__Fungi;p__Ascomycota;c__Eurotiomycetes;o__Chaetothyriales;f__Herpotrichiellaceae;g__Cladophialophora;s__Cladophialophora_sp_Leo1;	4e-66	92.61
LS985349	Otu1098	CAGAGTTATCCAACTCCCAAACCCATGTGAACTTATCTCTTTGTTGCCTCGGCGCAAGCTACCCGGGACCCAGCGCCCCGGGCGGCCCGCCGGCGGACAAACCAAACTCTTGTTATTCAATGGATTATCTGAGCGTCTTATTTAATAAGTCA	Fungi	Ascomycota	Sordariomycetes	Trichosphaeriales	Incertae_sedis	Nigrospora	uncultured Nigrospora	_	Saprotroph	gb|JN905209.1|	Uncultured fungus clone MOTU_2480_GOKCVWY06G9877 18S ribosomal RNA gene, partial sequence internal transcribed spacer 1, complete sequence and 5.8S ribosomal RNA gene, partial sequence	2e-72	100	SH237073.06FU_AM921707|k__Fungi;p__Ascomycota;c__Sordariomycetes;o__Trichosphaeriales;f__Trichosphaeriales_family_Incertae_sedis;g__Nigrospora;s__Nigrospora_sp_IZ_1188;	5e-75	100
LS981568	Otu10980	TCGAGATCGTGCCCTCACGGGTAGACCTCCCACCCTTGACTACTACACCTTTGTTGCTTTGGCGGGCCGCCTAGGCCACCGGCTACCGCTGGTGAGCGCCCGCCAGAGGACCCAAAACTCTGAATTATTGTGTCGTCTGAGTACTATATAATAGTTA	Fungi	Ascomycota	Leotiomycetes	Helotiales	_	_	uncultured Helotiales	_	_	gb|FJ528712.1|	Uncultured fungus clone RFLP38 18S ribosomal RNA gene, partial sequence internal transcribed spacer 1, 5.8S ribosomal RNA gene, and internal transcribed spacer 2, complete sequence and 28S ribosomal RNA gene, partial sequence	3e-60	94.3	SH209284.06FU_AY970100|k__Fungi;p__Ascomycota;c__Leotiomycetes;o__Helotiales;f__unclassified_Helotiales;g__unclassified_Helotiales;s__Helotiales_sp;	2e-64	94.94
LS977755	Otu10983	CCGAGTGAGGGCCTCTGGTCCGACCTCCAACCCTTTGTTATCCAAACCATTGTTGCCTCGGGGGCGACCCGCGCTCGTCGGCGTCGGGGCCCCCGATGGACCATCCTAAAACTCTGCATCTCTGCGTCGGGTTTAAAAGTTTAATTGATTA	Fungi	Ascomycota	Dothideomycetes	Capnodiales	_	_	uncultured Capnodiales	_	_	gi|118084450|gb|DQ914704.1|	Fungal sp. EXP0533F 18S ribosomal RNA gene, partial sequence; internal transcribed spacer 1, 5.8S ribosomal RNA gene, and internal transcribed spacer 2, complete sequence; and 28S ribosomal RNA gene, partial sequence	3e-27	85.94	JF691120|k__Fungi;p__Ascomycota;c__Dothideomycetes;o__Capnodiales;f__unidentified;g__unidentified;s__uncultured	2e-54	92.67
LS988963	Otu10984	CTGAGTTTACAACTCCCAAACCCACTGTGAACATACCTATCGTTGCTTCGGCGGGACCGCCCCGGCGCGCCCTCAGGGGCTTGCCCGGAACCAGGCGCCCGCCGGAGACCCCAAACTCTTGTTTTTCCCGCACCGCGGCAGTAATTTTCTGAGTAAAAACGCAAAATAAATTA	Fungi	Ascomycota	Sordariomycetes	Hypocreales	Incertae_sedis	Stachybotrys	uncultured Stachybotrys	_	Saprotroph	gb|JX346517.1|	Uncultured fungus clone 039A55283 18S ribosomal RNA gene, partial sequence internal transcribed spacer 1, complete sequence and 5.8S ribosomal RNA gene, partial sequence	4e-69	94.4	undefined_KF983523|k__Fungi;p__Ascomycota;c__unclassified_Ascomycota;o__unclassified_Ascomycota;f__unclassified_Ascomycota;g__unclassified_Ascomycota;s__uncultured_Stachybotrys;	1e-71	94.83
LS984523	Otu10988	TAATAAGTGTTTTATGGCACTTTTTAAATCCATATCCACCTTGTGTGCAATGTCAGTCGATCTTCTTCATGGAGATCGACCAAACATCAACCTTTATTTTTTAACTCTTTGTCTGATAACATATTATGAATATACTTAATTCAAAATA	Fungi	Zygomycota	/Mortierellomycotina	Mortierellales	Mortierellaceae	Mortierella	uncultured Mortierella	_	Saprotroph	gb|KM504467.1|	Uncultured fungus clone OTU121 internal transcribed spacer 1, partial sequence 5.8S ribosomal RNA gene, complete sequence and internal transcribed spacer 2, partial sequence	7e-61	96.6	SH214831.06FU_HQ630339|k__Fungi;p__Zygomycota;c__Zygomycota_class_Incertae_sedis;o__Mortierellales;f__Mortierellaceae;g__Mortierella;s__Mortierella_gamsii;	2e-63	96.6
LS988490	Otu10989	AAGAGTTGCAAAACTCCTAAACCCTCTGTAGATATACCCATCTCAGTTGCTTCGGCAGGCGGCCCCAGGGCGGGGCTCTTCGGCCTTTTTTTACAAAGGTGGCCTGCCGGAGGGATTTTAAAAACTCGTTATTTGTGTCATCTGAGTTTAAAAGACAAATGAAAA	Fungi	Ascomycota	Sordariomycetes	_	_	_	uncultured Sordariomycetes	_	_	_	_	_	_	JN890479|k__Fungi;p__Ascomycota;c__Sordariomycetes;o__unidentified;f__unidentified;g__unidentified;s__Sordariomycetes	7e-49	88.76
LS981217	Otu1099	CCGAGTTTACAACTCCCAAACCCCTGTGAACATACCTTAATGTTGCCTCGGCGGATCAGCCCGCGCCCGGTAAAACGGGACGGCCCGCCAGAGGATCCAAACTCTTGCTGTTATTGTAACTTCTGAGTAAAACAAACAAATAAATCA	Fungi	Ascomycota	Sordariomycetes	Hypocreales	Nectriaceae	Gibberella	uncultured Gibberella	_	Plant pathogen	gb|KJ188669.1|	Fusarium tricinctum strain XS61m1 18S ribosomal RNA gene, partial sequence internal transcribed spacer 1, 5.8S ribosomal RNA gene, and internal transcribed spacer 2, complete sequence and 28S ribosomal RNA gene, partial sequence	2e-66	98.6	SH219460.06FU_JF502432|k__Fungi;p__Ascomycota;c__Sordariomycetes;o__Hypocreales;f__Nectriaceae;g__Gibberella;s__Gibberella_sp_1_16;	6e-69	98.64
LS977633	Otu10993	CCGAGTTAGGGTTGCCTTCCAGGTGCCCGACCTCCCAACCCTTTGTCTAAGTTACCTCAGTTGCTTCGGTGGGCCGGGCGCGACCAACTGGCTTAGTAGGCCAGGCTGGCTTCGTGACCGGTGGCCGGGGGATACCCCGGCGGCAGAGCGCCCACCGATGGCCTCCACAAAACTCTTGATACCTAAACTTGTCGTCTGAATTTACTTGATATTAATCAAAAAACA	Fungi	Ascomycota	Eurotiomycetes	Chaetothyriales	Incertae_sedis	Bradymyces	uncultured Bradymyces	_	Saprotroph	emb|HG426062.1|	Bradymyces oncorhynchi genomic DNA containing ITS1, 5.8S rRNA gene and ITS2, strain CCF 4369	4e-90	94.2	undefined_HG426062|k__Fungi;p__Ascomycota;c__Eurotiomycetes;o__Chaetothyriales;f__unclassified_Chaetothyriales;g__unclassified_Chaetothyriales;s__Bradymyces_oncorhynchi;	1e-92	94.17
LS988491	Otu10997	CCAGAGTTGAAAAACTCCCAAACCCCTTGTAAATTTACCTGTTCAGTTGCTTCGGCAGGCGGCCCCAGGGCGGGGCCCCCGGCCTGCTTAGGCAGGTGCCTGCCGATAGCCCCTAAAACTCTTGATTTTTATGTTACGCTCCGAGTCTTACAAAAATGAATTA	Fungi	Ascomycota	Sordariomycetes	_	_	_	uncultured Sordariomycetes	_	_	gb|JN936997.1|	Conlarium duplumascospora strain CGMCC 3.14940 18S small subunit ribosomal RNA gene, partial sequence internal transcribed spacer 1, 5.8S ribosomal RNA gene, and internal transcribed spacer 2, complete sequence and 28S large subunit ribosomal RNA gene, partial sequence	3e-35	84.6	SH225495.06FU_JN936995|k__Fungi;p__Ascomycota;c__Sordariomycetes;o__Sordariomycetes_order_Incertae_sedis;f__Annulatascaceae;g__Conlarium;s__Conlarium_duplumascospora;	9e-45	84.57
LS976644	Otu10998	CAAAATGAGCGCCCTCGGGCGTCTCACGACTTCTTCCTGTGTGAGCACAAGCTTGCTTTGGCGCCGTAAGGCGTCACATTTATGCAGATTTGCTTCTGATTCTGAATCAAAAACAAATTTA	Fungi	Ascomycota	Archaeorhizomycetes	_	_	_	uncultured Archaeorhizomycetes	_	Saprotroph	_	_	_	_	JX456862|k__Fungi;p__Ascomycota;c__Archaeorhizomycetes;o__unidentified;f__unidentified;g__unidentified;s__Archaeorhizomycetes	7e-23	84.68
LS983557	Otu10999	CCAGAGTTTTCACAACTCCCAACCCTCCTGTGAACCTACCCATCGTTGCTTCGGCGGACTCGCCCCAGCGTCCGGACGGCCTCGCGCCGGCCCGCGACCTGGACCCAGGCGGCCGCCGGAGACCACGCAACCCTGCATCCATCAGTCTCTCTGAATCCGCCGCAAGGCAACACAAACGAATCA	Fungi	Ascomycota	Sordariomycetes	Hypocreales	Cordycipitaceae	Isaria	uncultured Isaria	_	Animal parasite	gb|JQ906773.1|	Isaria fumosorosea strain ATCC MYA-4887 internal transcribed spacer 1, partial sequence 5.8S ribosomal RNA gene and internal transcribed spacer 2, complete sequence and 28S ribosomal RNA gene, partial sequence	5e-88	99.5	SH228190.06FU_AJ345091|k__Fungi;p__Ascomycota;c__Sordariomycetes;o__Hypocreales;f__Cordycipitaceae;g__Isaria;s__Isaria_fumosorosea;	2e-90	99.45
LS982822	Otu11	ACTGAACTTTTAAGGAGGGGGTTTGCTGCTGGCCCTTCCAAGGGGCATCTGTGCACACCCCTCCCTCAAAATTCCTCCTTATACACCTGTGCAACCTCCTGCAGGCTTGGGGGAAACCTTAGGCCTGCATCTTGCTTCACACACAACTGTACATATTTGTCGAGTGAATGCTTGTTGGCTCTCTGAGCCATAAACATAATCAATA	Fungi	Basidiomycota	Agaricomycetes	Agaricales	Hygrophoraceae	Hygrocybe	uncultured Hygrocybe	_	Saprotroph	gb|HQ022026.1|	Uncultured Agaricales clone 4Bart127S internal transcribed spacer 1, partial sequence 5.8S ribosomal RNA gene, complete sequence and internal transcribed spacer 2, partial sequence	6e-28	82.8	SH219721.06FU_UDB011710|k__Fungi;p__Basidiomycota;c__Agaricomycetes;o__Agaricales;f__unclassified_Agaricales;g__unclassified_Agaricales;s__uncultured_Agaricales;	2e-59	82.84
LS981569	Otu110	CAGAGTTCATGCCCTCACGGGTAGATCTCCCACCCTTGCGTATTCTACTTTTGTTGCTTTGGCGGGCCGCTTTGGCTGCCGGCTTCGGCTGGTGAGTGCCCGCCAGAGAACCCCAAACTCTGAATTATAGTGTCGTCTGAGTACTATATAATAGTTA	Fungi	Ascomycota	Leotiomycetes	Helotiales	_	_	uncultured Helotiales	_	_	gb|KC965775.1|	Uncultured fungus clone 99_NA3_P31_B11 18S ribosomal RNA gene, partial sequence internal transcribed spacer 1, 5.8S ribosomal RNA gene, and internal transcribed spacer 2, complete sequence and 28S ribosomal RNA gene, partial sequence	3e-60	94.3	SH209194.06FU_HG327912|k__Fungi;p__Ascomycota;c__Leotiomycetes;o__Helotiales;f__unclassified_Helotiales;g__unclassified_Helotiales;s__Helotiales_sp;	8e-63	94.3
[truncated: 14,290 more rows]
