# Supplementary material for: Late Quaternary climate change explains soil fungal community composition rather than fungal richness in forest ecosystems
Source: Ecol Evol. 2019 May 9;9(11):6678–92. doi: 10.1002/ece3.5247 (PMC6580281; doi:10.1002/ece3.5247)
Supplement: Supplementary file 3 [file ECE3-9-6678-s003.xlsx]

## Sheet: Sheet1
Table S4. Standardized direct effects from structural equation models in Figure 4
Forest type	Response variable	Response variable R2	Direction	Predictor	Coefficient	p	Standard path coefficient
Temperate forest	MATV (MAT velocity)	0.523235	←	Space (Geographic distance)	1.21e-06	0.0001	0.723664
	MAPV (MAP velocity)	0.691199	←	Space (Geographic distance)	1.93e-06	0.0001	0.866733
	MATA (MAT anomaly)	0.869635	←	Space (Geographic distance)	2.41e-06	0.0001	0.902269
	MAPA (MAP anomaly)	0.02965	←	Space (Geographic distance)	6.03e-06	0.0001	0.172226
	MAT	0.652294	←	Space (Geographic distance)	6.45e-06	0.0001	0.735071
	MAP	0.406629	←	Space (Geographic distance)	0.000107706	0.0001	0.575139
	Soil PC1	0.135312	←	MATA (MAT anomaly)	0.0570106	0.0001	0.253561
	Soil PC1	0.135312	←	MAP	0.00068732	0.0001	0.0181281
	Soil PC1	0.135312	←	Space (Geographic distance)	1.45e-07	0.0001	0.126976
	Soil PC2	0.220036	←	MATV (MAT velocity)	0.0408294	0.0001	0.0588154
	Soil PC2	0.220036	←	MATA (MAT anomaly)	0.18041	0.0037	0.375207
	Soil PC2	0.220036	←	MAT	0.112567	0.0001	0.140343
	Soil PC2	0.220036	←	MAP	0.00100211	0.0001	0.829195
	Soil PC2	0.220036	←	Space (Geographic distance)	2.66e-06	0.0001	0.699751
	Soil PC2	0.220036	←	MAPV (MAP velocity)	0.659083	0.0001	0.96908
	Soil PC2	0.220036	←	MAPA (MAP anomaly)	0.00795404	0.0001	0.240751
	TP (Total plant community composition)	0.666781	←	Space (Geographic distance)	4.64e-07	0.0001	0.980539
	TP (Total plant community composition)	0.666781	←	MAT	0.0499991	0.0001	0.168018
	TP (Total plant community composition)	0.666781	←	MAP	0.00106509	0.0001	0.00361172
	TP (Total plant community composition)	0.666781	←	MAPV (MAP velocitty)	0.258135	0.0001	0.939699
	TP (Total plant community composition)	0.666781	←	MATV (MAT velocity)	0.102768	0.0001	0.399013
	TP (Total plant community composition)	0.666781	←	Soil PC3	0.175586	0.0001	0.377005
	TP (Total plant community composition)	0.666781	←	MAPA (MAT anomaly)	0.00108118	0.003	0.0882041
	Total fungi (Total fungal community composition)	0.465047	←	TP (Total plant community composition)	0.145907	0.0016	0.145907
	Total fungi (Total fungal community composition)	0.465047	←	Space (Geographic distance)	4.71e-07	0.0056	0.01
	Total fungi (Total fungal community composition)	0.465047	←	MAT	0.0539996	0.0001	0.181461
	Total fungi (Total fungal community composition)	0.465047	←	MAP	0.000433639	0.0107	0.00147047
	Total fungi (Total fungal community composition)	0.465047	←	MAPV (MAP velocitty)	0.118544	0.0013	0.347775
	Total fungi (Total fungal community composition)	0.465047	←	MATA (MAT anomaly)	0.152781	0.0001	0.856428
	Total fungi (Total fungal community composition)	0.465047	←	MATV (MAT velocity)	0.0388626	0.0006	0.15089
	Saprotrophic fungi (Saprotrophic fungal community composition)	0.373273	←	TP (Total plant community composition)	0.0698	0.0001	0.0698139
	Saprotrophic fungi (Saprotrophic fungal community composition)	0.373273	←	Space (Geographic distance)	8.31e-07	0.0001	0.02
	Saprotrophic fungi (Saprotrophic fungal community composition)	0.373273	←	MAT	0.0646428	0.0001	0.217227
	Saprotrophic fungi (Saprotrophic fungal community composition)	0.373273	←	MAPV (MAP velocitty)	0.208412	0.0001	0.611422
	Saprotrophic fungi (Saprotrophic fungal community composition)	0.373273	←	MATA (MAT anomaly)	0.0684287	0.0006	0.383584
	Saprotrophic fungi (Saprotrophic fungal community composition)	0.373273	←	MATV (MAT velocitty)	0.0452663	0.0003	0.175754
	Pathogenic fungi (Pathogenic fungal community composition)	0.0956715	←	Space (Geographic distance)	4.51e-07	0.0002	0.388
	Pathogenic fungi (Pathogenic fungal community composition)	0.0956715	←	MAPA (MAP anomaly)	0.0938517	0.0034	0.107083
	Pathogenic fungi (Pathogenic fungal community composition)	0.0956715	←	MAT	0.019678	0.029	0.401832
	EMP (EM plant community composition)	0.871025	←	Space (Geographic distance)	7.1e-07	0.0001	0.03
	EMP (EM plant community composition)	0.871025	←	MAT	0.0808077	0.0001	1.94757e-06
	EMP (EM plant community composition)	0.871025	←	MAP	0.000792452	0.0001	0.222821
	EMP (EM plant community composition)	0.871025	←	MATV (MAT velocity)	0.134952	0.0001	0.266213
	EMP (EM plant community composition)	0.871025	←	MAPV (MAP velocitty)	0.317479	0.0001	0.523974
	EMP (EM plant community composition)	0.871025	←	MAPA (MAP anomaly)	0.00259777	0.0001	0.21193
	EMP (EM plant community composition)	0.871025	←	MATA (MAT anomaly)	0.238644	0.0001	0.689106
	EM fungi (EM fungal community composition)	0.348435	←	EM plant community composition	0.0408	0.0004	0.0407573
	EM fungi (EM fungal community composition)	0.348435	←	Geographic distance	5.78e-07	0.0001	1.58732e-06
	EM fungi (EM fungal community composition)	0.348435	←	MATA (MAT anomaly)	0.115119	0.0001	0.645311
Tropic-subtropical forest	MATV (MAT velocity)	0.224574	←	Space (Geographic distance)	7.76e-07	0.0001	0.599946
	MAPV (MAP velocity)	0.0545767	←	Space (Geographic distance)	4.49e-07	0.0001	0.302921
	MATA (MAT anomaly)	0.434762	←	Space (Geographic distance)	9.04e-07	0.0001	0.792638
	MAPA (MAP anomaly)	0.0308498	←	Space (Geographic distance)	1.96e-05	0.0001	0.243898
	MAT	0.310826	←	Space (Geographic distance)	3.09e-06	0.0001	0.671468
	MAP	0.081941	←	Space (Geographic distance)	0.000120945	0.0001	0.342503
	Soil PC1	0.375317	←	MATV (MAT velocity)	0.0759498	0.0001	0.118458
	Soil PC1	0.375317	←	MAPV (MAP velocity)	0.133621	0.0001	0.238747
	Soil PC1	0.375317	←	MAPA (MAP anomaly)	0.00134833	0.0001	0.130792
	Soil PC1	0.375317	←	MAT	0.0364518	0.0001	0.202328
	Soil PC1	0.375317	←	MAP	0.000351436	0.0001	0.149625
	Soil PC1	0.375317	←	MATA (MAT anomaly)	0.111276	0.0001	0.15294
	Soil PC2	0.228058	←	MATV (MAT velocity)	0.0599516	0.0013	0.082476
	Soil PC2	0.228058	←	MAPV (MAP velocity)	0.0322733	0.003	0.0481425
	Soil PC2	0.228058	←	MAT	0.029629	0.0001	0.129419
	Soil PC2	0.228058	←	Space (Geographic distance)	8.81e-08	0.001	0.0873398
	Soil PC3	0.0234668	←	MAT	0.0189522	0.0004	0.0997003
	Soil PC3	0.0234668	←	MATA (MAT anomaly)	0.0444614	0.0437	0.0579168
	Soil PC4	0.0420618	←	MAPV (MAP velocity)	0.0639763	0.0001	0.110912
	Soil PC4	0.0420618	←	MATV (MAT velocity)	0.112755	0.0001	0.160227
	Soil PC4	0.0420618	←	MAT	0.0262782	0.0001	0.113023
	Soil PC4	0.0420618	←	MAP	0.00018144	0.0002	0.669364
	Soil PC4	0.0420618	←	MATA (MAT anomaly)	0.117033	0.0001	0.186788
	Soil PC4	0.0420618	←	MAPA (MAP anomaly)	0.00046282	0.0003	0.0424609
	TP (Total plant community composition)	0.729711	←	Soil PC1	0.49654	0.0001	0.940244
	TP (Total plant community composition)	0.729711	←	Soil PC2	-0.0336093	0.0309	-0.0857084
	TP (Total plant community composition)	0.729711	←	Soil PC3	-0.158866	0.0001	-0.317406
	TP (Total plant community composition)	0.729711	←	Soil PC4	0.0678898	0.0001	0.126253
	TP (Total plant community composition)	0.729711	←	MAPV (MAP velocity)	0.0798373	0.0001	0.270119
	TP (Total plant community composition)	0.729711	←	MATV (MAT velocity)	-0.140492	0.0001	0.414933
	TP (Total plant community composition)	0.729711	←	MAT	0.0324657	0.0001	0.341231
	TP (Total plant community composition)	0.729711	←	MAP	0.000126537	0.0001	0.102015
	TP (Total plant community composition)	0.729711	←	MATA (MAT anomaly)	0.0289517	0.0011	0.0753498
	TP (Total plant community composition)	0.729711	←	MAPA (MAP anomaly)	0.000941947	0.0001	0.17302
	TP (Total plant community composition)	0.729711	←	Space (Geographic distance)	4.13e-07	0.0001	0.942492
	Total fungi (Total fungal community composition)	0.315934	←	TP (Total plant community composition)	0.155596	0.0001	0.155596
	Total fungi (Total fungal community composition)	0.315934	←	Soil PC3	0.221709	0.0001	0.442964
	Total fungi (Total fungal community composition)	0.315934	←	MAT	0.0560154	0.0001	0.58875
	Total fungi (Total fungal community composition)	0.315934	←	MATA (MAT anomaly)	0.214831	0.0001	0.1
	Total fungi (Total fungal community composition)	0.315934	←	MAPA (MAP anomaly)	0.00069041	0.0001	0.126817
	Total fungi (Total fungal community composition)	0.315934	←	Space (Geographic distance)	1.9e-07	0.0001	0.43415
	Saprotrophic fungi (Saprotrophic fungal community composition)	0.25683	←	TP (Total plant community composition)	0.164968	0.0001	0.164968
	Saprotrophic fungi (Saprotrophic fungal community composition)	0.25683	←	Soil PC3	0.122938	0.0001	0.245624
	Saprotrophic fungi (Saprotrophic fungal community composition)	0.25683	←	MAPV (MAP velocity)	0.0569719	0.0001	0.192757
	Saprotrophic fungi (Saprotrophic fungal community composition)	0.25683	←	MATV (MAT velocity)	0.0396609	0.0003	0.117135
	Saprotrophic fungi (Saprotrophic fungal community composition)	0.25683	←	MAT	0.0345694	0.0001	0.363343
	Saprotrophic fungi (Saprotrophic fungal community composition)	0.25683	←	MATA (MAT anomaly)	0.160692	0.0001	0.418218
	Saprotrophic fungi (Saprotrophic fungal community composition)	0.25683	←	Space (Geographic distance)	1.52e-07	0.0001	0.347237
	Pathogenic fungi (Pathogenic fungal community composition)	0.184755	←	TP (Total plant community composition)	0.0288	0.314	0.0287833
	Pathogenic fungi (Pathogenic fungal community composition)	0.184755	←	Soil PC2	0.0565317	0.0432	0.144163
	Pathogenic fungi (Pathogenic fungal community composition)	0.184755	←	Soil PC3	0.179369	0.0001	0.358372
	Pathogenic fungi (Pathogenic fungal community composition)	0.184755	←	MAT	0.0314263	0.0001	0.330306
	Pathogenic fungi (Pathogenic fungal community composition)	0.184755	←	MAPA (MAP anomaly)	0.00057172	0.0001	0.105016
	Pathogenic fungi (Pathogenic fungal community composition)	0.184755	←	MATA (MAT anomaly)	0.0950963	0.0001	0.247498
	Pathogenic fungi (Pathogenic fungal community composition)	0.184755	←	Space (Geographic distance)	1.15e-07	0.0001	0.263372
	EMP (EM plant community composition)	0.22531	←	Soil PC1	0.073903	0.0027	0.105403
	EMP (EM plant community composition)	0.22531	←	Soil PC3	0.0568322	0.0092	0.10992
	EMP (EM plant community composition)	0.22531	←	MAT	0.0169903	0.0001	0.194971
	EMP (EM plant community composition)	0.22531	←	Space (Geographic distance)	6.92e-08	0.0001	0.172549
	NEMP (Non-EM plant community composition)	0.696073	←	Soil PC1	0.623558	0.0001	0.814558
	NEMP (Non-EM plant community composition)	0.696073	←	Soil PC3	-0.164343	0.0001	-0.291133
	NEMP (Non-EM plant community composition)	0.696073	←	MATV (MAT velocity)	0.127699	0.0001	0.377149
	NEMP (Non-EM plant community composition)	0.696073	←	MAPV (MAP velocity)	0.117799	0.0001	0.398558
	NEMP (Non-EM plant community composition)	0.696073	←	MAPA (MAP anomaly)	0.00114454	0.0001	0.210234
	NEMP (Non-EM plant community composition)	0.696073	←	MAT	0.0320452	0.0001	0.336811
	NEMP (Non-EM plant community composition)	0.696073	←	MAP	8.07e-05	0.0003	0.0650937
	NEMP (Non-EM plant community composition)	0.696073	←	Space (Geographic distance)	4.16e-07	0.0001	0.949843
	EM fungi (EM fungal community composition)	0.23113	←	EMP (EM plant community composition)	0.0866	0.257	0.0793017
	EM fungi (EM fungal community composition)	0.23113	←	NEMP (Non-EM plant community composition)	0.0518	0.224	0.0518182
	EM fungi (EM fungal community composition)	0.23113	←	Soil PC1	-0.148896	0.0095	-0.194504
	EM fungi (EM fungal community composition)	0.23113	←	Soil PC3	0.298194	0.0001	0.528249
	EM fungi (EM fungal community composition)	0.23113	←	MATA (MAP anomaly)	0.136931	0.0001	0.356376
	EM fungi (EM fungal community composition)	0.23113	←	MAPA (MAP anomaly)	0.00108777	0.0001	0.199806
	EM fungi (EM fungal community composition)	0.23113	←	MAT	0.045721	0.0001	0.480551
	EM fungi (EM fungal community composition)	0.23113	←	MAP	5.13e-05	0.0407	0.0413715
	EM fungi (EM fungal community composition)	0.23113	←	Space (Geographic distance)	1.1e-07	0.0001	0.251307
All forest	MATV (MAT velocity)	0.262236	←	Space (Geographic distance)	5.95673e-07	0.0001	0.603815
	MAPV (MAP velocity)	0.194884	←	Space (Geographic distance)	6.91705e-07	0.0001	0.52799
	MATA (MAP anomaly)	0.830219	←	Space (Geographic distance)	2.09343e-06	0.0001	1.13932
	MAPA (MAP anomaly)	0.0188437	←	Space (Geographic distance)	7.95852e-06	0.0001	0.173489
	MAT	0.786668	←	Space (Geographic distance)	6.63501e-06	0.0001	0.825569
	MAP	0.306324	←	Space (Geographic distance)	0.000255723	0.0001	0.016033
	Soil PC1	0.299949	←	Space (Geographic distance)	8.95858e-08	0.0001	0.189416
	Soil PC1	0.299949	←	MAT	0.0172431	0.0001	0.248817
	Soil PC1	0.299949	←	MAP	0.000326567	0.0001	0.285744
	Soil PC1	0.299949	←	MAPV (MAP velocity)	0.0234605	0.0001	0.0649846
	Soil PC2	0.0327623	←	MAT	0.0106336	0.0001	0.104815
	Soil PC2	0.0327623	←	MAP	4.94224e-05	0.0162	0.0295399
	Soil PC3	0.0557535	←	MAT	0.0177855	0.0001	0.215823
	Soil PC3	0.0557535	←	MAP	8.91304e-05	0.0001	0.065584
	Soil PC3	0.0557535	←	MATA (MAP anomaly)	0.040347	0.0001	0.131816
	Soil PC3	0.0557535	←	MAPA (MAP anomaly)	0.000625375	0.0002	0.0510089
	Soil PC4	0.00948122	←	MAT	0.00402732	0.0014	0.042
	Soil PC4	0.00948122	←	MAPA (MAP anomaly)	0.000276613	0.0456	0.019
	TP (Total plant community composition)	0.423125	←	Soil PC1	0.130274	0.0001	0.246713
	TP (Total plant community composition)	0.423125	←	Soil PC3	-0.109546	0.0001	-0.246697
	TP (Total plant community composition)	0.423125	←	Space (Geographic distance)	4.41019e-07	0.0001	1.76591
	TP (Total plant community composition)	0.423125	←	MAT	-0.0293291	0.0001	-0.801485
	TP (Total plant community composition)	0.423125	←	MAP	0.000146518	0.0001	0.242789
	TP (Total plant community composition)	0.423125	←	MATV (MAT velocity)	0.0848158	0.0001	-0.335
	TP (Total plant community composition)	0.423125	←	MAPV (MAP velocity)	0.0351241	0.0001	0.184
	TP (Total plant community composition)	0.423125	←	MATA (MAP anomaly)	-0.0975383	0.0001	0.71
	TP (Total plant community composition)	0.423125	←	MAPA (MAP anomaly)	0.00103676	0.0001	0.19
	Total fungi (Total fungal community composition)	0.30469	←	TP (Total plant community composition)	0.175128	0.0001	0.175128
	Total fungi (Total fungal community composition)	0.30469	←	Soil PC1	0.214204	0.0001	0.405657
	Total fungi (Total fungal community composition)	0.30469	←	Space (Geographic distance)	1.40722e-07	0.0001	0.563472
	Total fungi (Total fungal community composition)	0.30469	←	MAT	0.0137175	0.0001	0.374862
	Total fungi (Total fungal community composition)	0.30469	←	MAP	0.000243734	0.0001	0.403881
	Total fungi (Total fungal community composition)	0.30469	←	MATV (MAT velocity)	0.0299489	0.0001	0.118303
	Total fungi (Total fungal community composition)	0.30469	←	MATA (MAP anomaly)	0.0418517	0.0001	0.307918
	Total fungi (Total fungal community composition)	0.30469	←	MAPA (MAP anomaly)	0.000548725	0.0001	0.100792
	Saprotrophic fungi (Saprotrophic fungal community composition)	0.23647	←	TP (Total plant community composition)	0.102367	0.0001	0.102367
	Saprotrophic fungi (Saprotrophic fungal community composition)	0.23647	←	Soil PC1	-0.126143	0.0001	-0.23889
	Saprotrophic fungi (Saprotrophic fungal community composition)	0.23647	←	Space (Geographic distance)	1.03931e-07	0.0001	0.416154
	Saprotrophic fungi (Saprotrophic fungal community composition)	0.23647	←	MAT	0.0166566	0.0001	0.45518
	Saprotrophic fungi (Saprotrophic fungal community composition)	0.23647	←	MAP	0.000149115	0.0001	0.247093
	Saprotrophic fungi (Saprotrophic fungal community composition)	0.23647	←	MATV (MAT velocity)	0.017588	0.0074	0.0922617
	Saprotrophic fungi (Saprotrophic fungal community composition)	0.23647	←	MATA (MAP anomaly)	0.0497766	0.0001	0.366225
	Pathogenic fungi (Pathogenic fungal community composition)	0.18566	←	TP (Total plant community composition)	0.140335	0.0001	0.140335
	Pathogenic fungi (Pathogenic fungal community composition)	0.18566	←	Soil PC1	0.123765	0.0001	0.234385
	Pathogenic fungi (Pathogenic fungal community composition)	0.18566	←	Space (Geographic distance)	1.49752e-07	0.0001	0.59963
	Pathogenic fungi (Pathogenic fungal community composition)	0.18566	←	MAT	0.0109075	0.0001	0.298072
	Pathogenic fungi (Pathogenic fungal community composition)	0.18566	←	MAP	8.14717e-05	0.0001	0.135003
	Pathogenic fungi (Pathogenic fungal community composition)	0.18566	←	MAPA (MAP anomaly)	0.000347584	0.0003	0.0638456
	Pathogenic fungi (Pathogenic fungal community composition)	0.18566	←	Soil PC3	0.046622	0.0029	0.104992
	EMP (EM plant community composition)	0.168482	←	Space (Geographic distance)	6.26603e-08	0.0001	0.277575
	EMP (EM plant community composition)	0.168482	←	MAPA (MAP anomaly)	0.000120577	0.0348	0.0245027
	EMP (EM plant community composition)	0.168482	←	MAPV (MAP velocity)	0.023505	0.0001	0.13641
	EMP (EM plant community composition)	0.168482	←	MATV (MAT velocity)	0.0207908	0.0003	0.0908579
	EMP (EM plant community composition)	0.168482	←	MAT	-0.0081649	0.0001	0.246846
	EMP (EM plant community composition)	0.168482	←	MAP	0.000107297	0.0001	0.196699
	NEMP (Non-EM plant community composition)	0.378969	←	Space (Geographic distance)	4.36131e-07	0.0001	1.74634
	NEMP (Non-EM plant community composition)	0.378969	←	MAPA (MAP anomaly)	0.00125727	0.0001	0.230941
	NEMP (Non-EM plant community composition)	0.378969	←	MAPV (MAP velocity)	0.0235792	0.0001	0.12369
	NEMP (Non-EM plant community composition)	0.378969	←	MATV (MAT velocity)	0.0883893	0.0001	0.349152
	NEMP (Non-EM plant community composition)	0.378969	←	MAT	0.0256464	0.0001	0.700847
	NEMP (Non-EM plant community composition)	0.378969	←	MAP	8.87166e-05	0.0001	0.147008
	NEMP (Non-EM plant community composition)	0.378969	←	Soil PC1	0.109148	0.0001	0.187256
	NEMP (Non-EM plant community composition)	0.378969	←	Soil PC3	-0.0646296	0.0041	-0.129127
	NEMP (Non-EM plant community composition)	0.378969	←	MATA (MAP anomaly)	-0.103461	0.0001	-0.7612
	EM fungi (EM fungal community composition)	0.213058	←	EMP (EM plant community composition)	0.358425	0.0001	0.323982
	EM fungi (EM fungal community composition)	0.213058	←	NEMP (Non-EM plant community composition)	0.0102393	0.0001	0.0102393
	EM fungi (EM fungal community composition)	0.213058	←	Soil PC1	0.180446	0.0001	0.309575
	EM fungi (EM fungal community composition)	0.213058	←	Soil PC2	0.079315	0.0004	0.219891
	EM fungi (EM fungal community composition)	0.213058	←	Soil PC3	0.0576906	0.0044	0.115263
	EM fungi (EM fungal community composition)	0.213058	←	Space (Geographic distance)	7.49328e-08	0.0001	0.300043
	EM fungi (EM fungal community composition)	0.213058	←	MAPA (MAP anomaly)	0.000664748	0.0001	0.122103
	EM fungi (EM fungal community composition)	0.213058	←	MAP	0.000214033	0.0001	0.354664
	EM fungi (EM fungal community composition)	0.213058	←	MAPV (MAP velocity)	0.025059	0.0001	0.131453
MAT, mean annual temperature; MAP, mean annual precipitation; EM, ectomycorrhizal; soil PC1, total phosphorus (P), total carbon (C) : P ratio, nitrogen (N) : P ratio, total calcium (Ca), total magnesium (Mg), and pH; soil PC2, total C and C : N ratio; soil PC3, total N and particle size distribution (PSD)
